# Supplementary material for: Global analysis of actionable genomic alterations in thyroid cancer and precision-based pharmacogenomic strategies
Source: Front Pharmacol. 2025 Apr 14;16:1524623. doi: 10.3389/fphar.2025.1524623 (PMC12034932; doi:10.3389/fphar.2025.1524623)
Supplement: Supplementary file 1 [file Table1.xlsx]

## Sheet: ST_1
Supplementary Table 1. Estimated age-standardized incidence rates worldwide in 2024, both sexes, all ages
Population	Alpha‑3 code	ASR (World) per 100 000
Cyprus	CYP	31.8
China	CHN	24.6
Republic of Korea	KOR	23.2
French Polynesia	PYF	16.9
Hungary	HUN	16.3
Portugal	PRT	15.6
Türkiye	TUR	15.6
New Caledonia	NCL	14.4
Croatia	HRV	14
Costa Rica	CRI	13.8
Puerto Rico	PRI	12.4
Israel	ISR	12.3
Malta	MLT	12.3
United States of America	USA	12.1
Brazil	BRA	11.8
Australia	AUS	11
France (metropolitan)	FRA	11
Canada	CAN	10.7
Italy	ITA	10
Samoa	WSM	9.9
Belarus	BLR	9
Czechia	CZE	9
Vanuatu	VUT	9
Lithuania	LTU	8.8
Fiji	FJI	8.7
Slovenia	SVN	8.5
Uruguay	URY	8.5
Solomon Islands	SLB	8.3
Spain	ESP	8.3
Latvia	LVA	8.2
Colombia	COL	8.1
Finland	FIN	8.1
Argentina	ARG	8
Denmark	DNK	8
Norway	NOR	8
Russian Federation	RUS	8
Mexico	MEX	7.9
Luxembourg	LUX	7.6
Moldova	MDA	7.4
Philippines	PHL	7.3
Singapore	SGP	7.1
Austria	AUT	7
Switzerland	CHE	7
Belgium	BEL	6.9
Iceland	ISL	6.9
Papua New Guinea	PNG	6.9
Morocco	MAR	6.8
Sweden	SWE	6.8
Sri Lanka	LKA	6.7
Ecuador	ECU	6.7
Japan	JPN	6.7
New Zealand	NZL	6.7
Paraguay	PRY	6.7
Saudi Arabia	SAU	6.6
Guam	GUM	6.5
Brunei Darussalam	BRN	6.3
Peru	PER	6.3
Romania	ROU	6.2
Ukraine	UKR	6
Greece	GRC	5.7
France, Martinique	MTQ	5.7
Panama	PAN	5.7
Germany	DEU	5.6
Jordan	JOR	5.6
Lebanon	LBN	5.6
Algeria	DZA	5.4
Poland	POL	5.4
United Arab Emirates	ARE	5.4
Ireland	IRL	5.3
Viet Nam	VNM	5.2
Chad	TCD	5.1
United Kingdom	GBR	5.1
Gaza Strip and West Bank	PSE	4.9
Lao People's Democratic Republic	LAO	4.9
Trinidad and Tobago	TTO	4.9
Honduras	HND	4.8
Kuwait	KWT	4.8
Cambodia	KHM	4.7
Iraq	IRQ	4.7
Georgia	GEO	4.6
Chile	CHL	4.5
Indonesia	IDN	4.5
Saint Lucia	LCA	4.5
Bahamas	BHS	4.4
Bulgaria	BGR	4.4
Syrian Arab Republic	SYR	4.4
Cuba	CUB	4.3
France, Guadeloupe	GLP	4.3
French Guyana	GUF	4.2
Estonia	EST	4.1
Montenegro	MNE	4.1
The Netherlands	NLD	4.1
Nicaragua	NIC	4
Iran (Islamic Republic of)	IRN	4
Armenia	ARM	3.8
Ethiopia	ETH	3.8
Oman	OMN	3.8
Guatemala	GTM	3.7
Serbia	SRB	3.5
Barbados	BRB	3.4
Slovakia	SVK	3.4
Suriname	SUR	3.4
Thailand	THA	3.4
Venezuela	VEN	3.4
Eritrea	ERI	3.3
Korea (Democratic People Republic of)	PRK	3.3
France, La Réunion	REU	3.3
Libya	LBY	3.2
Belize	BLZ	3.1
Jamaica	JAM	3.1
Djibouti	DJI	3
Azerbaijan	AZE	2.9
Bosnia Herzegovina	BIH	2.9
Myanmar	MMR	2.9
Kazakhstan	KAZ	2.8
Somalia	SOM	2.8
Egypt	EGY	2.8
Bahrain	BHR	2.7
Maldives	MDV	2.7
Qatar	QAT	2.6
Sudan	SDN	2.6
Nepal	NPL	2.5
Tunisia	TUN	2.5
El Salvador	SLV	2.4
Dominican Republic	DOM	2.3
Malaysia	MYS	2.3
Yemen	YEM	2.3
South Africa	ZAF	2.2
Bolivia	BOL	2.1
Mali	MLI	2.1
Zimbabwe	ZWE	2.1
Uganda	UGA	1.8
Kyrgyzstan	KGZ	1.7
South Sudan	SSD	1.7
Mauritius	MUS	1.6
Pakistan	PAK	1.6
India	IND	1.5
Kenya	KEN	1.5
Timor-Leste	TLS	1.4
North Macedonia	MKD	1.4
Burundi	BDI	1.3
Central African Republic	CAF	1.3
Mongolia	MNG	1.3
Turkmenistan	TKM	1.3
Tanzania, United Republic of	TZA	1.3
Haiti	HTI	1.2
Malawi	MWI	1.2
Namibia	NAM	1.2
Uzbekistan	UZB	1.2
Albania	ALB	1.1
Mauritania	MRT	1.1
Senegal	SEN	1.1
Madagascar	MDG	1
Niger	NER	1
Nigeria	NGA	1
Afghanistan	AFG	1
Bangladesh	BGD	0.99
Togo	TGO	0.99
Rwanda	RWA	0.9
Congo, Democratic Republic of	COD	0.85
Guyana	GUY	0.85
Bhutan	BTN	0.84
Mozambique	MOZ	0.84
Zambia	ZMB	0.84
Burkina Faso	BFA	0.83
Côte d'Ivoire	CIV	0.78
Cameroon	CMR	0.75
Liberia	LBR	0.74
Angola	AGO	0.73
Gabon	GAB	0.68
Eswatini	SWZ	0.66
Benin	BEN	0.62
Cape Verde	CPV	0.6
Ghana	GHA	0.57
Comoros	COM	0.54
Guinea	GIN	0.48
Botswana	BWA	0.47
Congo, Republic of	COG	0.45
The Republic of the Gambia	GMB	0.42
Guinea-Bissau	GNB	0.38
Tajikistan	TJK	0.34
Lesotho	LSO	0.33
Equatorial Guinea	GNQ	0.23
Sierra Leone	SLE	0.04

## Sheet: ST_2
Supplementary Table 2. Estimated age-standardized mortality rates worldwide in 2024, both sexes, all ages
Population	Alpha‑3 code	ASR (World) per 100 000
VUT	Vanuatu	2.7
TCD	Chad	2.1
WSM	Samoa	2
FJI	Fiji	1.9
PNG	Papua New Guinea	1.9
ARE	United Arab Emirates	1.6
DJI	Djibouti	1.5
ETH	Ethiopia	1.4
ERI	Eritrea	1.3
MLI	Mali	1.2
NCL	New Caledonia	1.2
SOM	Somalia	1.2
SYR	Syrian Arab Republic	1.1
ECU	Ecuador	1
JOR	Jordan	0.99
PSE	Gaza Strip and West Bank	0.96
HND	Honduras	0.95
PHL	Philippines	0.95
IRQ	Iraq	0.93
PER	Peru	0.93
SAU	Saudi Arabia	0.92
UGA	Uganda	0.91
KWT	Kuwait	0.89
KHM	Cambodia	0.88
OMN	Oman	0.87
CPV	Cape Verde	0.86
NIC	Nicaragua	0.84
CAF	Central African Republic	0.82
MAR	Morocco	0.81
YEM	Yemen	0.8
PYF	French Polynesia	0.77
LBY	Libya	0.77
SSD	South Sudan	0.77
IDN	Indonesia	0.76
TUR	Türkiye	0.76
DZA	Algeria	0.75
BRN	Brunei Darussalam	0.75
COL	Colombia	0.74
LBN	Lebanon	0.74
LAO	Lao People's Democratic Republic	0.73
SDN	Sudan	0.73
ARM	Armenia	0.72
SLB	Solomon Islands	0.71
VNM	Viet Nam	0.71
MTQ	France, Martinique	0.7
LKA	Sri Lanka	0.69
PRY	Paraguay	0.68
MEX	Mexico	0.65
NPL	Nepal	0.64
AUT	Austria	0.62
ZWE	Zimbabwe	0.62
BHR	Bahrain	0.61
KEN	Kenya	0.6
EGY	Egypt	0.59
TZA	Tanzania, United Republic of	0.59
BDI	Burundi	0.58
NGA	Nigeria	0.57
PAN	Panama	0.57
GTM	Guatemala	0.56
NER	Niger	0.55
QAT	Qatar	0.55
SEN	Senegal	0.55
SGP	Singapore	0.54
VEN	Venezuela	0.53
ISL	Iceland	0.52
GEO	Georgia	0.51
NAM	Namibia	0.51
IRN	Iran (Islamic Republic of)	0.5
BRB	Barbados	0.48
ISR	Israel	0.48
MWI	Malawi	0.48
BOL	Bolivia	0.47
MDG	Madagascar	0.47
MDA	Moldova	0.47
BFA	Burkina Faso	0.47
ARG	Argentina	0.46
MMR	Myanmar	0.46
CHL	Chile	0.46
CUB	Cuba	0.46
KAZ	Kazakhstan	0.46
CHN	China	0.45
CRI	Costa Rica	0.45
JAM	Jamaica	0.45
MRT	Mauritania	0.44
TGO	Togo	0.44
TUN	Tunisia	0.44
AZE	Azerbaijan	0.43
PRK	Korea (Democratic People Republic of)	0.43
MYS	Malaysia	0.43
POL	Poland	0.43
COD	Congo, Democratic Republic of	0.42
SLV	El Salvador	0.42
MDV	Maldives	0.42
KGZ	Kyrgyzstan	0.41
PAK	Pakistan	0.41
LVA	Latvia	0.4
AGO	Angola	0.39
MUS	Mauritius	0.39
MNE	Montenegro	0.39
UKR	Ukraine	0.39
CMR	Cameroon	0.38
COM	Comoros	0.38
IND	India	0.38
ZMB	Zambia	0.38
ZAF	South Africa	0.37
AFG	Afghanistan	0.36
BRA	Brazil	0.35
HUN	Hungary	0.35
CIV	Côte d'Ivoire	0.35
BEL	Belgium	0.34
JPN	Japan	0.34
ROU	Romania	0.34
TKM	Turkmenistan	0.34
CAN	Canada	0.33
LBR	Liberia	0.33
SRB	Serbia	0.33
SVK	Slovakia	0.33
SWZ	Eswatini	0.33
DOM	Dominican Republic	0.32
EST	Estonia	0.32
NZL	New Zealand	0.32
NOR	Norway	0.32
TTO	Trinidad and Tobago	0.32
HTI	Haiti	0.31
MNG	Mongolia	0.31
RUS	Russian Federation	0.31
HRV	Croatia	0.3
FIN	Finland	0.3
GUF	French Guyana	0.3
LTU	Lithuania	0.3
RWA	Rwanda	0.3
SVN	Slovenia	0.3
THA	Thailand	0.3
USA	United States of America	0.3
KOR	Republic of Korea	0.29
SUR	Suriname	0.29
SWE	Sweden	0.29
AUS	Australia	0.28
DNK	Denmark	0.28
GAB	Gabon	0.28
ITA	Italy	0.28
GRC	Greece	0.27
PRT	Portugal	0.27
BGR	Bulgaria	0.26
BEN	Benin	0.26
MOZ	Mozambique	0.26
TLS	Timor-Leste	0.26
PRI	Puerto Rico	0.26
CZE	Czechia	0.25
FRA	France (metropolitan)	0.25
DEU	Germany	0.25
GHA	Ghana	0.25
NLD	The Netherlands	0.25
MKD	North Macedonia	0.25
BGD	Bangladesh	0.24
IRL	Ireland	0.24
REU	France, La Réunion	0.24
UZB	Uzbekistan	0.24
BIH	Bosnia Herzegovina	0.23
BLR	Belarus	0.23
ESP	Spain	0.23
GBR	United Kingdom	0.23
GMB	The Republic of the Gambia	0.22
URY	Uruguay	0.22
GNB	Guinea-Bissau	0.21
GIN	Guinea	0.2
CHE	Switzerland	0.2
BWA	Botswana	0.17
COG	Congo, Republic of	0.15
CYP	Cyprus	0.15
ALB	Albania	0.14
MLT	Malta	0.14
LSO	Lesotho	0.13
GUY	Guyana	0.12
TJK	Tajikistan	0.11
LUX	Luxembourg	0.1

## Sheet: ST_3
Supplementary Table 3. Thyroid cancer driver genes
Driver genes	Oncogene	Tumor suppressor gene	Cell cycle	DNA repair	Kinome	Metastasis	Cancer immunotherapy gene	RNA binding protein	TOTAL
CHEK2	0	1	1	1	1	1	0	0	5
BRAF	1	0	0	0	1	1	1	0	4
TP53	1	1	0	1	0	1	0	0	4
ATM	0	1	0	1	1	1	0	0	4
CUX1	1	1	0	0	0	1	1	0	4
MAP3K1	1	1	0	0	1	1	0	0	4
PABPC1	1	1	0	0	0	0	0	1	3
EIF1AX	0	0	0	0	0	1	1	1	3
AKT1	1	0	0	0	1	1	0	0	3
RET	1	0	0	0	1	1	0	0	3
ABL2	1	0	0	0	1	1	0	0	3
NRAS	1	0	0	0	0	1	0	0	2
KMT2C	0	1	0	0	0	0	0	1	2
HRAS	1	0	0	0	0	1	0	0	2
DNMT3A	0	1	0	0	0	1	0	0	2
KRAS	1	0	0	0	0	1	0	0	2
WNK2	0	1	0	0	1	0	0	0	2
ARID2	0	1	0	0	0	0	1	0	2
HSP90AA1	0	0	0	0	0	1	0	1	2
EPHA7	0	0	0	0	1	1	0	0	2
PTEN	0	1	0	0	0	1	0	0	2
HERC2	0	0	0	1	0	0	0	0	1
RBFOX2	0	0	0	0	0	0	0	1	1
KMT2A	1	0	0	0	0	0	0	0	1
PAK2	0	0	0	0	1	0	0	0	1
PDPR	0	0	0	0	0	0	1	0	1
STAG2	0	1	0	0	0	0	0	0	1
SETBP1	1	0	0	0	0	0	0	0	1
PPP2R1A	0	1	0	0	0	0	0	0	1
DGCR8	1	0	0	0	0	0	0	0	1
NF1	0	1	0	0	0	0	0	0	1
LRP1B	0	1	0	0	0	0	0	0	1
USP6	1	0	0	0	0	0	0	0	1
NEFH	0	0	0	0	0	0	0	0	0
FAM186A	0	0	0	0	0	0	0	0	0
PRR14	0	0	0	0	0	0	0	0	0
RHPN2	0	0	0	0	0	0	0	0	0
RGPD3	0	0	0	0	0	0	0	0	0
PDE4DIP	0	0	0	0	0	0	0	0	0
FAT3	0	0	0	0	0	0	0	0	0
TOTAL	15	15	1	4	10	17	5	5
PERCENTAGE	37.5	37.5	2.5	10	25	42.5	12.5	12.5

## Sheet: ST_4
Supplementary Table 4. Oncogenic variants of thyroid cancer driver genes and allele frequencies across human populations worldwide
Gene	CGI	Chromosome	Position	rsIDs	Reference	Alternate	Source	Filters - exomes	Filters - genomes	Transcript	HGVS Consequence	Protein Consequence	Transcript Consequence	VEP Annotation	ClinVar Clinical Significance	ClinVar Variation ID	Flags	Allele Count	Allele Number	Allele Frequency	Homozygote Count	Hemizygote Count	Allele Count Other	Allele Number Other	Allele Frequency Other	Homozygote Count Other	Hemizygote Count Other	Allele Count Latino/Admixed American	Allele Number Latino/Admixed American	Allele Frequency Latino/Admixed American	Homozygote Count Latino/Admixed American	Hemizygote Count Latino/Admixed American	Allele Count European (Finnish)	Allele Number European (Finnish)	Allele Frequency European (Finnish)	Homozygote Count European (Finnish)	Hemizygote Count European (Finnish)	Allele Count Amish	Allele Number Amish	Allele Frequency Amish	Homozygote Count Amish	Hemizygote Count Amish	Allele Count East Asian	Allele Number East Asian	Allele Frequency East Asian	Homozygote Count East Asian	Hemizygote Count East Asian	Allele Count Middle Eastern	Allele Number Middle Eastern
NRAS	chr1:g.114708465A>C	1	114708465	rs1232637099	A	C	gnomAD Genomes	NA	PASS	ENST00000369535.5	c.*4+66T>G		c.*4+66T>G	intron_variant				1	152032	6.57756e-06	0	0	0	2088	0	0	0	0	15258	0	0	0	0	10582	0	0	0	0	912	0	0	0	0	5190	0	0	0	0	314
NRAS	chr1:g.114708466C>G	1	114708466	rs1165013298	C	G	gnomAD Genomes	NA	PASS	ENST00000369535.5	c.*4+65G>C		c.*4+65G>C	intron_variant				1	152188	6.57082e-06	0	0	0	2092	0	0	0	0	15280	0	0	0	0	10614	0	0	0	0	912	0	0	0	0	5194	0	0	0	0	316
NRAS	chr1:g.114708471C>T	1	114708471	rs547732902	C	T	gnomAD Genomes	NA	PASS	ENST00000369535.5	c.*4+60G>A		c.*4+60G>A	intron_variant				1	152182	6.57108e-06	0	0	0	2092	0	0	0	0	15286	0	0	0	0	10618	0	0	0	0	912	0	0	0	1	5192	0.000192604	0	0	0	316
NRAS	chr1:g.114708476T>C	1	114708476	rs903990773	T	C	gnomAD Genomes	NA	PASS	ENST00000369535.5	c.*4+55A>G		c.*4+55A>G	intron_variant				4	152176	2.62854e-05	0	0	0	2090	0	0	0	3	15280	0.000196335	0	0	0	10612	0	0	0	0	912	0	0	0	0	5184	0	0	0	0	316
NRAS	chr1:g.114708485A>C	1	114708485	rs965228833	A	C	gnomAD Genomes	NA	PASS	ENST00000369535.5	c.*4+46T>G		c.*4+46T>G	intron_variant				1	152204	6.57013e-06	0	0	0	2092	0	0	0	0	15278	0	0	0	0	10610	0	0	0	0	912	0	0	0	0	5194	0	0	0	0	316
NRAS	chr1:g.114708486C>T	1	114708486	rs748345672	C	T	gnomAD Genomes	NA	PASS	ENST00000369535.5	c.*4+45G>A		c.*4+45G>A	intron_variant				2	152172	1.3143e-05	0	0	0	2092	0	0	0	0	15270	0	0	0	0	10614	0	0	0	0	910	0	0	0	0	5192	0	0	0	0	316
NRAS	chr1:g.114708497G>T	1	114708497	rs747132982	G	T	gnomAD Genomes	NA	PASS	ENST00000369535.5	c.*4+34C>A		c.*4+34C>A	intron_variant				1	152134	6.57315e-06	0	0	0	2088	0	0	0	0	15272	0	0	0	0	10592	0	0	0	0	912	0	0	0	0	5194	0	0	0	0	314
NRAS	chr1:g.114708504A>C	1	114708504	rs770959888	A	C	gnomAD Genomes	NA	PASS	ENST00000369535.5	c.*4+27T>G		c.*4+27T>G	intron_variant				1	152230	6.56901e-06	0	0	0	2092	0	0	0	0	15280	0	0	0	0	10628	0	0	0	0	910	0	0	0	0	5198	0	0	0	0	316
NRAS	chr1:g.114708520C>T	1	114708520	rs370529185	C	T	gnomAD Genomes	NA	PASS	ENST00000369535.5	c.*4+11G>A		c.*4+11G>A	intron_variant				1	152174	6.57142e-06	0	0	0	2094	0	0	0	0	15284	0	0	0	0	10612	0	0	0	0	912	0	0	0	0	5194	0	0	0	0	316
NRAS	chr1:g.114708521A>G	1	114708521		A	G	gnomAD Genomes	NA	PASS	ENST00000369535.5	c.*4+10T>C		c.*4+10T>C	intron_variant				2	152208	1.31399e-05	0	0	0	2092	0	0	0	0	15276	0	0	0	0	10612	0	0	0	0	912	0	0	0	0	5196	0	0	0	0	316
NRAS	chr1:g.114708522T>C	1	114708522	rs1030368523	T	C	gnomAD Genomes	NA	PASS	ENST00000369535.5	c.*4+9A>G		c.*4+9A>G	intron_variant				1	152218	6.56953e-06	0	0	0	2092	0	0	0	0	15278	0	0	0	0	10610	0	0	0	0	912	0	0	0	0	5196	0	0	0	0	316
NRAS	chr1:g.114708528C>T	1	114708528	rs750915076	C	T	gnomAD Genomes	NA	PASS	ENST00000369535.5	c.*4+3G>A		c.*4+3G>A	splice_region_variant				3	152222	1.97081e-05	0	0	0	2092	0	0	0	0	15268	0	0	0	0	10622	0	0	0	0	912	0	0	0	0	5202	0	0	0	0	316
NRAS	chr1:g.114708541C>G	1	114708541		C	G	gnomAD Genomes	NA	PASS	ENST00000369535.5	p.Val188Val	p.Val188Val	c.564G>C	synonymous_variant				1	152176	6.57134e-06	0	0	0	2094	0	0	0	1	15272	6.54793e-05	0	0	0	10612	0	0	0	0	912	0	0	0	0	5196	0	0	0	0	316
NRAS	chr1:g.114708543C>T	1	114708543	rs730880381	C	T	gnomAD Genomes	NA	PASS	ENST00000369535.5	p.Val188Met	p.Val188Met	c.562G>A	missense_variant	Uncertain significance	180717		3	152196	1.97114e-05	0	0	0	2094	0	0	0	0	15268	0	0	0	0	10610	0	0	0	0	912	0	0	0	0	5198	0	0	0	0	316
NRAS	chr1:g.114708544C>T	1	114708544	rs1392061627	C	T	gnomAD Genomes	NA	PASS	ENST00000369535.5	p.Val187Val	p.Val187Val	c.561G>A	synonymous_variant	Uncertain significance	644733		1	152160	6.57203e-06	0	0	0	2094	0	0	0	1	15272	6.54793e-05	0	0	0	10604	0	0	0	0	912	0	0	0	0	5196	0	0	0	0	316
NRAS	chr1:g.114708550T>C	1	114708550	rs761356631	T	C	gnomAD Genomes	NA	PASS	ENST00000369535.5	p.Pro185Pro	p.Pro185Pro	c.555A>G	synonymous_variant				1	152182	6.57108e-06	0	0	0	2094	0	0	0	0	15272	0	0	0	0	10616	0	0	0	0	912	0	0	0	0	5196	0	0	0	0	316
NRAS	chr1:g.114708552G>A	1	114708552	rs374061873	G	A	gnomAD Genomes	NA	PASS	ENST00000369535.5	p.Pro185Ser	p.Pro185Ser	c.553C>T	missense_variant	Conflicting interpretations of pathogenicity	179025		10	152122	6.57367e-05	0	0	0	2090	0	0	0	4	15260	0.000262123	0	0	0	10600	0	0	0	0	912	0	0	0	0	5190	0	0	0	0	316
NRAS	chr1:g.114708557C>A	1	114708557	rs559507315	C	A	gnomAD Genomes	NA	PASS	ENST00000369535.5	p.Gly183Val	p.Gly183Val	c.548G>T	missense_variant				1	152174	6.57142e-06	0	0	0	2092	0	0	0	0	15274	0	0	0	0	10616	0	0	0	0	910	0	0	0	0	5188	0	0	0	0	316
NRAS	chr1:g.114708557C>G	1	114708557	rs559507315	C	G	gnomAD Genomes	NA	PASS	ENST00000369535.5	p.Gly183Ala	p.Gly183Ala	c.548G>C	missense_variant				1	152174	6.57142e-06	0	0	0	2092	0	0	0	0	15274	0	0	0	0	10616	0	0	0	0	910	0	0	0	1	5188	0.000192753	0	0	0	316
NRAS	chr1:g.114708559C>T	1	114708559	rs1215166529	C	T	gnomAD Genomes	NA	PASS	ENST00000369535.5	p.Met182Ile	p.Met182Ile	c.546G>A	missense_variant				1	152176	6.57134e-06	0	0	0	2094	0	0	0	1	15274	6.54707e-05	0	0	0	10608	0	0	0	0	912	0	0	0	0	5194	0	0	0	0	316
NRAS	chr1:g.114708560A>G	1	114708560	rs986099650	A	G	gnomAD Genomes	NA	PASS	ENST00000369535.5	p.Met182Thr	p.Met182Thr	c.545T>C	missense_variant				1	152216	6.56961e-06	0	0	0	2094	0	0	0	0	15276	0	0	0	0	10628	0	0	0	0	912	0	0	0	0	5194	0	0	0	0	316
NRAS	chr1:g.114708601C>G	1	114708601	rs367918552	C	G	gnomAD Genomes	NA	PASS	ENST00000369535.5	p.Met168Ile	p.Met168Ile	c.504G>C	missense_variant	Uncertain significance	134991		2	152158	1.31442e-05	0	0	0	2092	0	0	0	0	15272	0	0	0	0	10606	0	0	0	0	912	0	0	0	0	5206	0	0	0	0	316
NRAS	chr1:g.114708603T>C	1	114708603	rs1212913135	T	C	gnomAD Genomes	NA	PASS	ENST00000369535.5	p.Met168Val	p.Met168Val	c.502A>G	missense_variant				1	152208	6.56996e-06	0	0	0	2094	0	0	0	0	15290	0	0	0	0	10616	0	0	0	0	912	0	0	0	0	5202	0	0	0	0	316
NRAS	chr1:g.114708614C>A	1	114708614	rs758669528	C	A	gnomAD Genomes	NA	PASS	ENST00000369535.5	p.Arg164Leu	p.Arg164Leu	c.491G>T	missense_variant				1	151984	6.57964e-06	0	0	0	2084	0	0	0	0	15264	0	0	0	0	10558	0	0	0	0	908	0	0	0	0	5192	0	0	0	0	316
NRAS	chr1:g.114708615G>A	1	114708615		G	A	gnomAD Genomes	NA	PASS	ENST00000369535.5	p.Arg164Cys	p.Arg164Cys	c.490C>T	missense_variant	Conflicting interpretations of pathogenicity	1064816		1	151954	6.58094e-06	0	0	0	2092	0	0	0	0	15260	0	0	0	0	10526	0	0	0	0	912	0	0	0	0	5178	0	0	0	0	316
NRAS	chr1:g.114708641G>A	1	114708641	rs747080102	G	A	gnomAD Genomes	NA	PASS	ENST00000369535.5	p.Ala155Val	p.Ala155Val	c.464C>T	missense_variant	Uncertain significance	450081		1	152010	6.57851e-06	0	0	0	2092	0	0	0	0	15258	0	0	0	0	10580	0	0	0	0	912	0	0	0	0	5188	0	0	0	0	316
NRAS	chr1:g.114708671T>C	1	114708671	rs371334343	T	C	gnomAD Genomes	NA	PASS	ENST00000369535.5	c.451-17A>G		c.451-17A>G	intron_variant	Likely benign	1666539	lcr	4	151874	2.63376e-05	0	0	0	2092	0	0	0	0	15250	0	0	0	0	10508	0	0	0	0	910	0	0	0	0	5194	0	0	0	0	316
NRAS	chr1:g.114708671T>G	1	114708671	rs371334343	T	G	gnomAD Genomes	NA	PASS	ENST00000369535.5	c.451-17A>C		c.451-17A>C	intron_variant			lcr	1	151874	6.58441e-06	0	0	0	2092	0	0	0	0	15250	0	0	0	0	10508	0	0	0	0	910	0	0	0	0	5194	0	0	0	0	316
NRAS	chr1:g.114708681T>A	1	114708681	rs1455482983	T	A	gnomAD Genomes	NA	PASS	ENST00000369535.5	c.451-27A>T		c.451-27A>T	intron_variant				1	152064	6.57618e-06	0	0	0	2088	0	0	0	0	15248	0	0	0	0	10584	0	0	0	0	912	0	0	0	0	5200	0	0	0	0	316
NRAS	chr1:g.114708681T>C	1	114708681	rs1455482983	T	C	gnomAD Genomes	NA	PASS	ENST00000369535.5	c.451-27A>G		c.451-27A>G	intron_variant				1	152064	6.57618e-06	0	0	0	2088	0	0	0	0	15248	0	0	0	0	10584	0	0	0	0	912	0	0	0	0	5200	0	0	0	0	316
NRAS	chr1:g.114708693C>A	1	114708693		C	A	gnomAD Genomes	NA	PASS	ENST00000369535.5	c.451-39G>T		c.451-39G>T	intron_variant				1	152216	6.56961e-06	0	0	0	2090	0	0	0	0	15282	0	0	0	0	10622	0	0	0	0	912	0	0	0	0	5204	0	0	0	0	316
NRAS	chr1:g.114708695C>T	1	114708695		C	T	gnomAD Genomes	NA	PASS	ENST00000369535.5	c.451-41G>A		c.451-41G>A	intron_variant				1	152202	6.57022e-06	0	0	0	2086	0	0	0	0	15276	0	0	0	0	10616	0	0	0	0	912	0	0	0	0	5206	0	0	0	0	316
NRAS	chr1:g.114708698C>T	1	114708698	rs9724641	C	T	gnomAD Genomes	NA	PASS	ENST00000369535.5	c.451-44G>A		c.451-44G>A	intron_variant	Benign	561382		7343	152152	0.0482609	604	0	62	2092	0.0296367	1	0	299	15280	0.0195681	7	0	0	10610	0	0	0	0	912	0	0	0	1	5206	0.000192086	0	0	2	316
NRAS	chr1:g.114708699G>A	1	114708699	rs769647280	G	A	gnomAD Genomes	NA	PASS	ENST00000369535.5	c.451-45C>T		c.451-45C>T	intron_variant				4	152122	2.62947e-05	0	0	0	2092	0	0	0	0	15270	0	0	0	0	10588	0	0	0	0	912	0	0	0	0	5204	0	0	0	0	316
NRAS	chr1:g.114708699G>C	1	114708699	rs769647280	G	C	gnomAD Genomes	NA	PASS	ENST00000369535.5	c.451-45C>G		c.451-45C>G	intron_variant				2	152122	1.31473e-05	0	0	0	2092	0	0	0	1	15270	6.54879e-05	0	0	0	10588	0	0	0	0	912	0	0	0	0	5204	0	0	0	0	316
NRAS	chr1:g.114708703A>G	1	114708703		A	G	gnomAD Genomes	NA	PASS	ENST00000369535.5	c.451-49T>C		c.451-49T>C	intron_variant				1	152244	6.5684e-06	0	0	0	2088	0	0	0	0	15288	0	0	0	0	10628	0	0	0	0	912	0	0	0	0	5208	0	0	0	0	316
NRAS	chr1:g.114708716T>A	1	114708716	rs963492246	T	A	gnomAD Genomes	NA	PASS	ENST00000369535.5	c.451-62A>T		c.451-62A>T	intron_variant				1	152232	6.56892e-06	0	0	0	2092	0	0	0	0	15284	0	0	0	0	10620	0	0	0	0	912	0	0	0	0	5204	0	0	0	0	316
NRAS	chr1:g.114708719G>A	1	114708719		G	A	gnomAD Genomes	NA	PASS	ENST00000369535.5	c.451-65C>T		c.451-65C>T	intron_variant				1	152158	6.57212e-06	0	0	0	2090	0	0	0	0	15282	0	0	0	0	10586	0	0	0	0	912	0	0	0	0	5200	0	0	0	0	316
NRAS	chr1:g.114708720C>G	1	114708720		C	G	gnomAD Genomes	NA	PASS	ENST00000369535.5	c.451-66G>C		c.451-66G>C	intron_variant				1	152188	6.57082e-06	0	0	0	2090	0	0	0	0	15290	0	0	0	0	10602	0	0	0	0	912	0	0	0	0	5202	0	0	0	0	316
NRAS	chr1:g.114709496T>C	1	114709496	rs1180503652	T	C	gnomAD Genomes	NA	PASS	ENST00000369535.5	c.450+73A>G		c.450+73A>G	intron_variant				1	150820	6.63042e-06	0	0	0	2074	0	0	0	0	15106	0	0	0	0	10388	0	0	0	0	908	0	0	0	1	5132	0.000194856	0	0	0	312
NRAS	chr1:g.114709508C>G	1	114709508	rs1023220323	C	G	gnomAD Genomes	NA	PASS	ENST00000369535.5	c.450+61G>C		c.450+61G>C	intron_variant				2	152112	1.31482e-05	0	0	0	2086	0	0	0	0	15280	0	0	0	0	10610	0	0	0	0	912	0	0	0	0	5196	0	0	0	0	316
NRAS	chr1:g.114709510C>T	1	114709510		C	T	gnomAD Genomes	NA	PASS	ENST00000369535.5	c.450+59G>A		c.450+59G>A	intron_variant				1	152144	6.57272e-06	0	0	0	2092	0	0	0	0	15278	0	0	0	0	10612	0	0	0	0	910	0	0	0	0	5200	0	0	0	0	316
NRAS	chr1:g.114709521A>T	1	114709521	rs201075907	A	T	gnomAD Genomes	NA	PASS	ENST00000369535.5	c.450+48T>A		c.450+48T>A	intron_variant				4	152242	2.6274e-05	0	0	0	2092	0	0	0	0	15290	0	0	0	0	10624	0	0	0	0	912	0	0	0	0	5202	0	0	0	0	316
NRAS	chr1:g.114709522A>G	1	114709522	rs762787306	A	G	gnomAD Genomes	NA	PASS	ENST00000369535.5	c.450+47T>C		c.450+47T>C	intron_variant				7	152234	4.59818e-05	0	0	0	2092	0	0	0	5	15290	0.000327011	0	0	0	10624	0	0	0	0	912	0	0	0	0	5202	0	0	0	0	316
NRAS	chr1:g.114709525A>T	1	114709525	rs1474529007	A	T	gnomAD Genomes	NA	PASS	ENST00000369535.5	c.450+44T>A		c.450+44T>A	intron_variant				1	152222	6.56935e-06	0	0	0	2090	0	0	0	0	15288	0	0	0	0	10622	0	0	0	0	912	0	0	0	0	5202	0	0	0	0	316
NRAS	chr1:g.114709528T>G	1	114709528	rs768269600	T	G	gnomAD Genomes	NA	PASS	ENST00000369535.5	c.450+41A>C		c.450+41A>C	intron_variant				1	152184	6.57099e-06	0	0	0	2092	0	0	0	1	15278	6.54536e-05	0	0	0	10612	0	0	0	0	910	0	0	0	0	5200	0	0	0	0	316
NRAS	chr1:g.114709532G>A	1	114709532	rs1190362682	G	A	gnomAD Genomes	NA	PASS	ENST00000369535.5	c.450+37C>T		c.450+37C>T	intron_variant				1	152164	6.57186e-06	0	0	0	2090	0	0	0	0	15268	0	0	0	0	10616	0	0	0	0	912	0	0	0	0	5196	0	0	0	0	316
NRAS	chr1:g.114709551C>A	1	114709551	rs766994734	C	A	gnomAD Genomes	NA	PASS	ENST00000369535.5	c.450+18G>T		c.450+18G>T	intron_variant	Benign/Likely benign	378278		2	152164	1.31437e-05	0	0	0	2090	0	0	0	2	15276	0.000130924	0	0	0	10602	0	0	0	0	912	0	0	0	0	5202	0	0	0	0	316
NRAS	chr1:g.114709557G>A	1	114709557	rs749906475	G	A	gnomAD Genomes	NA	PASS	ENST00000369535.5	c.450+12C>T		c.450+12C>T	intron_variant	Likely benign	1284606		2	152178	1.31425e-05	0	0	0	2088	0	0	0	0	15288	0	0	0	0	10608	0	0	0	0	912	0	0	0	0	5202	0	0	0	0	314
NRAS	chr1:g.114709585G>A	1	114709585	rs1163400692	G	A	gnomAD Genomes	NA	PASS	ENST00000369535.5	p.Ser145Leu	p.Ser145Leu	c.434C>T	missense_variant	Uncertain significance	543964		2	152190	1.31415e-05	0	0	0	2086	0	0	0	0	15276	0	0	0	0	10620	0	0	0	0	912	0	0	0	0	5204	0	0	0	0	316
NRAS	chr1:g.114709587G>A	1	114709587	rs753079400	G	A	gnomAD Genomes	NA	PASS	ENST00000369535.5	p.Thr144Thr	p.Thr144Thr	c.432C>T	synonymous_variant	Conflicting interpretations of pathogenicity	515883		1	152172	6.57151e-06	0	0	0	2092	0	0	0	1	15276	6.54622e-05	0	0	0	10594	0	0	0	0	912	0	0	0	0	5204	0	0	0	0	316
NRAS	chr1:g.114709594A>G	1	114709594	rs758898839	A	G	gnomAD Genomes	NA	PASS	ENST00000369535.5	p.Ile142Thr	p.Ile142Thr	c.425T>C	missense_variant				1	152208	6.56996e-06	0	0	0	2090	0	0	0	0	15280	0	0	0	0	10620	0	0	0	0	912	0	0	0	0	5196	0	0	0	0	316
NRAS	chr1:g.114709608G>A	1	114709608	rs368813470	G	A	gnomAD Genomes	NA	PASS	ENST00000369535.5	p.Tyr137Tyr	p.Tyr137Tyr	c.411C>T	synonymous_variant	Likely benign	1096908		6	152128	3.94405e-05	0	0	1	2090	0.000478469	0	0	0	15272	0	0	0	0	10602	0	0	0	0	912	0	0	0	0	5190	0	0	0	0	316
NRAS	chr1:g.114709615T>C	1	114709615	rs781289233	T	C	gnomAD Genomes	NA	PASS	ENST00000369535.5	p.Lys135Arg	p.Lys135Arg	c.404A>G	missense_variant				1	152232	6.56892e-06	0	0	1	2092	0.000478011	0	0	0	15286	0	0	0	0	10628	0	0	0	0	912	0	0	0	0	5198	0	0	0	0	316
NRAS	chr1:g.114709635T>C	1	114709635	rs766756901	T	C	gnomAD Genomes	NA	PASS	ENST00000369535.5	p.Lys128Lys	p.Lys128Lys	c.384A>G	synonymous_variant				2	152192	1.31413e-05	0	0	0	2094	0	0	0	0	15276	0	0	0	0	10622	0	0	0	0	912	0	0	0	0	5200	0	0	0	0	316
NRAS	chr1:g.114709655T>A	1	114709655	rs772731110	T	A	gnomAD Genomes	NA	PASS	ENST00000369535.5	p.Thr122Ser	p.Thr122Ser	c.364A>T	missense_variant				1	152194	6.57056e-06	0	0	0	2094	0	0	0	0	15274	0	0	0	0	10626	0	0	0	0	912	0	0	0	0	5194	0	0	0	0	316
NRAS	chr1:g.114709659C>T	1	114709659	rs143020946	C	T	gnomAD Genomes	NA	PASS	ENST00000369535.5	p.Leu120Leu	p.Leu120Leu	c.360G>A	synonymous_variant	Conflicting interpretations of pathogenicity	40476		50	152120	0.000328688	0	0	0	2092	0	0	0	4	15266	0.00026202	0	0	0	10616	0	0	0	0	912	0	0	0	0	5184	0	0	0	0	316
NRAS	chr1:g.114709663T>C	1	114709663	rs754428086	T	C	gnomAD Genomes	NA	PASS	ENST00000369535.5	p.Asp119Gly	p.Asp119Gly	c.356A>G	missense_variant				2	152166	1.31435e-05	0	0	0	2092	0	0	0	0	15270	0	0	0	0	10624	0	0	0	0	910	0	0	0	0	5180	0	0	0	0	316
NRAS	chr1:g.114709688T>C	1	114709688	rs776195467	T	C	gnomAD Genomes	NA	PASS	ENST00000369535.5	p.Met111Val	p.Met111Val	c.331A>G	missense_variant	Uncertain significance	1419784		2	152192	1.31413e-05	0	0	0	2092	0	0	0	0	15278	0	0	0	0	10618	0	0	0	0	912	0	0	0	0	5180	0	0	0	0	316
NRAS	chr1:g.114709694C>G	1	114709694	rs730880966	C	G	gnomAD Genomes	NA	PASS	ENST00000369535.5	p.Val109Leu	p.Val109Leu	c.325G>C	missense_variant	Uncertain significance	40474		1	152158	6.57212e-06	0	0	0	2092	0	0	0	0	15272	0	0	0	0	10616	0	0	0	0	912	0	0	0	0	5184	0	0	0	0	316
NRAS	chr1:g.114709704G>A	1	114709704	rs752000303	G	A	gnomAD Genomes	NA	PASS	ENST00000369535.5	p.Asp105Asp	p.Asp105Asp	c.315C>T	synonymous_variant	Likely benign	380664		1	152094	6.57488e-06	0	0	0	2090	0	0	0	0	15272	0	0	0	0	10604	0	0	0	0	912	0	0	0	0	5170	0	0	0	0	316
NRAS	chr1:g.114709719A>T	1	114709719	rs575693594	A	T	gnomAD Genomes	NA	PASS	ENST00000369535.5	p.Ile100Ile	p.Ile100Ile	c.300T>A	synonymous_variant	Likely benign	764200		1	152136	6.57307e-06	0	0	0	2090	0	0	0	0	15262	0	0	0	0	10614	0	0	0	0	910	0	0	0	0	5184	0	0	0	0	316
NRAS	chr1:g.114709720A>G	1	114709720	rs1428145562	A	G	gnomAD Genomes	NA	PASS	ENST00000369535.5	p.Ile100Thr	p.Ile100Thr	c.299T>C	missense_variant	Uncertain significance	1449526		1	152128	6.57341e-06	0	0	0	2092	0	0	0	0	15276	0	0	0	0	10612	0	0	0	0	910	0	0	0	0	5182	0	0	0	0	316
NRAS	chr1:g.114709731A>G	1	114709731	rs767679721	A	G	gnomAD Genomes	NA	PASS	ENST00000369535.5	c.291-3T>C		c.291-3T>C	splice_region_variant	Uncertain significance	848828		1	152148	6.57255e-06	0	0	0	2090	0	0	0	1	15270	6.54879e-05	0	0	0	10614	0	0	0	0	910	0	0	0	0	5192	0	0	0	0	316
NRAS	chr1:g.114709736C>T	1	114709736	rs376187980	C	T	gnomAD Genomes	NA	PASS	ENST00000369535.5	c.291-8G>A		c.291-8G>A	splice_region_variant	Conflicting interpretations of pathogenicity	44575		6	152102	3.94472e-05	0	0	0	2094	0	0	0	0	15270	0	0	0	0	10580	0	0	0	0	908	0	0	0	0	5188	0	0	0	0	316
NRAS	chr1:g.114709737G>A	1	114709737	rs370588248	G	A	gnomAD Genomes	NA	PASS	ENST00000369535.5	c.291-9C>T		c.291-9C>T	intron_variant				2	152090	1.31501e-05	0	0	0	2090	0	0	0	0	15270	0	0	0	0	10612	0	0	0	0	912	0	0	0	0	5176	0	0	0	0	316
NRAS	chr1:g.114709743A>G	1	114709743	rs1310270330	A	G	gnomAD Genomes	NA	PASS	ENST00000369535.5	c.291-15T>C		c.291-15T>C	intron_variant				1	152196	6.57047e-06	0	0	0	2088	0	0	0	0	15280	0	0	0	0	10624	0	0	0	0	910	0	0	0	0	5182	0	0	0	0	316
NRAS	chr1:g.114709749T>A	1	114709749	rs200635919	T	A	gnomAD Genomes	NA	PASS	ENST00000369535.5	c.291-21A>T		c.291-21A>T	intron_variant				2	152158	1.31442e-05	0	0	0	2090	0	0	0	0	15274	0	0	0	0	10612	0	0	0	0	912	0	0	0	0	5188	0	0	0	0	316
NRAS	chr1:g.114709760G>A	1	114709760	rs1302229942	G	A	gnomAD Genomes	NA	PASS	ENST00000369535.5	c.291-32C>T		c.291-32C>T	intron_variant				1	152082	6.5754e-06	0	0	0	2086	0	0	0	0	15242	0	0	0	0	10604	0	0	0	0	912	0	0	0	0	5180	0	0	0	0	316
NRAS	chr1:g.114709769G>T	1	114709769	rs1232209327	G	T	gnomAD Genomes	NA	PASS	ENST00000369535.5	c.291-41C>A		c.291-41C>A	intron_variant				1	152146	6.57263e-06	0	0	0	2088	0	0	0	0	15272	0	0	0	0	10614	0	0	0	0	912	0	0	0	0	5184	0	0	0	0	316
NRAS	chr1:g.114709775G>A	1	114709775	rs1217851167	G	A	gnomAD Genomes	NA	PASS	ENST00000369535.5	c.291-47C>T		c.291-47C>T	intron_variant				1	152146	6.57263e-06	0	0	0	2090	0	0	0	0	15270	0	0	0	0	10610	0	0	0	0	912	0	0	0	0	5182	0	0	0	0	316
NRAS	chr1:g.114709776C>T	1	114709776	rs369215345	C	T	gnomAD Genomes	NA	PASS	ENST00000369535.5	c.291-48G>A		c.291-48G>A	intron_variant				4	152154	2.62892e-05	0	0	1	2086	0.000479386	0	0	0	15280	0	0	0	0	10606	0	0	0	0	912	0	0	0	3	5190	0.000578035	0	0	0	316
NRAS	chr1:g.114709777T>C	1	114709777	rs754914287	T	C	gnomAD Genomes	NA	PASS	ENST00000369535.5	c.291-49A>G		c.291-49A>G	intron_variant				5	152160	3.28601e-05	0	0	0	2090	0	0	0	0	15276	0	0	0	0	10612	0	0	0	0	912	0	0	0	0	5186	0	0	0	0	316
NRAS	chr1:g.114709784A>G	1	114709784	rs558645553	A	G	gnomAD Genomes	NA	PASS	ENST00000369535.5	c.291-56T>C		c.291-56T>C	intron_variant				1	152208	6.56996e-06	0	0	0	2094	0	0	0	0	15286	0	0	0	0	10620	0	0	0	0	912	0	0	0	0	5196	0	0	0	0	316
NRAS	chr1:g.114709785G>A	1	114709785		G	A	gnomAD Genomes	NA	PASS	ENST00000369535.5	c.291-57C>T		c.291-57C>T	intron_variant				1	152204	6.57013e-06	0	0	0	2090	0	0	0	0	15286	0	0	0	0	10614	0	0	0	0	912	0	0	0	0	5188	0	0	0	0	316
NRAS	chr1:g.114709785G>T	1	114709785	rs560157268	G	T	gnomAD Genomes	NA	PASS	ENST00000369535.5	c.291-57C>A		c.291-57C>A	intron_variant				1	152204	6.57013e-06	0	0	0	2090	0	0	0	0	15286	0	0	0	0	10614	0	0	0	0	912	0	0	0	0	5188	0	0	0	0	316
NRAS	chr1:g.114709793T>C	1	114709793	rs1369189537	T	C	gnomAD Genomes	NA	PASS	ENST00000369535.5	c.291-65A>G		c.291-65A>G	intron_variant				3	152194	1.97117e-05	0	0	0	2090	0	0	0	0	15274	0	0	0	0	10620	0	0	0	0	912	0	0	0	0	5188	0	0	0	1	316
NRAS	chr1:g.114709794G>A	1	114709794		G	A	gnomAD Genomes	NA	PASS	ENST00000369535.5	c.291-66C>T		c.291-66C>T	intron_variant				1	152186	6.57091e-06	0	0	0	2084	0	0	0	0	15288	0	0	0	0	10614	0	0	0	0	912	0	0	0	0	5192	0	0	0	0	316
NRAS	chr1:g.114709799C>A	1	114709799		C	A	gnomAD Genomes	NA	PASS	ENST00000369535.5	c.291-71G>T		c.291-71G>T	intron_variant				1	151652	6.59404e-06	0	0	0	2078	0	0	0	1	15216	6.57203e-05	0	0	0	10564	0	0	0	0	908	0	0	0	0	5152	0	0	0	0	314
NRAS	chr1:g.114709799C>T	1	114709799		C	T	gnomAD Genomes	NA	PASS	ENST00000369535.5	c.291-71G>A		c.291-71G>A	intron_variant				1	151652	6.59404e-06	0	0	0	2078	0	0	0	0	15216	0	0	0	0	10564	0	0	0	0	908	0	0	0	0	5152	0	0	0	0	314
NRAS	chr1:g.114713725T>G	1	114713725	rs1210222919	T	G	gnomAD Genomes	NA	PASS	ENST00000369535.5	c.290+75A>C		c.290+75A>C	intron_variant				1	152184	6.57099e-06	0	0	0	2090	0	0	0	0	15290	0	0	0	0	10612	0	0	0	0	912	0	0	0	0	5200	0	0	0	0	316
NRAS	chr1:g.114713733C>A	1	114713733	rs550430098	C	A	gnomAD Genomes	NA	PASS	ENST00000369535.5	c.290+67G>T		c.290+67G>T	intron_variant				2	152210	1.31397e-05	0	0	0	2092	0	0	0	2	15284	0.000130856	0	0	0	10618	0	0	0	0	912	0	0	0	0	5204	0	0	0	0	316
NRAS	chr1:g.114713734C>T	1	114713734	rs540197034	C	T	gnomAD Genomes	NA	PASS	ENST00000369535.5	c.290+66G>A		c.290+66G>A	intron_variant				1	152180	6.57117e-06	0	0	0	2094	0	0	0	0	15290	0	0	0	0	10612	0	0	0	0	912	0	0	0	0	5198	0	0	0	0	316
NRAS	chr1:g.114713736C>T	1	114713736	rs1262309073	C	T	gnomAD Genomes	NA	PASS	ENST00000369535.5	c.290+64G>A		c.290+64G>A	intron_variant				2	152230	1.3138e-05	0	0	0	2092	0	0	0	0	15292	0	0	0	0	10616	0	0	0	0	912	0	0	0	0	5202	0	0	0	0	316
NRAS	chr1:g.114713743C>T	1	114713743	rs1294380649	C	T	gnomAD Genomes	NA	PASS	ENST00000369535.5	c.290+57G>A		c.290+57G>A	intron_variant				2	152158	1.31442e-05	0	0	0	2094	0	0	0	0	15282	0	0	0	0	10608	0	0	0	0	912	0	0	0	0	5192	0	0	0	0	316
NRAS	chr1:g.114713745A>T	1	114713745	rs1347103882	A	T	gnomAD Genomes	NA	PASS	ENST00000369535.5	c.290+55T>A		c.290+55T>A	intron_variant				1	152208	6.56996e-06	0	0	0	2094	0	0	0	0	15288	0	0	0	0	10626	0	0	0	0	912	0	0	0	0	5200	0	0	0	0	316
NRAS	chr1:g.114713756G>T	1	114713756	rs747960131	G	T	gnomAD Genomes	NA	PASS	ENST00000369535.5	c.290+44C>A		c.290+44C>A	intron_variant				4	152116	2.62957e-05	0	0	0	2088	0	0	0	0	15272	0	0	0	0	10602	0	0	0	0	912	0	0	0	0	5196	0	0	0	0	316
NRAS	chr1:g.114713759C>T	1	114713759	rs771129357	C	T	gnomAD Genomes	NA	PASS	ENST00000369535.5	c.290+41G>A		c.290+41G>A	intron_variant				21	152156	0.000138016	0	0	0	2092	0	0	0	2	15286	0.000130839	0	0	0	10598	0	0	0	0	908	0	0	0	0	5200	0	0	0	0	316
NRAS	chr1:g.114713771C>A	1	114713771	rs985190957	C	A	gnomAD Genomes	NA	PASS	ENST00000369535.5	c.290+29G>T		c.290+29G>T	intron_variant				1	152164	6.57186e-06	0	0	0	2088	0	0	0	0	15278	0	0	0	0	10620	0	0	0	0	912	0	0	0	0	5200	0	0	0	0	316
NRAS	chr1:g.114713785T>C	1	114713785	rs373417606	T	C	gnomAD Genomes	NA	PASS	ENST00000369535.5	c.290+15A>G		c.290+15A>G	intron_variant	Uncertain significance	1301342		1	152132	6.57324e-06	0	0	0	2090	0	0	0	0	15268	0	0	0	0	10612	0	0	0	0	910	0	0	0	0	5196	0	0	0	0	316
NRAS	chr1:g.114713793C>T	1	114713793	rs375788140	C	T	gnomAD Genomes	NA	PASS	ENST00000369535.5	c.290+7G>A		c.290+7G>A	splice_region_variant	Likely benign	417020		55	152158	0.000361466	1	0	0	2094	0	0	0	2	15272	0.000130959	0	0	0	10604	0	0	0	0	912	0	0	0	0	5192	0	0	0	0	316
NRAS	chr1:g.114713794T>C	1	114713794	rs879152717	T	C	gnomAD Genomes	NA	PASS	ENST00000369535.5	c.290+6A>G		c.290+6A>G	splice_region_variant				1	152194	6.57056e-06	0	0	0	2092	0	0	0	0	15286	0	0	0	0	10612	0	0	0	0	912	0	0	0	0	5200	0	0	0	0	316
NRAS	chr1:g.114713810T>G	1	114713810	rs764718441	T	G	gnomAD Genomes	NA	PASS	ENST00000369535.5	p.Asn94His	p.Asn94His	c.280A>C	missense_variant				1	152198	6.57039e-06	0	0	0	2092	0	0	0	0	15284	0	0	0	0	10624	0	0	0	0	912	0	0	0	1	5198	0.000192382	0	0	0	316
NRAS	chr1:g.114713817C>T	1	114713817	rs1429502684	C	T	gnomAD Genomes	NA	PASS	ENST00000369535.5	p.Ala91Ala	p.Ala91Ala	c.273G>A	synonymous_variant	Likely benign	1582033		2	152092	1.31499e-05	0	0	0	2094	0	0	0	1	15268	6.54965e-05	0	0	0	10600	0	0	0	0	912	0	0	0	0	5198	0	0	0	0	316
NRAS	chr1:g.114713818G>A	1	114713818	rs774832953	G	A	gnomAD Genomes	NA	PASS	ENST00000369535.5	p.Ala91Val	p.Ala91Val	c.272C>T	missense_variant	Conflicting interpretations of pathogenicity	1003866		1	152106	6.57436e-06	0	0	0	2094	0	0	0	0	15276	0	0	0	0	10590	0	0	0	0	912	0	0	0	0	5198	0	0	0	0	316
NRAS	chr1:g.114713818G>C	1	114713818	rs774832953	G	C	gnomAD Genomes	NA	PASS	ENST00000369535.5	p.Ala91Gly	p.Ala91Gly	c.272C>G	missense_variant				1	152106	6.57436e-06	0	0	0	2094	0	0	0	0	15276	0	0	0	0	10590	0	0	0	0	912	0	0	0	0	5198	0	0	0	0	316
NRAS	chr1:g.114713831T>A	1	114713831		T	A	gnomAD Genomes	NA	PASS	ENST00000369535.5	p.Ser87Cys	p.Ser87Cys	c.259A>T	missense_variant				1	152212	6.56978e-06	0	0	0	2094	0	0	0	0	15286	0	0	0	0	10624	0	0	0	0	912	0	0	0	0	5200	0	0	0	0	316
NRAS	chr1:g.114713836T>C	1	114713836	rs114636410	T	C	gnomAD Genomes	NA	PASS	ENST00000369535.5	p.Asn85Ser	p.Asn85Ser	c.254A>G	missense_variant				1	152208	6.56996e-06	0	0	0	2094	0	0	0	0	15288	0	0	0	0	10618	0	0	0	0	912	0	0	0	1	5196	0.000192456	0	0	0	316
NRAS	chr1:g.114713840T>C	1	114713840	rs376177995	T	C	gnomAD Genomes	NA	PASS	ENST00000369535.5	p.Ile84Val	p.Ile84Val	c.250A>G	missense_variant	Uncertain significance	424299		1	152174	6.57142e-06	0	0	0	2094	0	0	0	0	15286	0	0	0	0	10610	0	0	0	0	912	0	0	0	0	5184	0	0	0	0	316
NRAS	chr1:g.114713865G>A	1	114713865	rs142739534	G	A	gnomAD Genomes	NA	PASS	ENST00000369535.5	p.Gly75Gly	p.Gly75Gly	c.225C>T	synonymous_variant	Benign/Likely benign	178104		163	152052	0.001072	0	0	0	2090	0	0	0	2	15264	0.000131027	0	0	0	10592	0	0	0	0	912	0	0	0	0	5186	0	0	0	0	316
NRAS	chr1:g.114713868T>C	1	114713868	rs778873511	T	C	gnomAD Genomes	NA	PASS	ENST00000369535.5	p.Thr74Thr	p.Thr74Thr	c.222A>G	synonymous_variant				13	152190	8.54195e-05	0	0	0	2094	0	0	0	0	15280	0	0	0	9	10616	0.000847777	0	0	0	912	0	0	0	0	5188	0	0	0	0	316
NRAS	chr1:g.114713911C>T	1	114713911	rs267606920	C	T	gnomAD Genomes	NA	PASS	ENST00000369535.5	p.Gly60Glu	p.Gly60Glu	c.179G>A	missense_variant	Pathogenic	13903		1	152004	6.57877e-06	0	0	0	2092	0	0	0	0	15252	0	0	0	0	10574	0	0	0	0	912	0	0	0	0	5184	0	0	0	0	316
NRAS	chr1:g.114713931C>T	1	114713931	rs114668710	C	T	gnomAD Genomes	NA	PASS	ENST00000369535.5	p.Leu53Leu	p.Leu53Leu	c.159G>A	synonymous_variant	Benign/Likely benign	164807		3	147028	2.04043e-05	0	0	0	2020	0	0	0	0	14658	0	0	0	0	9496	0	0	0	0	896	0	0	0	3	4762	0.000629987	0	0	0	316
NRAS	chr1:g.114713933A>G	1	114713933	rs1207807641	A	G	gnomAD Genomes	NA	PASS	ENST00000369535.5	p.Leu53Leu	p.Leu53Leu	c.157T>C	synonymous_variant				1	151148	6.61603e-06	0	0	0	2076	0	0	0	0	15184	0	0	0	0	10386	0	0	0	0	910	0	0	0	0	5078	0	0	0	0	316
NRAS	chr1:g.114713943T>G	1	114713943	rs1370520807	T	G	gnomAD Genomes	NA	PASS	ENST00000369535.5	p.Glu49Asp	p.Glu49Asp	c.147A>C	missense_variant	Uncertain significance	561699		1	151962	6.58059e-06	0	0	0	2084	0	0	0	0	15262	0	0	0	0	10578	0	0	0	0	910	0	0	0	0	5188	0	0	0	0	316
NRAS	chr1:g.114713950T>G	1	114713950	rs1383166562	T	G	gnomAD Genomes	NA	PASS	ENST00000369535.5	p.Asp47Ala	p.Asp47Ala	c.140A>C	missense_variant				1	149272	6.69918e-06	0	0	0	2064	0	0	0	0	15062	0	0	0	0	9954	0	0	0	0	894	0	0	0	0	4914	0	0	0	0	316
NRAS	chr1:g.114713954T>C	1	114713954	rs976902496	T	C	gnomAD Genomes	NA	PASS	ENST00000369535.5	p.Ile46Val	p.Ile46Val	c.136A>G	missense_variant				1	145848	6.85645e-06	0	0	0	2048	0	0	0	0	14740	0	0	0	0	9382	0	0	0	0	876	0	0	0	0	4520	0	0	0	0	314
NRAS	chr1:g.114713984G>C	1	114713984	rs200604652	G	C	gnomAD Genomes	NA	PASS	ENST00000369535.5	c.112-6C>G		c.112-6C>G	splice_region_variant	Uncertain significance	876240		3	151718	1.97735e-05	0	0	0	2082	0	0	0	0	15218	0	0	0	0	10556	0	0	0	0	908	0	0	0	3	5178	0.000579374	0	0	0	316
NRAS	chr1:g.114713985G>A	1	114713985	rs1396496270	G	A	gnomAD Genomes	NA	PASS	ENST00000369535.5	c.112-7C>T		c.112-7C>T	splice_region_variant				1	150544	6.64258e-06	0	0	0	2074	0	0	0	0	15078	0	0	0	0	10326	0	0	0	0	908	0	0	0	0	5122	0	0	0	0	316
NRAS	chr1:g.114713986T>C	1	114713986	rs9724626	T	C	gnomAD Genomes	NA	PASS	ENST00000369535.5	c.112-8A>G		c.112-8A>G	splice_region_variant	Conflicting interpretations of pathogenicity	138538		34	145724	0.000233318	0	0	0	2022	0	0	0	0	14498	0	0	0	1	9424	0.000106112	0	0	0	888	0	0	0	0	4626	0	0	0	0	316
NRAS	chr1:g.114713995T>G	1	114713995		T	G	gnomAD Genomes	NA	PASS	ENST00000369535.5	c.112-17A>C		c.112-17A>C	intron_variant				1	134134	7.45523e-06	0	0	0	1884	0	0	0	0	13324	0	0	0	0	7818	0	0	0	0	820	0	0	0	0	4114	0	0	0	0	298
NRAS	chr1:g.114714000G>T	1	114714000		G	T	gnomAD Genomes	NA	PASS	ENST00000369535.5	c.112-22C>A		c.112-22C>A	intron_variant				1	151928	6.58207e-06	0	0	0	2084	0	0	0	1	15252	6.55652e-05	0	0	0	10594	0	0	0	0	910	0	0	0	0	5178	0	0	0	0	316
NRAS	chr1:g.114714002G>A	1	114714002	rs371806603	G	A	gnomAD Genomes	NA	PASS	ENST00000369535.5	c.112-24C>T		c.112-24C>T	intron_variant				1	148262	6.74482e-06	0	0	0	2054	0	0	0	0	14978	0	0	0	0	9662	0	0	0	0	894	0	0	0	0	4882	0	0	0	0	314
NRAS	chr1:g.114714002G>T	1	114714002	rs371806603	G	T	gnomAD Genomes	NA	PASS	ENST00000369535.5	c.112-24C>A		c.112-24C>A	intron_variant	Benign	1253391		31	148262	0.000209089	0	0	0	2054	0	0	0	2	14978	0.000133529	0	0	0	9662	0	0	0	0	894	0	0	0	0	4882	0	0	0	0	314
NRAS	chr1:g.114714013G>C	1	114714013	rs762225652	G	C	gnomAD Genomes	NA	PASS	ENST00000369535.5	c.112-35C>G		c.112-35C>G	intron_variant				3	151986	1.97387e-05	0	0	0	2090	0	0	0	0	15260	0	0	0	0	10582	0	0	0	0	910	0	0	0	0	5188	0	0	0	0	316
NRAS	chr1:g.114714014G>A	1	114714014	rs544321923	G	A	gnomAD Genomes	NA	PASS	ENST00000369535.5	c.112-36C>T		c.112-36C>T	intron_variant				5	151864	3.29242e-05	0	0	1	2086	0.000479386	0	0	0	15236	0	0	0	0	10550	0	0	0	0	908	0	0	0	0	5192	0	0	0	0	316
NRAS	chr1:g.114714015G>A	1	114714015	rs766613733	G	A	gnomAD Genomes	NA	PASS	ENST00000369535.5	c.112-37C>T		c.112-37C>T	intron_variant				1	149634	6.68297e-06	0	0	0	2084	0	0	0	0	15030	0	0	0	0	10144	0	0	0	0	904	0	0	0	0	4892	0	0	0	0	316
NRAS	chr1:g.114714018G>C	1	114714018	rs753896542	G	C	gnomAD Genomes	NA	PASS	ENST00000369535.5	c.112-40C>G		c.112-40C>G	intron_variant				2	152056	1.3153e-05	0	0	0	2088	0	0	0	0	15258	0	0	0	0	10592	0	0	0	0	910	0	0	0	0	5206	0	0	0	0	316
NRAS	chr1:g.114714018G>T	1	114714018	rs753896542	G	T	gnomAD Genomes	NA	PASS	ENST00000369535.5	c.112-40C>A		c.112-40C>A	intron_variant				1	152056	6.57652e-06	0	0	0	2088	0	0	0	0	15258	0	0	0	0	10592	0	0	0	0	910	0	0	0	0	5206	0	0	0	0	316
NRAS	chr1:g.114714024T>A	1	114714024	rs1412996004	T	A	gnomAD Genomes	NA	PASS	ENST00000369535.5	c.112-46A>T		c.112-46A>T	intron_variant				1	152182	6.57108e-06	0	0	0	2094	0	0	0	0	15272	0	0	0	0	10624	0	0	0	0	910	0	0	0	0	5198	0	0	0	0	316
NRAS	chr1:g.114714040C>T	1	114714040	rs1473625219	C	T	gnomAD Genomes	NA	PASS	ENST00000369535.5	c.112-62G>A		c.112-62G>A	intron_variant				1	152148	6.57255e-06	0	0	0	2094	0	0	0	0	15264	0	0	0	0	10614	0	0	0	0	912	0	0	0	0	5198	0	0	0	0	316
NRAS	chr1:g.114714046A>C	1	114714046	rs1237845598	A	C	gnomAD Genomes	NA	PASS	ENST00000369535.5	c.112-68T>G		c.112-68T>G	intron_variant				2	152200	1.31406e-05	0	0	0	2090	0	0	0	0	15282	0	0	0	0	10616	0	0	0	0	912	0	0	0	0	5200	0	0	0	0	316
NRAS	chr1:g.114714048G>A	1	114714048	rs969273	G	A	gnomAD Genomes	NA	PASS	ENST00000369535.5	c.112-70C>T		c.112-70C>T	intron_variant	Benign	1231751		115973	151984	0.763061	45811	0	1571	2092	0.750956	606	0	12557	15266	0.822547	5203	0	7327	10554	0.694239	2555	0	570	908	0.627753	185	0	5195	5204	0.998271	2594	0	225	316
NRAS	chr1:g.114715994G>A	1	114715994		G	A	gnomAD Genomes	NA	PASS	ENST00000369535.5	c.111+56C>T		c.111+56C>T	intron_variant				2	152216	1.31392e-05	0	0	0	2092	0	0	0	0	15280	0	0	0	0	10614	0	0	0	0	912	0	0	0	0	5206	0	0	0	0	316
NRAS	chr1:g.114715996T>C	1	114715996		T	C	gnomAD Genomes	NA	PASS	ENST00000369535.5	c.111+54A>G		c.111+54A>G	intron_variant				1	152238	6.56866e-06	0	0	0	2092	0	0	0	1	15284	6.54279e-05	0	0	0	10622	0	0	0	0	912	0	0	0	0	5204	0	0	0	0	316
NRAS	chr1:g.114716000C>A	1	114716000	rs1337044209	C	A	gnomAD Genomes	NA	PASS	ENST00000369535.5	c.111+50G>T		c.111+50G>T	intron_variant				1	152204	6.57013e-06	0	0	0	2092	0	0	0	0	15280	0	0	0	0	10610	0	0	0	0	912	0	0	0	0	5206	0	0	0	0	316
NRAS	chr1:g.114716016A>G	1	114716016	rs368876641	A	G	gnomAD Genomes	NA	PASS	ENST00000369535.5	c.111+34T>C		c.111+34T>C	intron_variant				1	152238	6.56866e-06	0	0	0	2094	0	0	0	0	15278	0	0	0	0	10622	0	0	0	0	912	0	0	0	0	5206	0	0	0	0	316
NRAS	chr1:g.114716020T>C	1	114716020	rs1395238775	T	C	gnomAD Genomes	NA	PASS	ENST00000369535.5	c.111+30A>G		c.111+30A>G	intron_variant				1	152196	6.57047e-06	0	0	0	2090	0	0	0	0	15282	0	0	0	0	10622	0	0	0	0	912	0	0	0	1	5200	0.000192308	0	0	0	316
NRAS	chr1:g.114716029C>G	1	114716029	rs1278890226	C	G	gnomAD Genomes	NA	PASS	ENST00000369535.5	c.111+21G>C		c.111+21G>C	intron_variant				1	152172	6.57151e-06	0	0	0	2092	0	0	0	0	15282	0	0	0	0	10616	0	0	0	0	912	0	0	0	0	5202	0	0	0	0	316
NRAS	chr1:g.114716031G>A	1	114716031	rs751392261	G	A	gnomAD Genomes	NA	PASS	ENST00000369535.5	c.111+19C>T		c.111+19C>T	intron_variant				1	152130	6.57333e-06	0	0	0	2088	0	0	0	0	15276	0	0	0	0	10594	0	0	0	0	912	0	0	0	0	5196	0	0	0	0	316
NRAS	chr1:g.114716032G>C	1	114716032	rs756947288	G	C	gnomAD Genomes	NA	PASS	ENST00000369535.5	c.111+18C>G		c.111+18C>G	intron_variant	Likely benign	1555925		3	152150	1.97174e-05	0	0	0	2092	0	0	0	0	15274	0	0	0	0	10612	0	0	0	0	912	0	0	0	0	5194	0	0	0	0	316
NRAS	chr1:g.114716033C>T	1	114716033	rs781031114	C	T	gnomAD Genomes	NA	PASS	ENST00000369535.5	c.111+17G>A		c.111+17G>A	intron_variant				1	152184	6.57099e-06	0	0	0	2092	0	0	0	0	15288	0	0	0	0	10612	0	0	0	0	912	0	0	0	0	5194	0	0	0	0	316
NRAS	chr1:g.114716036C>A	1	114716036	rs745364720	C	A	gnomAD Genomes	NA	PASS	ENST00000369535.5	c.111+14G>T		c.111+14G>T	intron_variant				2	152212	1.31396e-05	0	0	0	2094	0	0	0	0	15282	0	0	0	0	10610	0	0	0	0	912	0	0	0	2	5202	0.000384468	0	0	0	316
NRAS	chr1:g.114716039C>T	1	114716039		C	T	gnomAD Genomes	NA	PASS	ENST00000369535.5	c.111+11G>A		c.111+11G>A	intron_variant				1	152240	6.56858e-06	0	0	0	2092	0	0	0	0	15290	0	0	0	0	10618	0	0	0	0	912	0	0	0	0	5198	0	0	0	0	316
NRAS	chr1:g.114716044C>T	1	114716044		C	T	gnomAD Genomes	NA	PASS	ENST00000369535.5	c.111+6G>A		c.111+6G>A	splice_region_variant				1	152204	6.57013e-06	0	0	0	2086	0	0	0	1	15274	6.54707e-05	0	0	0	10622	0	0	0	0	912	0	0	0	0	5200	0	0	0	0	316
NRAS	chr1:g.114716065A>G	1	114716065	rs1466940118	A	G	gnomAD Genomes	NA	PASS	ENST00000369535.5	p.Tyr32Tyr	p.Tyr32Tyr	c.96T>C	synonymous_variant				1	152226	6.56918e-06	0	0	0	2094	0	0	0	0	15280	0	0	0	0	10622	0	0	0	0	912	0	0	0	0	5202	0	0	0	0	316
NRAS	chr1:g.114716074T>C	1	114716074	rs748537067	T	C	gnomAD Genomes	NA	PASS	ENST00000369535.5	p.Val29Val	p.Val29Val	c.87A>G	synonymous_variant	Likely benign	383150		1	152230	6.56901e-06	0	0	0	2094	0	0	0	0	15288	0	0	0	0	10624	0	0	0	0	912	0	0	0	0	5204	0	0	0	0	316
NRAS	chr1:g.114716086C>T	1	114716086	rs570328042	C	T	gnomAD Genomes	NA	PASS	ENST00000369535.5	p.Gln25Gln	p.Gln25Gln	c.75G>A	synonymous_variant				1	152178	6.57125e-06	0	0	0	2092	0	0	0	0	15282	0	0	0	0	10616	0	0	0	0	912	0	0	0	0	5204	0	0	0	0	316
NRAS	chr1:g.114716106G>C	1	114716106		G	C	gnomAD Genomes	NA	PASS	ENST00000369535.5	p.Leu19Val	p.Leu19Val	c.55C>G	missense_variant				1	152158	6.57212e-06	0	0	0	2094	0	0	0	0	15278	0	0	0	0	10616	0	0	0	0	912	0	0	0	0	5196	0	0	0	0	316
NRAS	chr1:g.114716109C>G	1	114716109	rs121913248	C	G	gnomAD Genomes	NA	PASS	ENST00000369535.5	p.Ala18Pro	p.Ala18Pro	c.52G>C	missense_variant				1	152124	6.57358e-06	0	0	0	2088	0	0	0	0	15276	0	0	0	0	10608	0	0	0	0	912	0	0	0	1	5192	0.000192604	0	0	0	316
NRAS	chr1:g.114716125A>C	1	114716125	rs759764705	A	C	gnomAD Genomes	NA	PASS	ENST00000369535.5	p.Gly12Gly	p.Gly12Gly	c.36T>G	synonymous_variant	Benign/Likely benign	380330		8	152072	5.26067e-05	0	0	1	2090	0.000478469	0	0	0	15266	0	0	0	0	10608	0	0	0	0	910	0	0	0	0	5188	0	0	0	0	316
NRAS	chr1:g.114716126C>T	1	114716126	rs121913237	C	T	gnomAD Genomes	NA	PASS	ENST00000369535.5	p.Gly12Asp	p.Gly12Asp	c.35G>A	missense_variant	Pathogenic/Likely pathogenic	39648		2	152154	1.31446e-05	0	0	0	2094	0	0	0	0	15282	0	0	0	0	10622	0	0	0	0	910	0	0	0	0	5198	0	0	0	0	314
NRAS	chr1:g.114716141A>G	1	114716141		A	G	gnomAD Genomes	NA	PASS	ENST00000369535.5	p.Val7Ala	p.Val7Ala	c.20T>C	missense_variant				1	152138	6.57298e-06	0	0	0	2092	0	0	0	0	15280	0	0	0	0	10612	0	0	0	0	910	0	0	0	0	5192	0	0	0	0	316
NRAS	chr1:g.114716152C>T	1	114716152	rs559229605	C	T	gnomAD Genomes	NA	PASS	ENST00000369535.5	p.Glu3Glu	p.Glu3Glu	c.9G>A	synonymous_variant				1	152180	6.57117e-06	0	0	0	2092	0	0	0	0	15288	0	0	0	0	10618	0	0	0	0	910	0	0	0	0	5196	0	0	0	0	316
NRAS	chr1:g.114716168C>T	1	114716168	rs764140323	C	T	gnomAD Genomes	NA	PASS	ENST00000369535.5	c.-8G>A		c.-8G>A	5_prime_UTR_variant				2	152150	1.31449e-05	0	0	0	2094	0	0	0	0	15280	0	0	0	0	10616	0	0	0	0	912	0	0	0	0	5196	0	0	0	0	314
NRAS	chr1:g.114716176A>G	1	114716176	rs1057520403	A	G	gnomAD Genomes	NA	PASS	ENST00000369535.5	c.-16T>C		c.-16T>C	splice_region_variant	Likely benign	378904		2	152172	1.3143e-05	0	0	0	2092	0	0	0	0	15284	0	0	0	0	10612	0	0	0	0	912	0	0	0	0	5194	0	0	0	0	316
NRAS	chr1:g.114716181T>C	1	114716181	rs750039795	T	C	gnomAD Genomes	NA	PASS	ENST00000369535.5	c.-17-4A>G		c.-17-4A>G	splice_region_variant	Likely benign	1212805		1	152192	6.57065e-06	0	0	0	2092	0	0	0	1	15280	6.5445e-05	0	0	0	10618	0	0	0	0	912	0	0	0	0	5194	0	0	0	0	316
NRAS	chr1:g.114716192T>C	1	114716192	rs779391538	T	C	gnomAD Genomes	NA	PASS	ENST00000369535.5	c.-17-15A>G		c.-17-15A>G	intron_variant				1	152194	6.57056e-06	0	0	0	2090	0	0	0	0	15284	0	0	0	0	10624	0	0	0	0	912	0	0	0	0	5196	0	0	0	0	316
NRAS	chr1:g.114716201T>C	1	114716201	rs1327039548	T	C	gnomAD Genomes	NA	PASS	ENST00000369535.5	c.-17-24A>G		c.-17-24A>G	intron_variant				3	152108	1.97228e-05	0	0	1	2094	0.000477555	0	0	0	15280	0	0	0	0	10596	0	0	0	0	912	0	0	0	0	5186	0	0	0	0	316
NRAS	chr1:g.114716205T>C	1	114716205	rs775409542	T	C	gnomAD Genomes	NA	PASS	ENST00000369535.5	c.-17-28A>G		c.-17-28A>G	intron_variant				3	152212	1.97094e-05	0	0	0	2092	0	0	0	0	15278	0	0	0	0	10624	0	0	0	0	912	0	0	0	0	5200	0	0	0	0	316
NRAS	chr1:g.114716209C>T	1	114716209	rs538668088	C	T	gnomAD Genomes	NA	PASS	ENST00000369535.5	c.-17-32G>A		c.-17-32G>A	intron_variant				3	152070	1.97278e-05	0	0	0	2092	0	0	0	0	15254	0	0	0	0	10604	0	0	0	0	912	0	0	0	0	5192	0	0	0	0	316
NRAS	chr1:g.114716227C>T	1	114716227	rs997615318	C	T	gnomAD Genomes	NA	PASS	ENST00000369535.5	c.-17-50G>A		c.-17-50G>A	intron_variant				5	152182	3.28554e-05	0	0	0	2094	0	0	0	0	15272	0	0	0	0	10620	0	0	0	0	912	0	0	0	0	5192	0	0	0	0	316
NRAS	chr1:g.114716230T>C	1	114716230	rs776026472	T	C	gnomAD Genomes	NA	PASS	ENST00000369535.5	c.-17-53A>G		c.-17-53A>G	intron_variant				1	152174	6.57142e-06	0	0	0	2088	0	0	0	0	15280	0	0	0	0	10614	0	0	0	0	912	0	0	0	0	5186	0	0	0	0	316
NRAS	chr1:g.114716233A>G	1	114716233	rs1164519280	A	G	gnomAD Genomes	NA	PASS	ENST00000369535.5	c.-17-56T>C		c.-17-56T>C	intron_variant				2	152208	1.31399e-05	0	0	0	2094	0	0	0	0	15288	0	0	0	0	10612	0	0	0	0	912	0	0	0	0	5196	0	0	0	0	316
PDE4DIP	chr1:g.149027423A>G	1	149027423	rs587767974	A	G	gnomAD Genomes	NA	PASS	ENST00000369356.8	p.Pro2155Pro	p.Pro2155Pro	c.6465A>G	synonymous_variant			segdup	1	150308	6.65301e-06	0	0	0	2056	0	0	0	0	15014	0	0	0	0	10436	0	0	0	0	906	0	0	0	0	5086	0	0	0	0	314
PDE4DIP	chr1:g.149027435C>A	1	149027435	rs377413742	C	A	gnomAD Genomes	NA	PASS	ENST00000369356.8	p.Thr2159Thr	p.Thr2159Thr	c.6477C>A	synonymous_variant			segdup	50	148022	0.000337788	0	0	0	2002	0	0	0	3	14746	0.000203445	0	0	0	10138	0	0	0	0	892	0	0	0	0	5012	0	0	0	0	308
PDE4DIP	chr1:g.149027462T>C	1	149027462	rs1425324536	T	C	gnomAD Genomes	NA	PASS	ENST00000369356.8	p.Thr2168Thr	p.Thr2168Thr	c.6504T>C	synonymous_variant			segdup	1	140828	7.10086e-06	0	0	0	1878	0	0	0	0	13890	0	0	0	0	9478	0	0	0	0	882	0	0	0	0	4672	0	0	0	0	294
PDE4DIP	chr1:g.149027555G>A	1	149027555	rs3853915	G	A	gnomAD Genomes	NA	PASS	ENST00000369356.8	p.Leu2199Leu	p.Leu2199Leu	c.6597G>A	synonymous_variant			segdup	1	55314	1.80786e-05	0	0	0	572	0	0	0	1	4202	0.000237982	0	0	0	2686	0	0	0	0	446	0	0	0	0	1682	0	0	0	0	98
PDE4DIP	chr1:g.149028492A>C	1	149028492	rs587628340	A	C	gnomAD Genomes	NA	PASS	ENST00000369356.8	c.6670-68A>C		c.6670-68A>C	intron_variant			segdup	1	152082	6.5754e-06	0	0	0	2086	0	0	0	0	15274	0	0	0	0	10620	0	0	0	0	912	0	0	0	0	5164	0	0	0	0	316
PDE4DIP	chr1:g.149028494G>A	1	149028494	rs1398181923	G	A	gnomAD Genomes	NA	PASS	ENST00000369356.8	c.6670-66G>A		c.6670-66G>A	intron_variant			segdup	1	152044	6.57704e-06	0	0	0	2088	0	0	0	0	15264	0	0	0	0	10620	0	0	0	0	912	0	0	0	0	5170	0	0	0	0	316
PDE4DIP	chr1:g.149028497G>A	1	149028497	rs1460771100	G	A	gnomAD Genomes	NA	PASS	ENST00000369356.8	c.6670-63G>A		c.6670-63G>A	intron_variant			segdup	1	152088	6.57514e-06	0	0	0	2088	0	0	0	0	15276	0	0	0	0	10626	0	0	0	0	912	0	0	0	0	5168	0	0	0	0	316
PDE4DIP	chr1:g.149028503G>C	1	149028503	rs1373052272	G	C	gnomAD Genomes	NA	PASS	ENST00000369356.8	c.6670-57G>C		c.6670-57G>C	intron_variant			segdup	2	152132	1.31465e-05	0	0	0	2092	0	0	0	0	15274	0	0	0	0	10626	0	0	0	0	912	0	0	0	0	5180	0	0	0	0	316
PDE4DIP	chr1:g.149028505C>G	1	149028505	rs183350317	C	G	gnomAD Genomes	NA	PASS	ENST00000369356.8	c.6670-55C>G		c.6670-55C>G	intron_variant			segdup	90	152082	0.000591786	0	0	0	2090	0	0	0	0	15264	0	0	0	0	10620	0	0	0	0	912	0	0	0	0	5174	0	0	0	4	316
PDE4DIP	chr1:g.149028507A>C	1	149028507	rs1455660188	A	C	gnomAD Genomes	NA	PASS	ENST00000369356.8	c.6670-53A>C		c.6670-53A>C	intron_variant			segdup	10	152136	6.57307e-05	0	0	0	2092	0	0	0	1	15272	6.54793e-05	0	0	0	10626	0	0	0	0	912	0	0	0	0	5178	0	0	0	0	316
PDE4DIP	chr1:g.149028507A>G	1	149028507	rs1455660188	A	G	gnomAD Genomes	NA	PASS	ENST00000369356.8	c.6670-53A>G		c.6670-53A>G	intron_variant			segdup	1	152136	6.57307e-06	0	0	0	2092	0	0	0	0	15272	0	0	0	0	10626	0	0	0	0	912	0	0	0	0	5178	0	0	0	0	316
PDE4DIP	chr1:g.149028508T>C	1	149028508	rs1698581	T	C	gnomAD Genomes	NA	PASS	ENST00000369356.8	c.6670-52T>C		c.6670-52T>C	intron_variant			segdup	37	152072	0.000243306	0	0	0	2092	0	0	0	28	15244	0.00183679	0	0	0	10624	0	0	0	0	910	0	0	0	1	5176	0.000193199	0	0	0	316
PDE4DIP	chr1:g.149028509G>A	1	149028509	rs782407771	G	A	gnomAD Genomes	NA	PASS	ENST00000369356.8	c.6670-51G>A		c.6670-51G>A	intron_variant			segdup	1	152148	6.57255e-06	0	0	0	2092	0	0	0	1	15280	6.5445e-05	0	0	0	10628	0	0	0	0	912	0	0	0	0	5172	0	0	0	0	316
PDE4DIP	chr1:g.149028511A>T	1	149028511	rs587697910	A	T	gnomAD Genomes	NA	PASS	ENST00000369356.8	c.6670-49A>T		c.6670-49A>T	intron_variant			segdup	3	152138	1.97189e-05	0	0	0	2092	0	0	0	0	15276	0	0	0	0	10626	0	0	0	0	912	0	0	0	0	5174	0	0	0	0	316
PDE4DIP	chr1:g.149028512G>A	1	149028512	rs781999918	G	A	gnomAD Genomes	NA	PASS	ENST00000369356.8	c.6670-48G>A		c.6670-48G>A	intron_variant			segdup	21	152116	0.000138053	0	0	0	2090	0	0	0	0	15274	0	0	0	0	10624	0	0	0	0	910	0	0	0	0	5176	0	0	0	0	316
PDE4DIP	chr1:g.149028519G>A	1	149028519	rs782225798	G	A	gnomAD Genomes	NA	PASS	ENST00000369356.8	c.6670-41G>A		c.6670-41G>A	intron_variant			segdup	2	152140	1.31458e-05	0	0	0	2090	0	0	0	0	15270	0	0	0	0	10626	0	0	0	0	912	0	0	0	1	5178	0.000193125	0	0	0	316
PDE4DIP	chr1:g.149028519G>C	1	149028519	rs782225798	G	C	gnomAD Genomes	NA	PASS	ENST00000369356.8	c.6670-41G>C		c.6670-41G>C	intron_variant			segdup	1	152142	6.57281e-06	0	0	0	2090	0	0	0	0	15270	0	0	0	0	10626	0	0	0	0	912	0	0	0	0	5178	0	0	0	0	316
PDE4DIP	chr1:g.149028526A>C	1	149028526	rs782563149	A	C	gnomAD Genomes	NA	PASS	ENST00000369356.8	c.6670-34A>C		c.6670-34A>C	intron_variant			segdup	7	152086	4.60266e-05	0	0	0	2086	0	0	0	7	15274	0.000458295	0	0	0	10620	0	0	0	0	912	0	0	0	0	5178	0	0	0	0	316
PDE4DIP	chr1:g.149028533C>T	1	149028533	rs782273447	C	T	gnomAD Genomes	NA	PASS	ENST00000369356.8	c.6670-27C>T		c.6670-27C>T	intron_variant			segdup	7	152090	4.60254e-05	0	0	0	2092	0	0	0	1	15268	6.54965e-05	0	0	0	10616	0	0	0	0	912	0	0	0	0	5168	0	0	0	0	316
PDE4DIP	chr1:g.149028534G>A	1	149028534	rs587618397	G	A	gnomAD Genomes	NA	PASS	ENST00000369356.8	c.6670-26G>A		c.6670-26G>A	intron_variant			segdup	32	152070	0.000210429	0	0	0	2088	0	0	0	1	15258	6.55394e-05	0	0	0	10614	0	0	0	0	912	0	0	0	8	5168	0.00154799	0	0	1	316
PDE4DIP	chr1:g.149028534G>C	1	149028534	rs587618397	G	C	gnomAD Genomes	NA	PASS	ENST00000369356.8	c.6670-26G>C		c.6670-26G>C	intron_variant			segdup	1	152072	6.57583e-06	0	0	0	2088	0	0	0	1	15258	6.55394e-05	0	0	0	10614	0	0	0	0	912	0	0	0	0	5168	0	0	0	0	316
PDE4DIP	chr1:g.149028537C>T	1	149028537	rs375286773	C	T	gnomAD Genomes	NA	PASS	ENST00000369356.8	c.6670-23C>T		c.6670-23C>T	intron_variant			segdup	13	152098	8.54712e-05	0	0	0	2092	0	0	0	0	15264	0	0	0	0	10612	0	0	0	0	912	0	0	0	0	5170	0	0	0	0	316
PDE4DIP	chr1:g.149028540G>A	1	149028540		G	A	gnomAD Genomes	NA	PASS	ENST00000369356.8	c.6670-20G>A		c.6670-20G>A	intron_variant			segdup	1	152108	6.57428e-06	0	0	0	2090	0	0	0	0	15276	0	0	0	0	10620	0	0	0	0	912	0	0	0	0	5170	0	0	0	0	316
PDE4DIP	chr1:g.149028545G>A	1	149028545	rs781878785	G	A	gnomAD Genomes	NA	PASS	ENST00000369356.8	c.6670-15G>A		c.6670-15G>A	intron_variant			segdup	10	152084	6.57531e-05	0	0	0	2090	0	0	0	0	15272	0	0	0	0	10610	0	0	0	0	912	0	0	0	10	5168	0.00193498	0	0	0	316
PDE4DIP	chr1:g.149028565A>T	1	149028565	rs782078431	A	T	gnomAD Genomes	NA	PASS	ENST00000369356.8	p.Leu2225Leu	p.Leu2225Leu	c.6675A>T	synonymous_variant			segdup	5	152100	3.28731e-05	0	0	2	2090	0.000956938	0	0	1	15278	6.54536e-05	0	0	0	10626	0	0	0	0	912	0	0	0	0	5162	0	0	0	0	316
PDE4DIP	chr1:g.149028568C>T	1	149028568		C	T	gnomAD Genomes	NA	PASS	ENST00000369356.8	p.Gly2226Gly	p.Gly2226Gly	c.6678C>T	synonymous_variant			segdup	1	152068	6.57601e-06	0	0	0	2092	0	0	0	0	15272	0	0	0	0	10616	0	0	0	0	910	0	0	0	0	5160	0	0	0	0	316
PDE4DIP	chr1:g.149028577T>C	1	149028577	rs1698582	T	C	gnomAD Genomes	NA	PASS	ENST00000369356.8	p.Gly2229Gly	p.Gly2229Gly	c.6687T>C	synonymous_variant			segdup	63	151954	0.000414599	0	0	0	2086	0	0	0	3	15244	0.000196799	0	0	0	10606	0	0	0	0	912	0	0	0	4	5148	0.000777001	0	0	0	316
PDE4DIP	chr1:g.149028590C>T	1	149028590	rs142861673	C	T	gnomAD Genomes	NA	PASS	ENST00000369356.8	p.Arg2234Trp	p.Arg2234Trp	c.6700C>T	missense_variant			segdup	104	151962	0.000684382	0	0	2	2088	0.000957854	0	0	3	15268	0.000196489	0	0	5	10600	0.000471698	0	0	0	912	0	0	0	1	5106	0.000195848	0	0	0	316
PDE4DIP	chr1:g.149028602A>G	1	149028602	rs1484684050	A	G	gnomAD Genomes	NA	PASS	ENST00000369356.8	p.Ser2238Gly	p.Ser2238Gly	c.6712A>G	missense_variant			segdup	1	151890	6.58371e-06	0	0	0	2088	0	0	0	0	15268	0	0	0	0	10612	0	0	0	0	912	0	0	0	0	5064	0	0	0	0	316
PDE4DIP	chr1:g.149028616T>C	1	149028616		T	C	gnomAD Genomes	NA	PASS	ENST00000369356.8	p.His2242His	p.His2242His	c.6726T>C	synonymous_variant			segdup	1	151702	6.59187e-06	0	0	0	2080	0	0	0	0	15258	0	0	0	0	10590	0	0	0	0	912	0	0	0	0	4982	0	0	0	0	316
PDE4DIP	chr1:g.149028620C>T	1	149028620	rs1277436037	C	T	gnomAD Genomes	NA	PASS	ENST00000369356.8	p.Leu2244Leu	p.Leu2244Leu	c.6730C>T	synonymous_variant			segdup	2	151560	1.31961e-05	0	0	0	2088	0	0	0	0	15246	0	0	0	0	10574	0	0	0	0	912	0	0	0	0	4922	0	0	0	0	316
PDE4DIP	chr1:g.149028627A>G	1	149028627	rs1294358644	A	G	gnomAD Genomes	NA	PASS	ENST00000369356.8	p.Glu2246Gly	p.Glu2246Gly	c.6737A>G	missense_variant			segdup	20	151440	0.000132066	1	0	0	2086	0	0	0	20	15224	0.00131372	1	0	0	10572	0	0	0	0	912	0	0	0	0	4876	0	0	0	0	316
PDE4DIP	chr1:g.149028630C>T	1	149028630	rs1553632556	C	T	gnomAD Genomes	NA	PASS	ENST00000369356.8	p.Ser2247Leu	p.Ser2247Leu	c.6740C>T	missense_variant			segdup	1	151424	6.60397e-06	0	0	0	2086	0	0	0	0	15238	0	0	0	0	10566	0	0	0	0	912	0	0	0	1	4838	0.000206697	0	0	0	316
PDE4DIP	chr1:g.149028631A>G	1	149028631	rs1699754	A	G	gnomAD Genomes	NA	PASS	ENST00000369356.8	p.Ser2247Ser	p.Ser2247Ser	c.6741A>G	synonymous_variant			segdup	7202	145152	0.049617	465	0	113	2024	0.05583	6	0	643	14610	0.044011	21	0	356	10042	0.0354511	8	0	48	866	0.0554273	0	0	1429	3894	0.366975	281	0	20	304
PDE4DIP	chr1:g.149028634T>C	1	149028634	rs1374221748	T	C	gnomAD Genomes	NA	PASS	ENST00000369356.8	p.Ala2248Ala	p.Ala2248Ala	c.6744T>C	synonymous_variant			segdup	4	151180	2.64585e-05	0	0	0	2086	0	0	0	0	15216	0	0	0	0	10552	0	0	0	0	912	0	0	0	0	4720	0	0	0	0	314
PDE4DIP	chr1:g.149028637C>T	1	149028637	rs781979473	C	T	gnomAD Genomes	NA	PASS	ENST00000369356.8	p.Ser2249Ser	p.Ser2249Ser	c.6747C>T	synonymous_variant			segdup	1	151186	6.61437e-06	0	0	0	2086	0	0	0	0	15224	0	0	0	0	10550	0	0	0	0	912	0	0	0	0	4726	0	0	0	0	314
PDE4DIP	chr1:g.149028660C>T	1	149028660	rs782199862	C	T	gnomAD Genomes	NA	PASS	ENST00000369356.8	p.Ala2257Val	p.Ala2257Val	c.6770C>T	missense_variant			segdup	11	150992	7.28515e-05	0	0	0	2086	0	0	0	3	15210	0.000197239	0	0	0	10544	0	0	0	0	912	0	0	0	0	4642	0	0	0	0	316
PDE4DIP	chr1:g.149028661G>A	1	149028661	rs71246352	G	A	gnomAD Genomes	NA	PASS	ENST00000369356.8	p.Ala2257Ala	p.Ala2257Ala	c.6771G>A	synonymous_variant			segdup	4755	145744	0.0326257	316	0	86	2022	0.0425321	4	0	530	14502	0.0365467	18	0	325	9952	0.0326568	6	0	45	858	0.0524476	0	0	1290	3694	0.349215	242	0	12	302
PDE4DIP	chr1:g.149028673C>T	1	149028673	rs782493255	C	T	gnomAD Genomes	NA	PASS	ENST00000369356.8	p.Ser2261Ser	p.Ser2261Ser	c.6783C>T	synonymous_variant			segdup	2	151232	1.32247e-05	0	0	0	2076	0	0	0	0	15236	0	0	0	0	10564	0	0	0	0	912	0	0	0	0	4756	0	0	0	0	316
PDE4DIP	chr1:g.149028689C>T	1	149028689	rs782758645	C	T	gnomAD Genomes	NA	PASS	ENST00000369356.8	p.Leu2267Leu	p.Leu2267Leu	c.6799C>T	synonymous_variant			segdup	1	151326	6.60825e-06	0	0	1	2076	0.000481696	0	0	0	15240	0	0	0	0	10574	0	0	0	0	912	0	0	0	0	4828	0	0	0	0	316
PDE4DIP	chr1:g.149028694T>G	1	149028694		T	G	gnomAD Genomes	NA	PASS	ENST00000369356.8	p.Pro2268Pro	p.Pro2268Pro	c.6804T>G	synonymous_variant			segdup	1	151358	6.60685e-06	0	0	0	2076	0	0	0	0	15246	0	0	0	0	10590	0	0	0	0	912	0	0	0	0	4834	0	0	0	0	316
PDE4DIP	chr1:g.149028695G>A	1	149028695	rs782741762	G	A	gnomAD Genomes	NA	PASS	ENST00000369356.8	p.Gly2269Ser	p.Gly2269Ser	c.6805G>A	missense_variant			segdup	3	151302	1.98279e-05	0	0	0	2072	0	0	0	0	15244	0	0	0	0	10586	0	0	0	0	912	0	0	0	0	4832	0	0	0	0	316
PDE4DIP	chr1:g.149028705T>C	1	149028705	rs782395169	T	C	gnomAD Genomes	NA	PASS	ENST00000369356.8	c.6813+2T>C		c.6813+2T>C	splice_donor_variant			segdup	1	151290	6.60982e-06	0	0	0	2078	0	0	0	0	15230	0	0	0	0	10582	0	0	0	0	910	0	0	0	0	4828	0	0	0	0	316
PDE4DIP	chr1:g.149028712C>T	1	149028712	rs1448240491	C	T	gnomAD Genomes	NA	PASS	ENST00000369356.8	c.6813+9C>T		c.6813+9C>T	intron_variant			segdup	1	151408	6.60467e-06	0	0	0	2076	0	0	0	0	15248	0	0	0	0	10578	0	0	0	0	912	0	0	0	0	4886	0	0	0	0	316
PDE4DIP	chr1:g.149028717G>C	1	149028717	rs782314051	G	C	gnomAD Genomes	NA	PASS	ENST00000369356.8	c.6813+14G>C		c.6813+14G>C	intron_variant			segdup	1	151334	6.6079e-06	0	0	0	2076	0	0	0	0	15232	0	0	0	0	10582	0	0	0	0	912	0	0	0	0	4878	0	0	0	0	316
PDE4DIP	chr1:g.149028718C>T	1	149028718	rs782268299	C	T	gnomAD Genomes	NA	PASS	ENST00000369356.8	c.6813+15C>T		c.6813+15C>T	intron_variant			segdup	2	151384	1.32114e-05	0	0	0	2074	0	0	0	0	15234	0	0	0	0	10574	0	0	0	0	912	0	0	0	0	4892	0	0	0	0	316
PDE4DIP	chr1:g.149028727G>T	1	149028727	rs782259973	G	T	gnomAD Genomes	NA	PASS	ENST00000369356.8	c.6813+24G>T		c.6813+24G>T	intron_variant			segdup	2	151374	1.32123e-05	0	0	0	2078	0	0	0	0	15230	0	0	0	0	10578	0	0	0	0	912	0	0	0	0	4900	0	0	0	0	316
PDE4DIP	chr1:g.149028729T>C	1	149028729	rs375341111	T	C	gnomAD Genomes	NA	PASS	ENST00000369356.8	c.6813+26T>C		c.6813+26T>C	intron_variant			segdup	27	151326	0.000178423	0	0	0	2080	0	0	0	0	15226	0	0	0	0	10578	0	0	0	0	912	0	0	0	0	4882	0	0	0	0	316
PDE4DIP	chr1:g.149028733A>T	1	149028733	rs372323136	A	T	gnomAD Genomes	NA	PASS	ENST00000369356.8	c.6813+30A>T		c.6813+30A>T	intron_variant			segdup	1	151368	6.60642e-06	0	0	0	2072	0	0	0	0	15236	0	0	0	0	10578	0	0	0	0	912	0	0	0	0	4886	0	0	0	0	316
PDE4DIP	chr1:g.149028744C>T	1	149028744	rs781909439	C	T	gnomAD Genomes	NA	PASS	ENST00000369356.8	c.6813+41C>T		c.6813+41C>T	intron_variant			segdup	1	151538	6.599e-06	0	0	0	2074	0	0	0	0	15230	0	0	0	0	10592	0	0	0	0	912	0	0	0	0	4952	0	0	0	0	316
PDE4DIP	chr1:g.149028756T>G	1	149028756		T	G	gnomAD Genomes	NA	PASS	ENST00000369356.8	c.6813+53T>G		c.6813+53T>G	intron_variant			segdup	3	151504	1.98015e-05	0	0	0	2082	0	0	0	0	15234	0	0	0	0	10580	0	0	0	0	912	0	0	0	0	4966	0	0	0	0	316
PDE4DIP	chr1:g.149028760G>C	1	149028760		G	C	gnomAD Genomes	NA	PASS	ENST00000369356.8	c.6813+57G>C		c.6813+57G>C	intron_variant			segdup	1	151554	6.59831e-06	0	0	0	2084	0	0	0	0	15246	0	0	0	0	10590	0	0	0	0	912	0	0	0	0	4986	0	0	0	0	316
PDE4DIP	chr1:g.149028765G>A	1	149028765	rs587672080	G	A	gnomAD Genomes	NA	PASS	ENST00000369356.8	c.6813+62G>A		c.6813+62G>A	intron_variant			segdup	14	151596	9.23507e-05	0	0	0	2084	0	0	0	0	15232	0	0	0	0	10580	0	0	0	0	912	0	0	0	1	5010	0.000199601	0	0	0	316
PDE4DIP	chr1:g.149028772C>G	1	149028772	rs1553632994	C	G	gnomAD Genomes	NA	PASS	ENST00000369356.8	c.6813+69C>G		c.6813+69C>G	intron_variant			segdup	1	151646	6.59431e-06	0	0	0	2086	0	0	0	0	15246	0	0	0	0	10596	0	0	0	0	912	0	0	0	0	5028	0	0	0	0	316
PDE4DIP	chr1:g.149028774A>G	1	149028774	rs1432034659	A	G	gnomAD Genomes	NA	PASS	ENST00000369356.8	c.6813+71A>G		c.6813+71A>G	intron_variant			segdup	3	151584	1.9791e-05	0	0	0	2086	0	0	0	0	15238	0	0	0	0	10594	0	0	0	0	912	0	0	0	0	5010	0	0	0	0	316
PDE4DIP	chr1:g.149028774A>T	1	149028774	rs1432034659	A	T	gnomAD Genomes	NA	PASS	ENST00000369356.8	c.6813+71A>T		c.6813+71A>T	intron_variant			segdup	1	151584	6.597e-06	0	0	0	2086	0	0	0	0	15238	0	0	0	0	10594	0	0	0	0	912	0	0	0	0	5010	0	0	0	0	316
PDE4DIP	chr1:g.149028777T>C	1	149028777	rs1316389596	T	C	gnomAD Genomes	NA	PASS	ENST00000369356.8	c.6813+74T>C		c.6813+74T>C	intron_variant			segdup	3	151632	1.97847e-05	0	0	0	2086	0	0	0	0	15246	0	0	0	0	10586	0	0	0	0	912	0	0	0	0	5012	0	0	0	1	316
PDE4DIP	chr1:g.149029713T>C	1	149029713	rs75855616	T	C	gnomAD Genomes	NA	PASS	ENST00000369356.8	c.6814-74T>C		c.6814-74T>C	intron_variant			segdup	20	151726	0.000131817	0	0	0	2082	0	0	0	1	15246	6.5591e-05	0	0	0	10602	0	0	0	0	912	0	0	0	3	5138	0.000583885	0	0	0	314
PDE4DIP	chr1:g.149029724C>G	1	149029724	rs1224288822	C	G	gnomAD Genomes	NA	PASS	ENST00000369356.8	c.6814-63C>G		c.6814-63C>G	intron_variant			segdup	2	151902	1.31664e-05	0	0	0	2088	0	0	0	0	15262	0	0	0	0	10576	0	0	0	0	912	0	0	0	0	5158	0	0	0	0	316
PDE4DIP	chr1:g.149029734A>G	1	149029734	rs1289819184	A	G	gnomAD Genomes	NA	PASS	ENST00000369356.8	c.6814-53A>G		c.6814-53A>G	intron_variant			segdup	38	151860	0.00025023	0	0	0	2088	0	0	0	3	15252	0.000196696	0	0	0	10594	0	0	0	0	912	0	0	0	32	5132	0.00623539	0	0	0	316
PDE4DIP	chr1:g.149029737G>T	1	149029737	rs782059274	G	T	gnomAD Genomes	NA	PASS	ENST00000369356.8	c.6814-50G>T		c.6814-50G>T	intron_variant			segdup	34	151870	0.000223876	0	0	1	2084	0.000479846	0	0	3	15262	0.000196567	0	0	0	10588	0	0	0	0	910	0	0	0	0	5144	0	0	0	0	314
PDE4DIP	chr1:g.149029745G>A	1	149029745	rs782001522	G	A	gnomAD Genomes	NA	PASS	ENST00000369356.8	c.6814-42G>A		c.6814-42G>A	intron_variant			segdup	23	151840	0.000151475	0	0	1	2082	0.000480307	0	0	7	15266	0.000458535	0	0	0	10600	0	0	0	0	910	0	0	0	0	5120	0	0	0	0	316
PDE4DIP	chr1:g.149029745G>T	1	149029745	rs782001522	G	T	gnomAD Genomes	NA	PASS	ENST00000369356.8	c.6814-42G>T		c.6814-42G>T	intron_variant			segdup	1	151838	6.58597e-06	0	0	0	2082	0	0	0	0	15266	0	0	0	0	10600	0	0	0	0	910	0	0	0	0	5120	0	0	0	0	316
PDE4DIP	chr1:g.149029747C>A	1	149029747	rs782573324	C	A	gnomAD Genomes	NA	PASS	ENST00000369356.8	c.6814-40C>A		c.6814-40C>A	intron_variant			segdup	2	151746	1.31799e-05	0	0	0	2088	0	0	0	0	15250	0	0	0	0	10562	0	0	0	0	912	0	0	0	0	5134	0	0	0	0	316
PDE4DIP	chr1:g.149029747C>T	1	149029747	rs782573324	C	T	gnomAD Genomes	NA	PASS	ENST00000369356.8	c.6814-40C>T		c.6814-40C>T	intron_variant			segdup	4	151744	2.63602e-05	0	0	0	2088	0	0	0	0	15250	0	0	0	0	10562	0	0	0	0	912	0	0	0	0	5134	0	0	0	0	316
PDE4DIP	chr1:g.149029753G>T	1	149029753	rs782275941	G	T	gnomAD Genomes	NA	PASS	ENST00000369356.8	c.6814-34G>T		c.6814-34G>T	intron_variant			segdup	1	151768	6.589e-06	0	0	0	2082	0	0	0	0	15250	0	0	0	0	10584	0	0	0	0	912	0	0	0	0	5132	0	0	0	0	316
PDE4DIP	chr1:g.149029758G>T	1	149029758	rs782519567	G	T	gnomAD Genomes	NA	PASS	ENST00000369356.8	c.6814-29G>T		c.6814-29G>T	intron_variant			segdup	2	151766	1.31782e-05	0	0	0	2076	0	0	0	0	15236	0	0	0	0	10588	0	0	0	0	912	0	0	0	0	5124	0	0	0	0	316
PDE4DIP	chr1:g.149029772G>C	1	149029772	rs370336260	G	C	gnomAD Genomes	NA	PASS	ENST00000369356.8	c.6814-15G>C		c.6814-15G>C	intron_variant			segdup	4	151800	2.63505e-05	0	0	0	2084	0	0	0	0	15236	0	0	0	0	10592	0	0	0	0	912	0	0	0	0	5116	0	0	0	0	316
PDE4DIP	chr1:g.149029774T>A	1	149029774	rs1575688261	T	A	gnomAD Genomes	NA	PASS	ENST00000369356.8	c.6814-13T>A		c.6814-13T>A	intron_variant			segdup	3	151750	1.97694e-05	0	0	0	2086	0	0	0	0	15242	0	0	0	0	10584	0	0	0	0	912	0	0	0	3	5118	0.000586166	0	0	0	316
PDE4DIP	chr1:g.149029776C>T	1	149029776	rs1396538283	C	T	gnomAD Genomes	NA	PASS	ENST00000369356.8	c.6814-11C>T		c.6814-11C>T	intron_variant			segdup	2	151798	1.31754e-05	0	0	0	2088	0	0	0	2	15240	0.000131234	0	0	0	10594	0	0	0	0	910	0	0	0	0	5122	0	0	0	0	316
PDE4DIP	chr1:g.149029778C>T	1	149029778	rs1189051023	C	T	gnomAD Genomes	NA	PASS	ENST00000369356.8	c.6814-9C>T		c.6814-9C>T	intron_variant			segdup	3	151746	1.97699e-05	0	0	0	2084	0	0	0	0	15230	0	0	0	0	10564	0	0	0	0	912	0	0	0	0	5108	0	0	0	0	316
PDE4DIP	chr1:g.149029784C>A	1	149029784	rs1477252391	C	A	gnomAD Genomes	NA	PASS	ENST00000369356.8	c.6814-3C>A		c.6814-3C>A	splice_region_variant			segdup	1	151706	6.5917e-06	0	0	0	2078	0	0	0	0	15238	0	0	0	0	10578	0	0	0	0	910	0	0	0	0	5112	0	0	0	0	316
PDE4DIP	chr1:g.149029784C>T	1	149029784	rs1477252391	C	T	gnomAD Genomes	NA	PASS	ENST00000369356.8	c.6814-3C>T		c.6814-3C>T	splice_region_variant			segdup	2	151706	1.31834e-05	0	0	0	2078	0	0	0	0	15238	0	0	0	0	10578	0	0	0	0	910	0	0	0	0	5112	0	0	0	0	316
PDE4DIP	chr1:g.149029792A>G	1	149029792	rs1273072170	A	G	gnomAD Genomes	NA	PASS	ENST00000369356.8	p.Glu2273Glu	p.Glu2273Glu	c.6819A>G	synonymous_variant			segdup	2	151840	1.31718e-05	0	0	0	2088	0	0	0	0	15242	0	0	0	0	10596	0	0	0	0	912	0	0	0	0	5132	0	0	0	0	316
PDE4DIP	chr1:g.149029795A>G	1	149029795	rs782317278	A	G	gnomAD Genomes	NA	PASS	ENST00000369356.8	p.Ser2274Ser	p.Ser2274Ser	c.6822A>G	synonymous_variant			segdup	4	151836	2.63442e-05	0	0	0	2084	0	0	0	0	15240	0	0	0	0	10590	0	0	0	0	912	0	0	0	0	5132	0	0	0	0	316
PDE4DIP	chr1:g.149029798A>G	1	149029798	rs143461294	A	G	gnomAD Genomes	NA	PASS	ENST00000369356.8	p.Thr2275Thr	p.Thr2275Thr	c.6825A>G	synonymous_variant			segdup	485	151806	0.00319487	1	0	10	2084	0.00479846	0	0	74	15238	0.00485628	0	0	21	10590	0.001983	0	0	0	912	0	0	0	0	5134	0	0	0	0	316
PDE4DIP	chr1:g.149029811C>A	1	149029811	rs782289048	C	A	gnomAD Genomes	NA	PASS	ENST00000369356.8	p.Leu2280Met	p.Leu2280Met	c.6838C>A	missense_variant			segdup	1	151822	6.58666e-06	0	0	0	2086	0	0	0	0	15250	0	0	0	0	10590	0	0	0	0	912	0	0	0	0	5130	0	0	0	0	316
PDE4DIP	chr1:g.149029813G>A	1	149029813	rs782634708	G	A	gnomAD Genomes	NA	PASS	ENST00000369356.8	p.Leu2280Leu	p.Leu2280Leu	c.6840G>A	synonymous_variant			segdup	3	151754	1.97688e-05	1	0	0	2080	0	0	0	0	15234	0	0	0	0	10596	0	0	0	0	910	0	0	0	0	5126	0	0	0	0	316
PDE4DIP	chr1:g.149029845G>A	1	149029845	rs3863691	G	A	gnomAD Genomes	NA	PASS	ENST00000369356.8	p.Arg2291Gln	p.Arg2291Gln	c.6872G>A	missense_variant			segdup	11	151838	7.24456e-05	0	0	1	2076	0.000481696	0	0	0	15256	0	0	0	1	10586	9.44644e-05	0	0	0	912	0	0	0	2	5124	0.00039032	0	0	0	316
PDE4DIP	chr1:g.149029846A>G	1	149029846	rs3851873	A	G	gnomAD Genomes	NA	PASS	ENST00000369356.8	p.Arg2291Arg	p.Arg2291Arg	c.6873A>G	synonymous_variant			segdup	10950	150830	0.0725983	819	0	149	2064	0.0721899	7	0	1027	15142	0.0678246	41	0	691	10512	0.0657344	34	0	72	908	0.0792952	0	0	2251	5046	0.446096	494	0	24	314
PDE4DIP	chr1:g.149029849C>A	1	149029849	rs79028512	C	A	gnomAD Genomes	NA	PASS	ENST00000369356.8	p.Leu2292Leu	p.Leu2292Leu	c.6876C>A	synonymous_variant			segdup	63	151566	0.000415661	1	0	2	2078	0.000962464	0	0	7	15228	0.00045968	0	0	0	10582	0	0	0	0	912	0	0	0	1	5108	0.000195771	0	0	0	316
PDE4DIP	chr1:g.149029855G>A	1	149029855	rs782605441	G	A	gnomAD Genomes	NA	PASS	ENST00000369356.8	p.Gln2294Gln	p.Gln2294Gln	c.6882G>A	synonymous_variant			segdup	7	151712	4.61401e-05	0	0	0	2078	0	0	0	2	15234	0.000131285	0	0	0	10592	0	0	0	0	912	0	0	0	0	5126	0	0	0	1	316
PDE4DIP	chr1:g.149029862A>G	1	149029862	rs78371650	A	G	gnomAD Genomes	NA	PASS	ENST00000369356.8	p.Thr2297Ala	p.Thr2297Ala	c.6889A>G	missense_variant			segdup	6701	151328	0.0442813	180	0	80	2070	0.0386473	3	0	397	15202	0.026115	8	0	211	10566	0.0199697	0	0	2	912	0.00219298	0	0	62	5092	0.012176	0	0	12	314
PDE4DIP	chr1:g.149029863C>T	1	149029863	rs140693807	C	T	gnomAD Genomes	NA	PASS	ENST00000369356.8	p.Thr2297Ile	p.Thr2297Ile	c.6890C>T	missense_variant			segdup	2	151638	1.31893e-05	0	0	0	2080	0	0	0	0	15202	0	0	0	0	10586	0	0	0	0	912	0	0	0	2	5112	0.000391236	0	0	0	316
PDE4DIP	chr1:g.149029879C>T	1	149029879	rs147331822	C	T	gnomAD Genomes	NA	PASS	ENST00000369356.8	p.Asn2302Asn	p.Asn2302Asn	c.6906C>T	synonymous_variant			segdup	212	151292	0.00140126	1	0	2	2072	0.000965251	0	0	6	15170	0.000395517	0	0	1	10546	9.48227e-05	0	0	0	912	0	0	0	0	5104	0	0	0	0	316
PDE4DIP	chr1:g.149029880G>A	1	149029880	rs377325794	G	A	gnomAD Genomes	NA	PASS	ENST00000369356.8	p.Ala2303Thr	p.Ala2303Thr	c.6907G>A	missense_variant			segdup	6	151268	3.96647e-05	0	0	0	2074	0	0	0	0	15160	0	0	0	0	10550	0	0	0	0	912	0	0	0	0	5096	0	0	0	0	316
PDE4DIP	chr1:g.149029894G>A	1	149029894	rs144527285	G	A	gnomAD Genomes	NA	PASS	ENST00000369356.8	p.Lys2307Lys	p.Lys2307Lys	c.6921G>A	synonymous_variant			segdup	27	150764	0.000179088	0	0	0	2058	0	0	0	3	15102	0.000198649	0	0	0	10530	0	0	0	0	912	0	0	0	1	5076	0.000197006	0	0	0	314
PDE4DIP	chr1:g.149029897G>A	1	149029897	rs1160777099	G	A	gnomAD Genomes	NA	PASS	ENST00000369356.8	p.Glu2308Glu	p.Glu2308Glu	c.6924G>A	synonymous_variant			segdup	1	150588	6.64064e-06	0	0	0	2060	0	0	0	0	15038	0	0	0	0	10498	0	0	0	0	910	0	0	0	0	5074	0	0	0	0	316
PDE4DIP	chr1:g.149029915C>T	1	149029915	rs833192	C	T	gnomAD Genomes	NA	PASS	ENST00000369356.8	p.Ile2314Ile	p.Ile2314Ile	c.6942C>T	synonymous_variant			segdup	109559	143456	0.763712	42078	0	1460	1934	0.754912	555	0	10968	14224	0.771091	4228	0	7855	9718	0.808294	3166	0	588	874	0.672769	190	0	2417	4812	0.502286	588	0	235	306
PDE4DIP	chr1:g.149029916G>A	1	149029916	rs782066980	G	A	gnomAD Genomes	NA	PASS	ENST00000369356.8	p.Val2315Ile	p.Val2315Ile	c.6943G>A	missense_variant			segdup	456	146590	0.00311072	3	0	4	1988	0.00201207	0	0	11	14530	0.000757054	0	0	93	10110	0.00919881	1	0	0	904	0	0	0	14	4926	0.00284206	0	0	1	312
PDE4DIP	chr1:g.149029916G>T	1	149029916	rs782066980	G	T	gnomAD Genomes	NA	PASS	ENST00000369356.8	p.Val2315Phe	p.Val2315Phe	c.6943G>T	missense_variant			segdup	1	146644	6.81924e-06	0	0	0	1988	0	0	0	0	14536	0	0	0	0	10110	0	0	0	0	904	0	0	0	0	4926	0	0	0	0	314
PDE4DIP	chr1:g.149029937G>C	1	149029937	rs782637331	G	C	gnomAD Genomes	NA	PASS	ENST00000369356.8	c.6952+12G>C		c.6952+12G>C	intron_variant			segdup	1	146088	6.84519e-06	0	0	0	1960	0	0	0	0	14494	0	0	0	0	10056	0	0	0	0	898	0	0	0	0	4878	0	0	0	0	312
PDE4DIP	chr1:g.149029942G>A	1	149029942		G	A	gnomAD Genomes	NA	PASS	ENST00000369356.8	c.6952+17G>A		c.6952+17G>A	intron_variant			segdup	1	145554	6.8703e-06	0	0	0	1954	0	0	0	0	14426	0	0	0	0	10004	0	0	0	0	900	0	0	0	0	4848	0	0	0	0	310
PDE4DIP	chr1:g.149029946T>C	1	149029946	rs2653676	T	C	gnomAD Genomes	NA	PASS	ENST00000369356.8	c.6952+21T>C		c.6952+21T>C	intron_variant			segdup	4	144892	2.76068e-05	0	0	1	1942	0.000514933	0	0	1	14354	6.9667e-05	0	0	0	9936	0	0	0	0	884	0	0	0	0	4802	0	0	0	0	312
PDE4DIP	chr1:g.149029949G>A	1	149029949	rs1458709026	G	A	gnomAD Genomes	NA	PASS	ENST00000369356.8	c.6952+24G>A		c.6952+24G>A	intron_variant			segdup	1	144820	6.90512e-06	0	0	0	1944	0	0	0	0	14334	0	0	0	0	9914	0	0	0	0	888	0	0	0	0	4780	0	0	0	0	310
PDE4DIP	chr1:g.149029952A>C	1	149029952	rs2798856	A	C	gnomAD Genomes	NA	PASS	ENST00000369356.8	c.6952+27A>C		c.6952+27A>C	intron_variant			segdup	4	144062	2.77658e-05	0	0	1	1922	0.000520291	0	0	1	14262	7.01164e-05	0	0	0	9866	0	0	0	0	884	0	0	0	0	4750	0	0	0	0	312
PDE4DIP	chr1:g.149029954G>A	1	149029954	rs782798280	G	A	gnomAD Genomes	NA	PASS	ENST00000369356.8	c.6952+29G>A		c.6952+29G>A	intron_variant			segdup	5	143798	3.4771e-05	0	0	0	1914	0	0	0	0	14228	0	0	0	0	9812	0	0	0	0	894	0	0	0	0	4718	0	0	0	0	312
PDE4DIP	chr1:g.149029958C>T	1	149029958	rs781857019	C	T	gnomAD Genomes	NA	PASS	ENST00000369356.8	c.6952+33C>T		c.6952+33C>T	intron_variant			segdup	1	142388	7.02306e-06	0	0	0	1884	0	0	0	0	14070	0	0	0	0	9632	0	0	0	0	896	0	0	0	0	4670	0	0	0	0	314
PDE4DIP	chr1:g.149029959A>G	1	149029959	rs113477631	A	G	gnomAD Genomes	NA	PASS	ENST00000369356.8	c.6952+34A>G		c.6952+34A>G	intron_variant			segdup	655	142250	0.00460457	5	0	11	1892	0.00581395	0	0	51	14054	0.00362886	1	0	10	9658	0.00103541	0	0	0	894	0	0	0	77	4650	0.0165591	0	0	1	308
PDE4DIP	chr1:g.149029966C>T	1	149029966	rs1190590138	C	T	gnomAD Genomes	NA	PASS	ENST00000369356.8	c.6952+41C>T		c.6952+41C>T	intron_variant			segdup	1	138890	7.19994e-06	0	0	0	1822	0	0	0	0	13658	0	0	0	0	9316	0	0	0	0	876	0	0	0	0	4454	0	0	0	0	302
PDE4DIP	chr1:g.149029967T>C	1	149029967	rs1553635102	T	C	gnomAD Genomes	NA	PASS	ENST00000369356.8	c.6952+42T>C		c.6952+42T>C	intron_variant			segdup	1	138548	7.21772e-06	0	0	0	1826	0	0	0	0	13602	0	0	0	0	9282	0	0	0	0	874	0	0	0	0	4438	0	0	0	0	304
PDE4DIP	chr1:g.149029968T>A	1	149029968	rs782074344	T	A	gnomAD Genomes	NA	PASS	ENST00000369356.8	c.6952+43T>A		c.6952+43T>A	intron_variant			segdup	1	137290	7.28385e-06	0	0	0	1812	0	0	0	0	13466	0	0	0	0	9160	0	0	0	0	866	0	0	0	0	4382	0	0	0	0	298
PDE4DIP	chr1:g.149029971C>A	1	149029971		C	A	gnomAD Genomes	NA	PASS	ENST00000369356.8	c.6952+46C>A		c.6952+46C>A	intron_variant			segdup	1	135696	7.36941e-06	0	0	0	1782	0	0	0	0	13300	0	0	0	0	9024	0	0	0	0	856	0	0	0	0	4332	0	0	0	0	296
PDE4DIP	chr1:g.149029971C>T	1	149029971	rs782029872	C	T	gnomAD Genomes	NA	PASS	ENST00000369356.8	c.6952+46C>T		c.6952+46C>T	intron_variant			segdup	6	135694	4.42171e-05	0	0	0	1782	0	0	0	0	13300	0	0	0	0	9024	0	0	0	0	856	0	0	0	1	4332	0.00023084	0	0	0	296
PDE4DIP	chr1:g.149029972G>A	1	149029972	rs782368608	G	A	gnomAD Genomes	NA	PASS	ENST00000369356.8	c.6952+47G>A		c.6952+47G>A	intron_variant			segdup	3	135810	2.20897e-05	0	0	0	1780	0	0	0	0	13300	0	0	0	0	8980	0	0	0	0	864	0	0	0	0	4316	0	0	0	0	296
PDE4DIP	chr1:g.149029973A>G	1	149029973	rs782254659	A	G	gnomAD Genomes	NA	PASS	ENST00000369356.8	c.6952+48A>G		c.6952+48A>G	intron_variant			segdup	2	135494	1.47608e-05	0	0	0	1784	0	0	0	0	13284	0	0	0	0	9026	0	0	0	0	860	0	0	0	0	4312	0	0	0	0	296
PDE4DIP	chr1:g.149029978C>T	1	149029978	rs1575695428	C	T	gnomAD Genomes	NA	PASS	ENST00000369356.8	c.6952+53C>T		c.6952+53C>T	intron_variant			segdup	1	131980	7.57691e-06	0	0	0	1724	0	0	0	0	12914	0	0	0	0	8638	0	0	0	0	840	0	0	0	0	4136	0	0	0	0	290
PDE4DIP	chr1:g.149029979C>G	1	149029979	rs879997583	C	G	gnomAD Genomes	NA	PASS	ENST00000369356.8	c.6952+54C>G		c.6952+54C>G	intron_variant			segdup	70	130968	0.000534482	3	0	0	1708	0	0	0	1	12818	7.80153e-05	0	0	0	8508	0	0	0	0	830	0	0	0	0	4104	0	0	0	0	290
PDE4DIP	chr1:g.149029980A>C	1	149029980	rs1553635129	A	C	gnomAD Genomes	NA	PASS	ENST00000369356.8	c.6952+55A>C		c.6952+55A>C	intron_variant			segdup	1	130386	7.66954e-06	0	0	0	1708	0	0	0	0	12724	0	0	0	0	8470	0	0	0	0	810	0	0	0	0	4042	0	0	0	0	290
PDE4DIP	chr1:g.149029982T>G	1	149029982		T	G	gnomAD Genomes	NA	PASS	ENST00000369356.8	c.6952+57T>G		c.6952+57T>G	intron_variant			segdup	3	129060	2.3245e-05	0	0	0	1692	0	0	0	0	12592	0	0	0	0	8386	0	0	0	0	810	0	0	0	0	3974	0	0	0	0	286
PDE4DIP	chr1:g.149029989G>T	1	149029989	rs2274129	G	T	gnomAD Genomes	NA	PASS	ENST00000369356.8	c.6952+64G>T		c.6952+64G>T	intron_variant			segdup	87647	111790	0.784033	34908	0	1122	1450	0.773793	445	0	8325	10818	0.769551	3216	0	5140	6842	0.751242	1947	0	512	660	0.775758	198	0	2654	3298	0.80473	1063	0	203	250
PDE4DIP	chr1:g.149029991A>T	1	149029991	rs3863690	A	T	gnomAD Genomes	NA	PASS	ENST00000369356.8	c.6952+66A>T		c.6952+66A>T	intron_variant			segdup	5833	119464	0.0488264	293	0	50	1538	0.0325098	1	0	540	11478	0.0470465	28	0	351	7722	0.0454545	17	0	23	728	0.0315934	1	0	25	3458	0.00722961	1	0	3	262
PDE4DIP	chr1:g.149029995G>A	1	149029995		G	A	gnomAD Genomes	NA	PASS	ENST00000369356.8	c.6952+70G>A		c.6952+70G>A	intron_variant			segdup	1	120324	8.31089e-06	0	0	0	1554	0	0	0	1	11514	8.68508e-05	0	0	0	7820	0	0	0	0	728	0	0	0	0	3474	0	0	0	0	268
PDE4DIP	chr1:g.149029998C>A	1	149029998	rs868972450	C	A	gnomAD Genomes	NA	PASS	ENST00000369356.8	c.6952+73C>A		c.6952+73C>A	intron_variant			segdup	109978	112174	0.980423	53968	0	1395	1430	0.975524	681	0	10668	10818	0.986134	5262	0	6651	6800	0.978088	3258	0	619	638	0.970219	301	0	3045	3098	0.982892	1496	0	253	260
PDE4DIP	chr1:g.149030158A>C	1	149030158	rs868928666	A	C	gnomAD Genomes	NA	PASS	ENST00000369356.8	c.6953-74A>C		c.6953-74A>C	intron_variant			segdup	746	150244	0.00496526	2	0	8	2064	0.00387597	0	0	33	15084	0.00218775	0	0	74	10476	0.00706376	0	0	0	912	0	0	0	0	4872	0	0	0	2	316
PDE4DIP	chr1:g.149030158A>G	1	149030158	rs868928666	A	G	gnomAD Genomes	NA	PASS	ENST00000369356.8	c.6953-74A>G		c.6953-74A>G	intron_variant			segdup	4	150244	2.66234e-05	0	0	0	2064	0	0	0	0	15084	0	0	0	0	10476	0	0	0	0	912	0	0	0	2	4872	0.000410509	0	0	0	316
PDE4DIP	chr1:g.149030166T>C	1	149030166	rs1699757	T	C	gnomAD Genomes	NA	PASS	ENST00000369356.8	c.6953-66T>C		c.6953-66T>C	intron_variant			segdup	25192	144104	0.174818	2335	0	383	1966	0.194812	41	0	2437	14504	0.168023	202	0	1231	10124	0.121592	70	0	195	852	0.228873	17	0	1954	4338	0.450438	412	0	71	296
PDE4DIP	chr1:g.149030172G>A	1	149030172	rs587632261	G	A	gnomAD Genomes	NA	PASS	ENST00000369356.8	c.6953-60G>A		c.6953-60G>A	intron_variant			segdup	7	150166	4.66151e-05	0	0	1	2052	0.000487329	0	0	0	15098	0	0	0	0	10484	0	0	0	0	910	0	0	0	6	4876	0.00123052	0	0	0	314
PDE4DIP	chr1:g.149030179G>C	1	149030179	rs1226913966	G	C	gnomAD Genomes	NA	PASS	ENST00000369356.8	c.6953-53G>C		c.6953-53G>C	intron_variant			segdup	1	150032	6.66524e-06	0	0	0	2058	0	0	0	0	15070	0	0	0	0	10464	0	0	0	0	906	0	0	0	0	4892	0	0	0	0	314
PDE4DIP	chr1:g.149030198G>A	1	149030198	rs4997147	G	A	gnomAD Genomes	NA	PASS	ENST00000369356.8	c.6953-34G>A		c.6953-34G>A	intron_variant			segdup	182	149512	0.00121729	0	0	4	2046	0.00195503	0	0	27	14978	0.00180264	0	0	24	10462	0.00229402	0	0	0	910	0	0	0	3	4844	0.000619323	0	0	1	314
PDE4DIP	chr1:g.149030198G>T	1	149030198	rs4997147	G	T	gnomAD Genomes	NA	PASS	ENST00000369356.8	c.6953-34G>T		c.6953-34G>T	intron_variant			segdup	1	149580	6.68539e-06	0	0	0	2046	0	0	0	0	14986	0	0	0	0	10464	0	0	0	0	910	0	0	0	1	4846	0.000206356	0	0	0	314
PDE4DIP	chr1:g.149030206T>A	1	149030206	rs1247116130	T	A	gnomAD Genomes	NA	PASS	ENST00000369356.8	c.6953-26T>A		c.6953-26T>A	intron_variant			segdup	2	150104	1.33241e-05	0	0	0	2058	0	0	0	0	15058	0	0	0	0	10468	0	0	0	0	912	0	0	0	0	4868	0	0	0	0	314
PDE4DIP	chr1:g.149030260G>A	1	149030260	rs782535743	G	A	gnomAD Genomes	NA	PASS	ENST00000369356.8	p.Lys2327Lys	p.Lys2327Lys	c.6981G>A	synonymous_variant			segdup	1	150700	6.6357e-06	0	0	0	2056	0	0	0	0	15118	0	0	0	0	10526	0	0	0	0	910	0	0	0	0	5028	0	0	0	0	316
PDE4DIP	chr1:g.149030260G>T	1	149030260	rs782535743	G	T	gnomAD Genomes	NA	PASS	ENST00000369356.8	p.Lys2327Asn	p.Lys2327Asn	c.6981G>T	missense_variant			segdup	3	150700	1.99071e-05	0	0	0	2056	0	0	0	3	15118	0.000198439	0	0	0	10526	0	0	0	0	910	0	0	0	0	5028	0	0	0	0	316
PDE4DIP	chr1:g.149030263A>G	1	149030263	rs4997148	A	G	gnomAD Genomes	NA	PASS	ENST00000369356.8	p.Ala2328Ala	p.Ala2328Ala	c.6984A>G	synonymous_variant			segdup	2179	150128	0.0145143	20	0	31	2048	0.0151367	0	0	203	15076	0.0134651	4	0	122	10528	0.0115881	0	0	26	902	0.0288248	0	0	41	4976	0.00823955	0	0	8	310
PDE4DIP	chr1:g.149030269T>C	1	149030269	rs781834909	T	C	gnomAD Genomes	NA	PASS	ENST00000369356.8	p.Thr2330Thr	p.Thr2330Thr	c.6990T>C	synonymous_variant			segdup	25	151074	0.000165482	0	0	0	2068	0	0	0	8	15162	0.000527635	0	0	0	10558	0	0	0	0	910	0	0	0	0	5046	0	0	0	0	314
PDE4DIP	chr1:g.149030272C>T	1	149030272		C	T	gnomAD Genomes	NA	PASS	ENST00000369356.8	p.Asn2331Asn	p.Asn2331Asn	c.6993C>T	synonymous_variant			segdup	1	151132	6.61673e-06	0	0	1	2068	0.000483559	0	0	0	15176	0	0	0	0	10556	0	0	0	0	912	0	0	0	0	5078	0	0	0	0	316
PDE4DIP	chr1:g.149030273T>C	1	149030273	rs1450993136	T	C	gnomAD Genomes	NA	PASS	ENST00000369356.8	p.Leu2332Leu	p.Leu2332Leu	c.6994T>C	synonymous_variant			segdup	2	151134	1.32333e-05	0	0	0	2074	0	0	0	0	15160	0	0	0	0	10556	0	0	0	0	912	0	0	0	0	5074	0	0	0	0	316
PDE4DIP	chr1:g.149030287A>C	1	149030287		A	C	gnomAD Genomes	NA	PASS	ENST00000369356.8	c.6999+9A>C		c.6999+9A>C	intron_variant			segdup	1	151456	6.60258e-06	0	0	0	2078	0	0	0	0	15194	0	0	0	0	10574	0	0	0	0	910	0	0	0	0	5096	0	0	0	0	316
PDE4DIP	chr1:g.149030287A>T	1	149030287	rs1553635728	A	T	gnomAD Genomes	NA	PASS	ENST00000369356.8	c.6999+9A>T		c.6999+9A>T	intron_variant			segdup	1	151456	6.60258e-06	0	0	0	2078	0	0	0	0	15194	0	0	0	0	10574	0	0	0	0	910	0	0	0	0	5096	0	0	0	0	316
PDE4DIP	chr1:g.149030296C>G	1	149030296	rs1553635749	C	G	gnomAD Genomes	NA	PASS	ENST00000369356.8	c.6999+18C>G		c.6999+18C>G	intron_variant			segdup	1	151612	6.59578e-06	0	0	0	2082	0	0	0	0	15202	0	0	0	0	10570	0	0	0	0	912	0	0	0	0	5116	0	0	0	0	316
PDE4DIP	chr1:g.149030317G>A	1	149030317	rs782326459	G	A	gnomAD Genomes	NA	PASS	ENST00000369356.8	c.6999+39G>A		c.6999+39G>A	intron_variant			segdup	1	151890	6.58371e-06	0	0	0	2088	0	0	0	0	15246	0	0	0	0	10592	0	0	0	0	912	0	0	0	0	5142	0	0	0	0	316
PDE4DIP	chr1:g.149030317G>C	1	149030317	rs782326459	G	C	gnomAD Genomes	NA	PASS	ENST00000369356.8	c.6999+39G>C		c.6999+39G>C	intron_variant			segdup	3	151890	1.97511e-05	0	0	0	2088	0	0	0	0	15246	0	0	0	0	10592	0	0	0	0	912	0	0	0	3	5142	0.000583431	0	0	0	316
PDE4DIP	chr1:g.149030318T>C	1	149030318	rs1291239762	T	C	gnomAD Genomes	NA	PASS	ENST00000369356.8	c.6999+40T>C		c.6999+40T>C	intron_variant			segdup	1	151730	6.59065e-06	0	0	0	2082	0	0	0	0	15234	0	0	0	0	10570	0	0	0	0	912	0	0	0	0	5128	0	0	0	0	316
PDE4DIP	chr1:g.149030323C>A	1	149030323	rs782209199	C	A	gnomAD Genomes	NA	PASS	ENST00000369356.8	c.6999+45C>A		c.6999+45C>A	intron_variant			segdup	5	151884	3.29199e-05	0	0	1	2088	0.000478927	0	0	0	15260	0	0	0	0	10590	0	0	0	0	912	0	0	0	0	5144	0	0	0	0	316
PDE4DIP	chr1:g.149030328A>G	1	149030328	rs782436484	A	G	gnomAD Genomes	NA	PASS	ENST00000369356.8	c.6999+50A>G		c.6999+50A>G	intron_variant			segdup	1	151940	6.58155e-06	0	0	0	2090	0	0	0	0	15248	0	0	0	0	10588	0	0	0	0	912	0	0	0	0	5154	0	0	0	0	316
PDE4DIP	chr1:g.149030334A>G	1	149030334	rs1314530865	A	G	gnomAD Genomes	NA	PASS	ENST00000369356.8	c.6999+56A>G		c.6999+56A>G	intron_variant			segdup	1	151902	6.58319e-06	0	0	0	2090	0	0	0	0	15256	0	0	0	0	10576	0	0	0	0	912	0	0	0	0	5150	0	0	0	0	316
PDE4DIP	chr1:g.149030336C>A	1	149030336	rs1229203668	C	A	gnomAD Genomes	NA	PASS	ENST00000369356.8	c.6999+58C>A		c.6999+58C>A	intron_variant			segdup	1	152040	6.57722e-06	0	0	0	2092	0	0	0	0	15266	0	0	0	0	10608	0	0	0	0	912	0	0	0	1	5152	0.000194099	0	0	0	316
PDE4DIP	chr1:g.149030337C>T	1	149030337	rs1367671415	C	T	gnomAD Genomes	NA	PASS	ENST00000369356.8	c.6999+59C>T		c.6999+59C>T	intron_variant			segdup	13	152008	8.55218e-05	0	0	0	2088	0	0	0	4	15258	0.000262158	0	0	1	10598	9.43574e-05	0	0	0	912	0	0	0	0	5154	0	0	0	0	316
PDE4DIP	chr1:g.149030338G>A	1	149030338	rs1295614778	G	A	gnomAD Genomes	NA	PASS	ENST00000369356.8	c.6999+60G>A		c.6999+60G>A	intron_variant			segdup	30	152052	0.000197301	0	0	0	2088	0	0	0	0	15264	0	0	0	0	10596	0	0	0	0	912	0	0	0	17	5160	0.00329457	0	0	0	316
PDE4DIP	chr1:g.149030338G>T	1	149030338		G	T	gnomAD Genomes	NA	PASS	ENST00000369356.8	c.6999+60G>T		c.6999+60G>T	intron_variant			segdup	1	152052	6.5767e-06	0	0	0	2088	0	0	0	0	15264	0	0	0	0	10596	0	0	0	0	912	0	0	0	0	5160	0	0	0	0	316
PDE4DIP	chr1:g.149030345G>T	1	149030345	rs1553635865	G	T	gnomAD Genomes	NA	PASS	ENST00000369356.8	c.6999+67G>T		c.6999+67G>T	intron_variant			segdup	1	152058	6.57644e-06	0	0	0	2090	0	0	0	0	15264	0	0	0	0	10602	0	0	0	0	912	0	0	0	1	5154	0.000194024	0	0	0	316
PDE4DIP	chr1:g.149030348C>A	1	149030348	rs4997149	C	A	gnomAD Genomes	NA	PASS	ENST00000369356.8	c.6999+70C>A		c.6999+70C>A	intron_variant			segdup	7	151706	4.61419e-05	0	0	0	2080	0	0	0	0	15238	0	0	0	0	10594	0	0	0	0	908	0	0	0	0	5144	0	0	0	0	316
PDE4DIP	chr1:g.149030351G>A	1	149030351		G	A	gnomAD Genomes	NA	PASS	ENST00000369356.8	c.6999+73G>A		c.6999+73G>A	intron_variant			segdup	1	152074	6.57575e-06	0	0	1	2090	0.000478469	0	0	0	15272	0	0	0	0	10604	0	0	0	0	912	0	0	0	0	5170	0	0	0	0	316
PDE4DIP	chr1:g.149030352T>C	1	149030352	rs1325272423	T	C	gnomAD Genomes	NA	PASS	ENST00000369356.8	c.6999+74T>C		c.6999+74T>C	intron_variant			segdup	2	152064	1.31524e-05	0	0	0	2092	0	0	0	0	15272	0	0	0	0	10618	0	0	0	0	912	0	0	0	0	5168	0	0	0	0	316
PDE4DIP	chr1:g.149031871C>T	1	149031871	rs1184618942	C	T	gnomAD Genomes	NA	PASS	ENST00000369356.8	c.7000-129C>T		c.7000-129C>T	intron_variant			segdup	1	151942	6.58146e-06	0	0	0	2088	0	0	0	0	15244	0	0	0	0	10584	0	0	0	0	912	0	0	0	0	5184	0	0	0	0	316
PDE4DIP	chr1:g.149031873C>G	1	149031873		C	G	gnomAD Genomes	NA	PASS	ENST00000369356.8	c.7000-127C>G		c.7000-127C>G	intron_variant			segdup	1	151924	6.58224e-06	0	0	0	2090	0	0	0	0	15244	0	0	0	0	10574	0	0	0	0	910	0	0	0	0	5186	0	0	0	0	316
PDE4DIP	chr1:g.149031873C>T	1	149031873	rs1462891862	C	T	gnomAD Genomes	NA	PASS	ENST00000369356.8	c.7000-127C>T		c.7000-127C>T	intron_variant			segdup	2	151924	1.31645e-05	0	0	0	2090	0	0	0	0	15244	0	0	0	0	10574	0	0	0	0	910	0	0	0	0	5186	0	0	0	0	316
PDE4DIP	chr1:g.149031875A>G	1	149031875	rs1261652324	A	G	gnomAD Genomes	NA	PASS	ENST00000369356.8	c.7000-125A>G		c.7000-125A>G	intron_variant			segdup	2	151716	1.31825e-05	0	0	0	2080	0	0	0	0	15222	0	0	0	0	10546	0	0	0	0	912	0	0	0	0	5172	0	0	0	0	316
PDE4DIP	chr1:g.149031876G>T	1	149031876		G	T	gnomAD Genomes	NA	PASS	ENST00000369356.8	c.7000-124G>T		c.7000-124G>T	intron_variant			segdup	1	151866	6.58475e-06	0	0	0	2084	0	0	0	0	15244	0	0	0	0	10548	0	0	0	0	912	0	0	0	0	5170	0	0	0	0	316
PDE4DIP	chr1:g.149031881A>G	1	149031881	rs587645435	A	G	gnomAD Genomes	NA	PASS	ENST00000369356.8	c.7000-119A>G		c.7000-119A>G	intron_variant			segdup	17	151884	0.000111928	0	0	0	2090	0	0	0	1	15256	6.5548e-05	0	0	1	10576	9.45537e-05	0	0	0	912	0	0	0	13	5170	0.00251451	0	0	0	316
PDE4DIP	chr1:g.149031885A>G	1	149031885	rs201581014	A	G	gnomAD Genomes	NA	PASS	ENST00000369356.8	c.7000-115A>G		c.7000-115A>G	intron_variant			segdup	166	152002	0.00109209	4	0	6	2088	0.00287356	0	0	2	15256	0.000131096	0	0	0	10590	0	0	0	0	912	0	0	0	143	5186	0.0275742	3	0	0	316
PDE4DIP	chr1:g.149031886G>A	1	149031886	rs1236923437	G	A	gnomAD Genomes	NA	PASS	ENST00000369356.8	c.7000-114G>A		c.7000-114G>A	intron_variant			segdup	1	151994	6.57921e-06	0	0	0	2088	0	0	0	0	15254	0	0	0	0	10590	0	0	0	0	912	0	0	0	0	5184	0	0	0	0	316
PDE4DIP	chr1:g.149031897G>A	1	149031897	rs1553638338	G	A	gnomAD Genomes	NA	PASS	ENST00000369356.8	c.7000-103G>A		c.7000-103G>A	intron_variant			segdup	1	151990	6.57938e-06	0	0	0	2088	0	0	0	1	15260	6.55308e-05	0	0	0	10590	0	0	0	0	910	0	0	0	0	5174	0	0	0	0	316
PDE4DIP	chr1:g.149031898G>T	1	149031898		G	T	gnomAD Genomes	NA	PASS	ENST00000369356.8	c.7000-102G>T		c.7000-102G>T	intron_variant			segdup	1	152006	6.57869e-06	0	0	0	2086	0	0	0	0	15262	0	0	0	0	10600	0	0	0	0	912	0	0	0	0	5190	0	0	0	0	316
PDE4DIP	chr1:g.149031914T>C	1	149031914	rs587598744	T	C	gnomAD Genomes	NA	PASS	ENST00000369356.8	c.7000-86T>C		c.7000-86T>C	intron_variant			segdup	3	152106	1.97231e-05	0	0	0	2092	0	0	0	0	15280	0	0	0	0	10606	0	0	0	0	912	0	0	0	2	5184	0.000385802	0	0	0	316
PDE4DIP	chr1:g.149031915G>A	1	149031915	rs782119919	G	A	gnomAD Genomes	NA	PASS	ENST00000369356.8	c.7000-85G>A		c.7000-85G>A	intron_variant			segdup	6	152102	3.94472e-05	0	0	0	2086	0	0	0	0	15270	0	0	0	0	10600	0	0	0	0	912	0	0	0	0	5192	0	0	0	0	316
PDE4DIP	chr1:g.149031916A>G	1	149031916	rs781949031	A	G	gnomAD Genomes	NA	PASS	ENST00000369356.8	c.7000-84A>G		c.7000-84A>G	intron_variant			segdup	1	151876	6.58432e-06	0	0	0	2084	0	0	0	0	15250	0	0	0	0	10560	0	0	0	0	910	0	0	0	0	5172	0	0	0	0	316
PDE4DIP	chr1:g.149031921G>A	1	149031921	rs782178997	G	A	gnomAD Genomes	NA	PASS	ENST00000369356.8	c.7000-79G>A		c.7000-79G>A	intron_variant			segdup	5	152130	3.28666e-05	0	0	0	2090	0	0	0	0	15278	0	0	0	0	10616	0	0	0	0	912	0	0	0	0	5188	0	0	0	0	316
PDE4DIP	chr1:g.149031922T>C	1	149031922	rs782581794	T	C	gnomAD Genomes	NA	PASS	ENST00000369356.8	c.7000-78T>C		c.7000-78T>C	intron_variant			segdup	2	152060	1.31527e-05	0	0	0	2088	0	0	0	0	15264	0	0	0	0	10608	0	0	0	0	912	0	0	0	0	5188	0	0	0	0	316
PDE4DIP	chr1:g.149031932G>T	1	149031932	rs781822424	G	T	gnomAD Genomes	NA	PASS	ENST00000369356.8	c.7000-68G>T		c.7000-68G>T	intron_variant			segdup	4	152134	2.62926e-05	0	0	0	2084	0	0	0	0	15280	0	0	0	0	10606	0	0	0	0	912	0	0	0	0	5190	0	0	0	0	316
PDE4DIP	chr1:g.149031935T>A	1	149031935	rs1156339840	T	A	gnomAD Genomes	NA	PASS	ENST00000369356.8	c.7000-65T>A		c.7000-65T>A	intron_variant			segdup	1	152192	6.57065e-06	0	0	0	2094	0	0	0	0	15288	0	0	0	0	10618	0	0	0	0	912	0	0	0	1	5192	0.000192604	0	0	0	316
PDE4DIP	chr1:g.149031938C>G	1	149031938	rs782628983	C	G	gnomAD Genomes	NA	PASS	ENST00000369354.7	c.7000-6C>G		c.7000-6C>G	splice_region_variant			segdup	1	152194	6.57056e-06	0	0	0	2094	0	0	0	0	15280	0	0	0	0	10620	0	0	0	0	912	0	0	0	0	5190	0	0	0	0	316
PDE4DIP	chr1:g.149031948A>G	1	149031948		A	G	gnomAD Genomes	NA	PASS	ENST00000369354.7	p.Lys2335Arg	p.Lys2335Arg	c.7004A>G	missense_variant			segdup	2	152186	1.31418e-05	0	0	1	2094	0.000477555	0	0	0	15280	0	0	0	0	10622	0	0	0	0	912	0	0	0	0	5188	0	0	0	0	316
PDE4DIP	chr1:g.149031949A>G	1	149031949	rs782802432	A	G	gnomAD Genomes	NA	PASS	ENST00000369356.8	c.7000-51A>G		c.7000-51A>G	intron_variant			segdup	5	152092	3.28748e-05	0	0	0	2090	0	0	0	0	15270	0	0	0	0	10602	0	0	0	0	912	0	0	0	0	5186	0	0	0	0	316
PDE4DIP	chr1:g.149031952C>T	1	149031952		C	T	gnomAD Genomes	NA	PASS	ENST00000369356.8	c.7000-48C>T		c.7000-48C>T	intron_variant			segdup	1	152146	6.57263e-06	0	0	0	2094	0	0	0	1	15280	6.5445e-05	0	0	0	10616	0	0	0	0	912	0	0	0	0	5188	0	0	0	0	316
PDE4DIP	chr1:g.149031967A>G	1	149031967	rs1616066	A	G	gnomAD Genomes	NA	PASS	ENST00000369356.8	c.7000-33A>G		c.7000-33A>G	intron_variant			segdup	5	152190	3.28537e-05	0	0	0	2094	0	0	0	0	15282	0	0	0	0	10618	0	0	0	0	910	0	0	0	0	5186	0	0	0	0	316
PDE4DIP	chr1:g.149031973T>C	1	149031973	rs782259026	T	C	gnomAD Genomes	NA	PASS	ENST00000369356.8	c.7000-27T>C		c.7000-27T>C	intron_variant			segdup	1	152202	6.57022e-06	0	0	0	2090	0	0	0	0	15284	0	0	0	0	10620	0	0	0	0	912	0	0	0	0	5192	0	0	0	0	316
PDE4DIP	chr1:g.149031991G>C	1	149031991	rs782460721	G	C	gnomAD Genomes	NA	PASS	ENST00000369356.8	c.7000-9G>C		c.7000-9G>C	intron_variant			segdup	1	152190	6.57073e-06	0	0	0	2094	0	0	0	0	15284	0	0	0	0	10606	0	0	0	0	912	0	0	0	0	5198	0	0	0	0	316
PDE4DIP	chr1:g.149031995T>G	1	149031995		T	G	gnomAD Genomes	NA	PASS	ENST00000369356.8	c.7000-5T>G		c.7000-5T>G	splice_region_variant			segdup	1	152190	6.57073e-06	0	0	0	2090	0	0	0	0	15278	0	0	0	0	10616	0	0	0	0	912	0	0	0	0	5196	0	0	0	0	316
PDE4DIP	chr1:g.149032002A>G	1	149032002	rs369549983	A	G	gnomAD Genomes	NA	PASS	ENST00000369356.8	p.Glu2334Glu	p.Glu2334Glu	c.7002A>G	splice_region_variant			segdup	26	152190	0.000170839	0	0	0	2090	0	0	0	0	15286	0	0	0	0	10614	0	0	0	0	912	0	0	0	0	5190	0	0	0	0	316
PDE4DIP	chr1:g.149032004C>G	1	149032004	rs782729980	C	G	gnomAD Genomes	NA	PASS	ENST00000369356.8	p.Pro2335Arg	p.Pro2335Arg	c.7004C>G	missense_variant			segdup	2	152182	1.31422e-05	0	0	0	2094	0	0	0	2	15286	0.000130839	0	0	0	10602	0	0	0	0	912	0	0	0	0	5196	0	0	0	0	316
PDE4DIP	chr1:g.149032006T>C	1	149032006	rs782099823	T	C	gnomAD Genomes	NA	PASS	ENST00000369356.8	p.Cys2336Arg	p.Cys2336Arg	c.7006T>C	missense_variant			segdup	6	152174	3.94285e-05	0	0	0	2092	0	0	0	0	15280	0	0	0	0	10606	0	0	0	0	912	0	0	0	0	5198	0	0	0	0	316
PDE4DIP	chr1:g.149032008C>T	1	149032008	rs372456781	C	T	gnomAD Genomes	NA	PASS	ENST00000369356.8	p.Cys2336Cys	p.Cys2336Cys	c.7008C>T	synonymous_variant			segdup	481	152178	0.00316077	5	0	10	2094	0.00477555	1	0	62	15286	0.004056	1	0	2	10596	0.00018875	0	0	0	910	0	0	0	1	5204	0.00019216	0	0	3	316
PDE4DIP	chr1:g.149032014G>A	1	149032014	rs782279537	G	A	gnomAD Genomes	NA	PASS	ENST00000369356.8	p.Lys2338Lys	p.Lys2338Lys	c.7014G>A	synonymous_variant			segdup	2	152196	1.31409e-05	0	0	0	2092	0	0	0	0	15286	0	0	0	0	10608	0	0	0	0	912	0	0	0	0	5198	0	0	0	0	316
PDE4DIP	chr1:g.149032014G>C	1	149032014	rs782279537	G	C	gnomAD Genomes	NA	PASS	ENST00000369356.8	p.Lys2338Asn	p.Lys2338Asn	c.7014G>C	missense_variant			segdup	1	152196	6.57047e-06	0	0	0	2092	0	0	0	0	15286	0	0	0	0	10608	0	0	0	0	912	0	0	0	0	5198	0	0	0	0	316
PDE4DIP	chr1:g.149032014G>T	1	149032014		G	T	gnomAD Genomes	NA	PASS	ENST00000369356.8	p.Lys2338Asn	p.Lys2338Asn	c.7014G>T	missense_variant			segdup	1	152196	6.57047e-06	0	0	0	2092	0	0	0	0	15286	0	0	0	0	10608	0	0	0	0	912	0	0	0	0	5198	0	0	0	0	316
PDE4DIP	chr1:g.149032015C>T	1	149032015	rs587647089	C	T	gnomAD Genomes	NA	PASS	ENST00000369356.8	p.Arg2339Cys	p.Arg2339Cys	c.7015C>T	missense_variant			segdup	8	152178	5.257e-05	0	0	0	2092	0	0	0	0	15284	0	0	0	0	10606	0	0	0	0	912	0	0	0	0	5196	0	0	0	0	316
PDE4DIP	chr1:g.149032017C>T	1	149032017		C	T	gnomAD Genomes	NA	PASS	ENST00000369356.8	p.Arg2339Arg	p.Arg2339Arg	c.7017C>T	synonymous_variant			segdup	1	152198	6.57039e-06	0	0	0	2094	0	0	0	0	15290	0	0	0	0	10616	0	0	0	0	910	0	0	0	0	5194	0	0	0	0	316
PDE4DIP	chr1:g.149032020C>T	1	149032020	rs372972542	C	T	gnomAD Genomes	NA	PASS	ENST00000369356.8	p.Ser2340Ser	p.Ser2340Ser	c.7020C>T	synonymous_variant			segdup	3	152210	1.97096e-05	0	0	0	2094	0	0	0	0	15288	0	0	0	0	10616	0	0	0	0	912	0	0	0	0	5202	0	0	0	0	316
PDE4DIP	chr1:g.149032024C>T	1	149032024	rs587690353	C	T	gnomAD Genomes	NA	PASS	ENST00000369356.8	p.Gln2342Ter	p.Gln2342Ter	c.7024C>T	stop_gained			segdup,lof_flag	1	152152	6.57237e-06	0	0	0	2088	0	0	0	0	15286	0	0	0	0	10614	0	0	0	0	912	0	0	0	0	5196	0	0	0	0	316
PDE4DIP	chr1:g.149032025A>G	1	149032025	rs112796865	A	G	gnomAD Genomes	NA	PASS	ENST00000369356.8	p.Gln2342Arg	p.Gln2342Arg	c.7025A>G	missense_variant			segdup	2492	152172	0.0163762	57	0	23	2094	0.0109838	0	0	64	15288	0.00418629	0	0	0	10616	0	0	0	0	912	0	0	0	1	5204	0.00019216	0	0	1	316
PDE4DIP	chr1:g.149032028A>T	1	149032028	rs587626895	A	T	gnomAD Genomes	NA	PASS	ENST00000369356.8	p.Lys2343Met	p.Lys2343Met	c.7028A>T	missense_variant			segdup	2	152168	1.31434e-05	0	0	0	2094	0	0	0	0	15288	0	0	0	0	10610	0	0	0	0	910	0	0	0	2	5202	0.000384468	0	0	0	314
PDE4DIP	chr1:g.149032034T>C	1	149032034	rs782749606	T	C	gnomAD Genomes	NA	PASS	ENST00000369356.8	p.Leu2345Ser	p.Leu2345Ser	c.7034T>C	missense_variant			segdup	3	152160	1.97161e-05	0	0	0	2092	0	0	0	0	15274	0	0	0	0	10620	0	0	0	0	912	0	0	0	0	5200	0	0	0	0	316
PDE4DIP	chr1:g.149032048A>G	1	149032048	rs1553638827	A	G	gnomAD Genomes	NA	PASS	ENST00000369356.8	p.Arg2350Gly	p.Arg2350Gly	c.7048A>G	missense_variant			segdup	1	152224	6.56927e-06	0	0	0	2090	0	0	0	0	15294	0	0	0	0	10612	0	0	0	0	912	0	0	0	0	5202	0	0	0	0	316
PDE4DIP	chr1:g.149032049G>A	1	149032049	rs1224779134	G	A	gnomAD Genomes	NA	PASS	ENST00000369356.8	p.Arg2350Lys	p.Arg2350Lys	c.7049G>A	missense_variant			segdup	4	152218	2.62781e-05	0	0	0	2090	0	0	0	0	15294	0	0	0	0	10616	0	0	0	0	912	0	0	0	0	5198	0	0	0	0	316
PDE4DIP	chr1:g.149032050G>T	1	149032050	rs782318820	G	T	gnomAD Genomes	NA	PASS	ENST00000369356.8	p.Arg2350Ser	p.Arg2350Ser	c.7050G>T	missense_variant			segdup	3	152206	1.97101e-05	0	0	0	2088	0	0	0	0	15292	0	0	0	0	10608	0	0	0	0	912	0	0	0	0	5198	0	0	0	0	316
PDE4DIP	chr1:g.149032052G>T	1	149032052	rs1055312	G	T	gnomAD Genomes	NA	PASS	ENST00000369356.8	p.Trp2351Leu	p.Trp2351Leu	c.7052G>T	missense_variant			segdup	16	152186	0.000105135	1	0	0	2094	0	0	0	2	15282	0.000130873	0	0	0	10610	0	0	0	0	912	0	0	0	0	5192	0	0	0	0	316
PDE4DIP	chr1:g.149032053G>A	1	149032053	rs1553638882	G	A	gnomAD Genomes	NA	PASS	ENST00000369356.8	p.Trp2351Ter	p.Trp2351Ter	c.7053G>A	stop_gained	Benign	403293	segdup,lc_lof,lof_flag	45	151952	0.000296146	0	0	0	2080	0	0	0	1	15258	6.55394e-05	0	0	0	10598	0	0	0	0	912	0	0	0	0	5186	0	0	0	0	316
PDE4DIP	chr1:g.149032055C>T	1	149032055	rs782244495	C	T	gnomAD Genomes	NA	PASS	ENST00000369356.8	p.Ala2352Val	p.Ala2352Val	c.7055C>T	missense_variant			segdup	1	152202	6.57022e-06	0	0	0	2094	0	0	0	0	15276	0	0	0	0	10610	0	0	0	0	912	0	0	0	0	5196	0	0	0	0	312
PDE4DIP	chr1:g.149032063C>G	1	149032063	rs782488036	C	G	gnomAD Genomes	NA	PASS	ENST00000369356.8	p.Pro2355Ala	p.Pro2355Ala	c.7063C>G	missense_variant			segdup	1	152188	6.57082e-06	0	0	0	2094	0	0	0	1	15284	6.54279e-05	0	0	0	10616	0	0	0	0	912	0	0	0	0	5188	0	0	0	0	316
PDE4DIP	chr1:g.149032064C>G	1	149032064	rs113954821	C	G	gnomAD Genomes	NA	PASS	ENST00000369356.8	p.Pro2355Arg	p.Pro2355Arg	c.7064C>G	missense_variant			segdup	2	152220	1.31389e-05	0	0	0	2092	0	0	0	0	15290	0	0	0	0	10614	0	0	0	0	912	0	0	0	0	5198	0	0	0	0	316
PDE4DIP	chr1:g.149032067T>C	1	149032067		T	C	gnomAD Genomes	NA	PASS	ENST00000369356.8	p.Phe2356Ser	p.Phe2356Ser	c.7067T>C	missense_variant			segdup	1	152186	6.57091e-06	0	0	1	2090	0.000478469	0	0	0	15284	0	0	0	0	10618	0	0	0	0	912	0	0	0	0	5196	0	0	0	0	316
PDE4DIP	chr1:g.149032069G>C	1	149032069	rs782508958	G	C	gnomAD Genomes	NA	PASS	ENST00000369356.8	p.Val2357Leu	p.Val2357Leu	c.7069G>C	missense_variant			segdup	3	152168	1.97151e-05	0	0	0	2090	0	0	0	2	15278	0.000130907	0	0	0	10606	0	0	0	0	912	0	0	0	0	5202	0	0	0	0	316
PDE4DIP	chr1:g.149032071G>A	1	149032071	rs1329032065	G	A	gnomAD Genomes	NA	PASS	ENST00000369356.8	p.Val2357Val	p.Val2357Val	c.7071G>A	synonymous_variant			segdup	1	152186	6.57091e-06	0	0	0	2092	0	0	0	0	15286	0	0	0	0	10616	0	0	0	0	912	0	0	0	0	5194	0	0	0	0	316
PDE4DIP	chr1:g.149032073A>T	1	149032073	rs1553638951	A	T	gnomAD Genomes	NA	PASS	ENST00000369356.8	p.Gln2358Leu	p.Gln2358Leu	c.7073A>T	missense_variant			segdup	1	152192	6.57065e-06	0	0	0	2088	0	0	0	0	15290	0	0	0	0	10622	0	0	0	0	912	0	0	0	0	5192	0	0	0	0	316
PDE4DIP	chr1:g.149032075C>G	1	149032075	rs1399158429	C	G	gnomAD Genomes	NA	PASS	ENST00000369356.8	p.Leu2359Val	p.Leu2359Val	c.7075C>G	missense_variant			segdup	3	152168	1.97151e-05	0	0	0	2092	0	0	0	0	15288	0	0	0	0	10616	0	0	0	0	912	0	0	0	0	5192	0	0	0	0	316
PDE4DIP	chr1:g.149032075C>T	1	149032075		C	T	gnomAD Genomes	NA	PASS	ENST00000369356.8	p.Leu2359Leu	p.Leu2359Leu	c.7075C>T	synonymous_variant			segdup	1	152168	6.57168e-06	0	0	0	2092	0	0	0	1	15288	6.54108e-05	0	0	0	10616	0	0	0	0	912	0	0	0	0	5192	0	0	0	0	316
PDE4DIP	chr1:g.149032076T>G	1	149032076		T	G	gnomAD Genomes	NA	PASS	ENST00000369356.8	p.Leu2359Arg	p.Leu2359Arg	c.7076T>G	missense_variant			segdup	1	152146	6.57263e-06	0	0	0	2092	0	0	0	0	15282	0	0	0	0	10614	0	0	0	0	912	0	0	0	0	5192	0	0	0	0	316
PDE4DIP	chr1:g.149032077A>G	1	149032077	rs368628283	A	G	gnomAD Genomes	NA	PASS	ENST00000369356.8	p.Leu2359Leu	p.Leu2359Leu	c.7077A>G	synonymous_variant			segdup	35	152062	0.000230169	0	0	0	2088	0	0	0	0	15286	0	0	0	0	10610	0	0	0	0	912	0	0	0	0	5190	0	0	0	0	316
PDE4DIP	chr1:g.149032079C>T	1	149032079	rs781850059	C	T	gnomAD Genomes	NA	PASS	ENST00000369356.8	p.Pro2360Leu	p.Pro2360Leu	c.7079C>T	missense_variant			segdup	1	152154	6.57229e-06	0	0	0	2092	0	0	0	0	15286	0	0	0	0	10614	0	0	0	0	910	0	0	0	0	5194	0	0	0	0	316
PDE4DIP	chr1:g.149032080T>C	1	149032080	rs587695252	T	C	gnomAD Genomes	NA	PASS	ENST00000369356.8	p.Pro2360Pro	p.Pro2360Pro	c.7080T>C	synonymous_variant			segdup	5	152148	3.28627e-05	1	0	0	2094	0	0	0	5	15282	0.000327182	1	0	0	10606	0	0	0	0	912	0	0	0	0	5194	0	0	0	0	316
PDE4DIP	chr1:g.149032081A>G	1	149032081	rs782139798	A	G	gnomAD Genomes	NA	PASS	ENST00000369356.8	p.Ile2361Val	p.Ile2361Val	c.7081A>G	missense_variant			segdup	4	152140	2.62916e-05	0	0	0	2092	0	0	0	0	15276	0	0	0	1	10600	9.43396e-05	0	0	0	912	0	0	0	0	5194	0	0	0	0	316
PDE4DIP	chr1:g.149032090G>A	1	149032090	rs587766239	G	A	gnomAD Genomes	NA	PASS	ENST00000369356.8	c.*1G>A		c.*1G>A	3_prime_UTR_variant			segdup	366	152154	0.00240546	7	0	4	2094	0.00191022	0	0	11	15278	0.00071999	0	0	5	10614	0.000471076	0	0	100	910	0.10989	6	0	0	5192	0	0	0	0	316
PDE4DIP	chr1:g.149032093G>A	1	149032093	rs781935184	G	A	gnomAD Genomes	NA	PASS	ENST00000369356.8	c.*4G>A		c.*4G>A	3_prime_UTR_variant			segdup	1	152200	6.5703e-06	0	0	0	2094	0	0	0	0	15286	0	0	0	0	10622	0	0	0	0	912	0	0	0	0	5188	0	0	0	0	316
PDE4DIP	chr1:g.149032095A>G	1	149032095	rs782231612	A	G	gnomAD Genomes	NA	PASS	ENST00000369356.8	c.*6A>G		c.*6A>G	3_prime_UTR_variant			segdup	1	152164	6.57186e-06	0	0	0	2092	0	0	0	0	15262	0	0	0	0	10618	0	0	0	0	912	0	0	0	0	5194	0	0	0	0	316
PDE4DIP	chr1:g.149032099G>A	1	149032099	rs762098597	G	A	gnomAD Genomes	NA	PASS	ENST00000369356.8	c.*10G>A		c.*10G>A	3_prime_UTR_variant			segdup	29	152152	0.000190599	0	0	0	2092	0	0	0	2	15278	0.000130907	0	0	0	10618	0	0	0	0	910	0	0	0	0	5188	0	0	0	0	316
PDE4DIP	chr1:g.149032100G>A	1	149032100	rs1270669860	G	A	gnomAD Genomes	NA	PASS	ENST00000369356.8	c.*11G>A		c.*11G>A	3_prime_UTR_variant			segdup	1	152116	6.57393e-06	0	0	0	2094	0	0	0	0	15264	0	0	0	0	10620	0	0	0	0	912	0	0	0	0	5188	0	0	0	0	316
PDE4DIP	chr1:g.149032101G>A	1	149032101	rs587684675	G	A	gnomAD Genomes	NA	PASS	ENST00000369356.8	c.*12G>A		c.*12G>A	3_prime_UTR_variant			segdup	37	152172	0.000243146	0	0	1	2094	0.000477555	0	0	4	15270	0.000261952	0	0	0	10622	0	0	0	0	912	0	0	0	0	5186	0	0	0	0	316
PDE4DIP	chr1:g.149032101G>T	1	149032101	rs587684675	G	T	gnomAD Genomes	NA	PASS	ENST00000369356.8	c.*12G>T		c.*12G>T	3_prime_UTR_variant			segdup	1	152172	6.57151e-06	0	0	0	2094	0	0	0	0	15270	0	0	0	0	10622	0	0	0	0	912	0	0	0	0	5186	0	0	0	0	316
PDE4DIP	chr1:g.149032102C>G	1	149032102	rs587627274	C	G	gnomAD Genomes	NA	PASS	ENST00000369356.8	c.*13C>G		c.*13C>G	3_prime_UTR_variant			segdup	36	152142	0.000236621	0	0	1	2094	0.000477555	0	0	4	15284	0.000261712	0	0	0	10608	0	0	0	0	912	0	0	0	0	5178	0	0	0	0	316
PDE4DIP	chr1:g.149032107T>C	1	149032107	rs374466865	T	C	gnomAD Genomes	NA	PASS	ENST00000369356.8	c.*18T>C		c.*18T>C	3_prime_UTR_variant			segdup	205	152130	0.00134753	0	0	0	2092	0	0	0	12	15274	0.000785649	0	0	1	10614	9.42152e-05	0	0	0	912	0	0	0	0	5186	0	0	0	0	316
PDE4DIP	chr1:g.149032110C>G	1	149032110	rs1553639134	C	G	gnomAD Genomes	NA	PASS	ENST00000369356.8	c.*21C>G		c.*21C>G	3_prime_UTR_variant			segdup	4	152164	2.62874e-05	0	0	0	2092	0	0	0	2	15280	0.00013089	0	0	0	10616	0	0	0	0	912	0	0	0	0	5192	0	0	0	0	316
PDE4DIP	chr1:g.149032118C>T	1	149032118		C	T	gnomAD Genomes	NA	PASS	ENST00000369356.8	c.*29C>T		c.*29C>T	3_prime_UTR_variant			segdup	1	152144	6.57272e-06	0	0	0	2094	0	0	0	1	15280	6.5445e-05	0	0	0	10598	0	0	0	0	912	0	0	0	0	5196	0	0	0	0	316
PDE4DIP	chr1:g.149032121C>A	1	149032121	rs587672676	C	A	gnomAD Genomes	NA	PASS	ENST00000369356.8	c.*32C>A		c.*32C>A	3_prime_UTR_variant			segdup	1	152114	6.57402e-06	0	0	0	2092	0	0	0	0	15274	0	0	0	0	10600	0	0	0	0	912	0	0	0	0	5188	0	0	0	0	316
PDE4DIP	chr1:g.149032121C>T	1	149032121	rs587672676	C	T	gnomAD Genomes	NA	PASS	ENST00000369356.8	c.*32C>T		c.*32C>T	3_prime_UTR_variant			segdup	14	152114	9.20362e-05	0	0	0	2092	0	0	0	0	15274	0	0	0	0	10600	0	0	0	0	912	0	0	0	0	5188	0	0	0	0	316
PDE4DIP	chr1:g.149032122G>A	1	149032122	rs1055315	G	A	gnomAD Genomes	NA	PASS	ENST00000369356.8	c.*33G>A		c.*33G>A	3_prime_UTR_variant			segdup	3	152026	1.97335e-05	0	0	0	2090	0	0	0	0	15262	0	0	0	0	10592	0	0	0	0	912	0	0	0	2	5184	0.000385802	0	0	0	316
PDE4DIP	chr1:g.149032122G>T	1	149032122	rs1055315	G	T	gnomAD Genomes	NA	PASS	ENST00000369356.8	c.*33G>T		c.*33G>T	3_prime_UTR_variant			segdup	17	152026	0.000111823	0	0	0	2090	0	0	0	5	15262	0.000327611	0	0	1	10592	9.44109e-05	0	0	0	912	0	0	0	0	5184	0	0	0	0	316
PDE4DIP	chr1:g.149032124G>C	1	149032124	rs782730349	G	C	gnomAD Genomes	NA	PASS	ENST00000369356.8	c.*35G>C		c.*35G>C	3_prime_UTR_variant			segdup	5	152206	3.28502e-05	0	0	0	2094	0	0	0	1	15280	6.5445e-05	0	0	0	10622	0	0	0	0	912	0	0	0	0	5192	0	0	0	0	316
PDE4DIP	chr1:g.149032128G>A	1	149032128	rs141564171	G	A	gnomAD Genomes	NA	PASS	ENST00000369356.8	c.*39G>A		c.*39G>A	3_prime_UTR_variant			segdup	13218	152122	0.0868908	738	0	228	2094	0.108883	17	0	1406	15278	0.0920278	83	0	668	10598	0.0630308	19	0	120	912	0.131579	8	0	37	5196	0.00712086	0	0	57	316
PDE4DIP	chr1:g.149032128G>T	1	149032128	rs141564171	G	T	gnomAD Genomes	NA	PASS	ENST00000369356.8	c.*39G>T		c.*39G>T	3_prime_UTR_variant			segdup	1	152144	6.57272e-06	0	0	0	2094	0	0	0	0	15280	0	0	0	0	10602	0	0	0	0	912	0	0	0	0	5196	0	0	0	0	316
PDE4DIP	chr1:g.149032131C>T	1	149032131	rs782418420	C	T	gnomAD Genomes	NA	PASS	ENST00000369356.8	c.*42C>T		c.*42C>T	3_prime_UTR_variant			segdup	4	152152	2.62895e-05	0	0	0	2092	0	0	0	0	15282	0	0	0	0	10612	0	0	0	0	912	0	0	0	0	5182	0	0	0	0	316
PDE4DIP	chr1:g.149032139G>A	1	149032139	rs1468698351	G	A	gnomAD Genomes	NA	PASS	ENST00000369356.8	c.*50G>A		c.*50G>A	3_prime_UTR_variant			segdup	2	152174	1.31428e-05	0	0	0	2092	0	0	0	0	15284	0	0	0	0	10608	0	0	0	0	912	0	0	0	0	5196	0	0	0	0	316
PDE4DIP	chr1:g.149032142G>C	1	149032142		G	C	gnomAD Genomes	NA	PASS	ENST00000369356.8	c.*53G>C		c.*53G>C	3_prime_UTR_variant			segdup	1	152222	6.56935e-06	0	0	0	2092	0	0	0	1	15288	6.54108e-05	0	0	0	10626	0	0	0	0	912	0	0	0	0	5196	0	0	0	0	316
PDE4DIP	chr1:g.149032143T>C	1	149032143		T	C	gnomAD Genomes	NA	PASS	ENST00000369356.8	c.*54T>C		c.*54T>C	3_prime_UTR_variant			segdup	1	151784	6.58831e-06	0	0	0	2086	0	0	0	0	15246	0	0	0	0	10554	0	0	0	0	912	0	0	0	0	5170	0	0	0	0	316
PDE4DIP	chr1:g.149032149A>T	1	149032149	rs372847794	A	T	gnomAD Genomes	NA	PASS	ENST00000369356.8	c.*60A>T		c.*60A>T	3_prime_UTR_variant			segdup	463	152156	0.00304293	5	0	8	2092	0.00382409	0	0	312	15280	0.0204188	5	0	0	10616	0	0	0	0	912	0	0	0	61	5180	0.0117761	0	0	0	316
PDE4DIP	chr1:g.149032150T>C	1	149032150		T	C	gnomAD Genomes	NA	PASS	ENST00000369356.8	c.*61T>C		c.*61T>C	3_prime_UTR_variant			segdup	1	152184	6.57099e-06	0	0	0	2092	0	0	0	0	15288	0	0	0	0	10610	0	0	0	0	912	0	0	0	0	5194	0	0	0	1	316
PDE4DIP	chr1:g.149032155C>A	1	149032155		C	A	gnomAD Genomes	NA	PASS	ENST00000369356.8	c.*66C>A		c.*66C>A	3_prime_UTR_variant			segdup	2	152170	1.31432e-05	0	0	0	2092	0	0	0	0	15286	0	0	0	0	10610	0	0	0	0	910	0	0	0	1	5190	0.000192678	0	0	0	316
PDE4DIP	chr1:g.149032155C>G	1	149032155		C	G	gnomAD Genomes	NA	PASS	ENST00000369356.8	c.*66C>G		c.*66C>G	3_prime_UTR_variant			segdup	1	152170	6.5716e-06	0	0	0	2092	0	0	0	0	15286	0	0	0	0	10610	0	0	0	0	910	0	0	0	0	5190	0	0	0	0	316
PDE4DIP	chr1:g.149032159G>A	1	149032159	rs1471295568	G	A	gnomAD Genomes	NA	PASS	ENST00000369356.8	c.*70G>A		c.*70G>A	3_prime_UTR_variant			segdup	1	152194	6.57056e-06	0	0	0	2092	0	0	0	0	15278	0	0	0	0	10622	0	0	0	0	912	0	0	0	0	5190	0	0	0	0	316
ABL2	chr1:g.179107654G>A	1	179107654	rs1472184055	G	A	gnomAD Genomes	NA	PASS	ENST00000502732.6	c.*64C>T		c.*64C>T	3_prime_UTR_variant				1	152178	6.57125e-06	0	0	0	2094	0	0	0	0	15278	0	0	0	0	10612	0	0	0	0	912	0	0	0	0	5204	0	0	0	0	316
ABL2	chr1:g.179107676C>T	1	179107676	rs370953710	C	T	gnomAD Genomes	NA	PASS	ENST00000502732.6	c.*42G>A		c.*42G>A	3_prime_UTR_variant				58	152204	0.000381068	0	0	0	2092	0	0	0	11	15282	0.000719801	0	0	3	10622	0.000282433	0	0	0	912	0	0	0	0	5198	0	0	0	0	316
ABL2	chr1:g.179107686A>G	1	179107686	rs28913893	A	G	gnomAD Genomes	NA	PASS	ENST00000502732.6	c.*32T>C		c.*32T>C	3_prime_UTR_variant				214	152194	0.0014061	4	0	2	2094	0.00095511	0	0	3	15268	0.000196489	0	0	0	10614	0	0	0	0	912	0	0	0	205	5192	0.0394838	4	0	0	316
ABL2	chr1:g.179107694A>C	1	179107694	rs374548519	A	C	gnomAD Genomes	NA	PASS	ENST00000502732.6	c.*24T>G		c.*24T>G	3_prime_UTR_variant				2	152184	1.3142e-05	0	0	0	2094	0	0	0	0	15268	0	0	0	0	10622	0	0	0	0	908	0	0	0	0	5196	0	0	0	0	316
ABL2	chr1:g.179107707G>C	1	179107707	rs377272185	G	C	gnomAD Genomes	NA	PASS	ENST00000502732.6	c.*11C>G		c.*11C>G	3_prime_UTR_variant				8	152140	5.25831e-05	0	0	0	2090	0	0	0	1	15278	6.54536e-05	0	0	0	10606	0	0	0	0	912	0	0	0	0	5192	0	0	0	0	316
ABL2	chr1:g.179107709T>C	1	179107709	rs1292682239	T	C	gnomAD Genomes	NA	PASS	ENST00000502732.6	c.*9A>G		c.*9A>G	3_prime_UTR_variant				3	152228	1.97073e-05	0	0	0	2092	0	0	0	0	15284	0	0	0	0	10620	0	0	0	0	912	0	0	0	0	5204	0	0	0	0	316
ABL2	chr1:g.179107715T>C	1	179107715	rs370773526	T	C	gnomAD Genomes	NA	PASS	ENST00000502732.6	c.*3A>G		c.*3A>G	3_prime_UTR_variant				4	152202	2.62809e-05	0	0	0	2090	0	0	0	0	15276	0	0	0	0	10620	0	0	0	0	910	0	0	0	0	5198	0	0	0	0	316
ABL2	chr1:g.179107733A>C	1	179107733		A	C	gnomAD Genomes	NA	PASS	ENST00000502732.6	p.Asp1178Glu	p.Asp1178Glu	c.3534T>G	missense_variant				1	152242	6.56849e-06	0	0	0	2090	0	0	0	0	15284	0	0	0	0	10622	0	0	0	0	910	0	0	0	0	5200	0	0	0	0	316
ABL2	chr1:g.179107738T>C	1	179107738	rs1213478616	T	C	gnomAD Genomes	NA	PASS	ENST00000502732.6	p.Ser1177Gly	p.Ser1177Gly	c.3529A>G	missense_variant				1	152242	6.56849e-06	0	0	0	2090	0	0	0	0	15280	0	0	0	0	10628	0	0	0	0	910	0	0	0	1	5204	0.00019216	0	0	0	316
ABL2	chr1:g.179107750C>T	1	179107750		C	T	gnomAD Genomes	NA	PASS	ENST00000502732.6	p.Val1173Ile	p.Val1173Ile	c.3517G>A	missense_variant				1	152204	6.57013e-06	0	0	0	2086	0	0	0	1	15280	6.5445e-05	0	0	0	10628	0	0	0	0	910	0	0	0	0	5204	0	0	0	0	316
ABL2	chr1:g.179107751A>G	1	179107751	rs758536014	A	G	gnomAD Genomes	NA	PASS	ENST00000502732.6	p.Cys1172Cys	p.Cys1172Cys	c.3516T>C	synonymous_variant				4	152232	2.62757e-05	0	0	0	2092	0	0	0	0	15284	0	0	0	0	10622	0	0	0	0	910	0	0	0	0	5198	0	0	0	0	316
ABL2	chr1:g.179107759A>G	1	179107759	rs747014761	A	G	gnomAD Genomes	NA	PASS	ENST00000502732.6	p.Leu1170Leu	p.Leu1170Leu	c.3508T>C	synonymous_variant				1	152158	6.57212e-06	0	0	0	2092	0	0	0	0	15278	0	0	0	0	10614	0	0	0	0	912	0	0	0	0	5190	0	0	0	0	316
ABL2	chr1:g.179107760T>C	1	179107760	rs375374944	T	C	gnomAD Genomes	NA	PASS	ENST00000502732.6	p.Leu1169Leu	p.Leu1169Leu	c.3507A>G	synonymous_variant				1	152140	6.57289e-06	0	0	0	2090	0	0	0	0	15264	0	0	0	0	10606	0	0	0	0	912	0	0	0	0	5198	0	0	0	0	316
ABL2	chr1:g.179107763G>A	1	179107763	rs141543536	G	A	gnomAD Genomes	NA	PASS	ENST00000502732.6	p.Asn1168Asn	p.Asn1168Asn	c.3504C>T	synonymous_variant				4	152210	2.62795e-05	0	0	0	2092	0	0	0	0	15290	0	0	0	0	10610	0	0	0	0	912	0	0	0	0	5202	0	0	0	0	316
ABL2	chr1:g.179107776G>A	1	179107776	rs746358471	G	A	gnomAD Genomes	NA	PASS	ENST00000502732.6	p.Pro1164Leu	p.Pro1164Leu	c.3491C>T	missense_variant				2	152230	1.3138e-05	0	0	0	2094	0	0	0	0	15276	0	0	0	0	10616	0	0	0	0	912	0	0	0	0	5198	0	0	0	0	316
ABL2	chr1:g.179107777G>C	1	179107777	rs199707055	G	C	gnomAD Genomes	NA	PASS	ENST00000502732.6	p.Pro1164Ala	p.Pro1164Ala	c.3490C>G	missense_variant				6	152186	3.94254e-05	0	0	0	2094	0	0	0	0	15282	0	0	0	0	10610	0	0	0	0	912	0	0	0	6	5202	0.0011534	0	0	0	316
ABL2	chr1:g.179107783T>C	1	179107783	rs138532009	T	C	gnomAD Genomes	NA	PASS	ENST00000502732.6	p.Thr1162Ala	p.Thr1162Ala	c.3484A>G	missense_variant				1	152206	6.57004e-06	0	0	0	2092	0	0	0	0	15278	0	0	0	0	10628	0	0	0	0	912	0	0	0	0	5196	0	0	0	0	316
ABL2	chr1:g.179107786C>T	1	179107786	rs1467885528	C	T	gnomAD Genomes	NA	PASS	ENST00000502732.6	p.Gly1161Arg	p.Gly1161Arg	c.3481G>A	missense_variant				2	152198	1.31408e-05	0	0	0	2088	0	0	0	0	15280	0	0	0	0	10618	0	0	0	0	912	0	0	0	0	5200	0	0	0	0	316
ABL2	chr1:g.179107787G>A	1	179107787	rs749723765	G	A	gnomAD Genomes	NA	PASS	ENST00000502732.6	p.Pro1160Pro	p.Pro1160Pro	c.3480C>T	synonymous_variant				12	152134	7.88778e-05	0	0	1	2088	0.000478927	0	0	0	15274	0	0	0	0	10604	0	0	0	0	912	0	0	0	0	5190	0	0	0	0	316
ABL2	chr1:g.179107790C>T	1	179107790	rs771567981	C	T	gnomAD Genomes	NA	PASS	ENST00000502732.6	p.Val1159Val	p.Val1159Val	c.3477G>A	synonymous_variant				3	152186	1.97127e-05	0	0	0	2088	0	0	0	0	15278	0	0	0	0	10622	0	0	0	0	912	0	0	0	0	5192	0	0	0	0	316
ABL2	chr1:g.179107794C>A	1	179107794	rs760140461	C	A	gnomAD Genomes	NA	PASS	ENST00000502732.6	p.Gly1158Val	p.Gly1158Val	c.3473G>T	missense_variant				6	152212	3.94187e-05	0	0	0	2092	0	0	0	0	15278	0	0	0	0	10618	0	0	0	0	912	0	0	0	0	5194	0	0	0	0	316
ABL2	chr1:g.179107795C>T	1	179107795	rs765897237	C	T	gnomAD Genomes	NA	PASS	ENST00000502732.6	p.Gly1158Ser	p.Gly1158Ser	c.3472G>A	missense_variant				13	152178	8.54263e-05	0	0	0	2094	0	0	0	0	15274	0	0	0	0	10616	0	0	0	0	912	0	0	0	0	5188	0	0	0	0	316
ABL2	chr1:g.179107809G>A	1	179107809	rs143405311	G	A	gnomAD Genomes	NA	PASS	ENST00000502732.6	p.Ser1153Phe	p.Ser1153Phe	c.3458C>T	missense_variant				1	152208	6.56996e-06	0	0	0	2092	0	0	0	0	15282	0	0	0	0	10608	0	0	0	0	912	0	0	0	0	5196	0	0	0	0	316
ABL2	chr1:g.179107814C>G	1	179107814	rs367997091	C	G	gnomAD Genomes	NA	PASS	ENST00000502732.6	p.Gln1151His	p.Gln1151His	c.3453G>C	missense_variant				1	152200	6.5703e-06	0	0	0	2092	0	0	0	0	15286	0	0	0	0	10606	0	0	0	0	912	0	0	0	0	5192	0	0	0	0	316
ABL2	chr1:g.179107816G>A	1	179107816	rs758213320	G	A	gnomAD Genomes	NA	PASS	ENST00000502732.6	p.Gln1151Ter	p.Gln1151Ter	c.3451C>T	stop_gained				1	152202	6.57022e-06	0	0	0	2092	0	0	0	0	15278	0	0	0	0	10622	0	0	0	0	910	0	0	0	0	5198	0	0	0	0	316
ABL2	chr1:g.179107822C>T	1	179107822		C	T	gnomAD Genomes	NA	PASS	ENST00000502732.6	p.Glu1149Lys	p.Glu1149Lys	c.3445G>A	missense_variant				1	152212	6.56978e-06	0	0	0	2092	0	0	0	1	15280	6.5445e-05	0	0	0	10618	0	0	0	0	912	0	0	0	0	5190	0	0	0	0	316
ABL2	chr1:g.179107826C>A	1	179107826	rs1294481641	C	A	gnomAD Genomes	NA	PASS	ENST00000502732.6	p.Leu1147Leu	p.Leu1147Leu	c.3441G>T	synonymous_variant				2	152216	1.31392e-05	0	0	0	2092	0	0	0	2	15274	0.000130941	0	0	0	10618	0	0	0	0	910	0	0	0	0	5192	0	0	0	0	316
ABL2	chr1:g.179107829G>T	1	179107829	rs1003114480	G	T	gnomAD Genomes	NA	PASS	ENST00000502732.6	p.Ser1146Arg	p.Ser1146Arg	c.3438C>A	missense_variant				3	152168	1.97151e-05	0	0	0	2090	0	0	0	0	15272	0	0	0	0	10614	0	0	0	0	912	0	0	0	0	5192	0	0	0	0	316
ABL2	chr1:g.179107834G>A	1	179107834		G	A	gnomAD Genomes	NA	PASS	ENST00000502732.6	p.Leu1145Phe	p.Leu1145Phe	c.3433C>T	missense_variant				1	152210	6.56987e-06	0	0	0	2094	0	0	0	0	15284	0	0	0	0	10624	0	0	0	0	912	0	0	0	1	5200	0.000192308	0	0	0	316
ABL2	chr1:g.179107835T>C	1	179107835	rs148342392	T	C	gnomAD Genomes	NA	PASS	ENST00000502732.6	p.Glu1144Glu	p.Glu1144Glu	c.3432A>G	synonymous_variant				3	152142	1.97184e-05	0	0	0	2090	0	0	0	0	15268	0	0	0	0	10606	0	0	0	0	912	0	0	0	0	5196	0	0	0	0	316
ABL2	chr1:g.179107862G>C	1	179107862	rs757599046	G	C	gnomAD Genomes	NA	PASS	ENST00000502732.6	p.Ala1135Ala	p.Ala1135Ala	c.3405C>G	synonymous_variant				2	152216	1.31392e-05	0	0	0	2094	0	0	0	0	15282	0	0	0	0	10614	0	0	0	0	912	0	0	0	0	5196	0	0	0	0	316
ABL2	chr1:g.179107871G>A	1	179107871	rs781393179	G	A	gnomAD Genomes	NA	PASS	ENST00000502732.6	p.Asn1132Asn	p.Asn1132Asn	c.3396C>T	synonymous_variant				2	152238	1.31373e-05	0	0	0	2092	0	0	0	0	15280	0	0	0	0	10620	0	0	0	0	912	0	0	0	0	5196	0	0	0	0	316
ABL2	chr1:g.179107884G>A	1	179107884	rs1032424324	G	A	gnomAD Genomes	NA	PASS	ENST00000502732.6	p.Pro1128Leu	p.Pro1128Leu	c.3383C>T	missense_variant				2	152234	1.31377e-05	0	0	0	2094	0	0	0	2	15282	0.000130873	0	0	0	10626	0	0	0	0	912	0	0	0	0	5198	0	0	0	0	316
ABL2	chr1:g.179107889G>A	1	179107889	rs201035509	G	A	gnomAD Genomes	NA	PASS	ENST00000502732.6	p.Cys1126Cys	p.Cys1126Cys	c.3378C>T	synonymous_variant				6	152228	3.94146e-05	0	0	0	2092	0	0	0	3	15286	0.000196258	0	0	0	10622	0	0	0	0	912	0	0	0	2	5200	0.000384615	0	0	0	316
ABL2	chr1:g.179107898A>G	1	179107898	rs1416724074	A	G	gnomAD Genomes	NA	PASS	ENST00000502732.6	p.Tyr1123Tyr	p.Tyr1123Tyr	c.3369T>C	synonymous_variant				1	152200	6.5703e-06	0	0	0	2094	0	0	0	1	15280	6.5445e-05	0	0	0	10612	0	0	0	0	912	0	0	0	0	5198	0	0	0	0	316
ABL2	chr1:g.179107901G>A	1	179107901	rs1408597127	G	A	gnomAD Genomes	NA	PASS	ENST00000502732.6	p.Gly1122Gly	p.Gly1122Gly	c.3366C>T	synonymous_variant				2	152220	1.31389e-05	0	0	0	2094	0	0	0	0	15284	0	0	0	0	10616	0	0	0	0	912	0	0	0	0	5204	0	0	0	0	316
ABL2	chr1:g.179107905G>A	1	179107905	rs1321430529	G	A	gnomAD Genomes	NA	PASS	ENST00000502732.6	p.Ser1121Leu	p.Ser1121Leu	c.3362C>T	missense_variant				2	152244	1.31368e-05	0	0	0	2094	0	0	0	0	15284	0	0	0	0	10620	0	0	0	0	912	0	0	0	2	5204	0.00038432	0	0	0	316
ABL2	chr1:g.179107907G>A	1	179107907	rs1424015508	G	A	gnomAD Genomes	NA	PASS	ENST00000502732.6	p.Cys1120Cys	p.Cys1120Cys	c.3360C>T	synonymous_variant				4	152242	2.6274e-05	0	0	0	2092	0	0	0	0	15288	0	0	0	0	10618	0	0	0	0	912	0	0	0	0	5198	0	0	0	0	316
ABL2	chr1:g.179107919C>T	1	179107919	rs1245210961	C	T	gnomAD Genomes	NA	PASS	ENST00000502732.6	p.Leu1116Leu	p.Leu1116Leu	c.3348G>A	synonymous_variant				1	152212	6.56978e-06	0	0	0	2092	0	0	0	0	15280	0	0	0	0	10616	0	0	0	0	912	0	0	0	1	5204	0.00019216	0	0	0	316
ABL2	chr1:g.179107931A>G	1	179107931	rs1326035696	A	G	gnomAD Genomes	NA	PASS	ENST00000502732.6	p.Thr1112Thr	p.Thr1112Thr	c.3336T>C	synonymous_variant				1	152238	6.56866e-06	0	0	0	2090	0	0	0	0	15290	0	0	0	0	10624	0	0	0	0	912	0	0	0	0	5202	0	0	0	0	316
ABL2	chr1:g.179107961T>C	1	179107961		T	C	gnomAD Genomes	NA	PASS	ENST00000502732.6	p.Glu1102Glu	p.Glu1102Glu	c.3306A>G	synonymous_variant				1	152204	6.57013e-06	0	0	0	2092	0	0	0	0	15276	0	0	0	0	10620	0	0	0	0	912	0	0	0	0	5200	0	0	0	0	316
ABL2	chr1:g.179107964C>T	1	179107964	rs374740441	C	T	gnomAD Genomes	NA	PASS	ENST00000502732.6	p.Thr1101Thr	p.Thr1101Thr	c.3303G>A	synonymous_variant				2	152210	1.31397e-05	0	0	0	2092	0	0	0	0	15284	0	0	0	0	10612	0	0	0	0	912	0	0	0	0	5198	0	0	0	0	316
ABL2	chr1:g.179107965G>A	1	179107965	rs746643698	G	A	gnomAD Genomes	NA	PASS	ENST00000502732.6	p.Thr1101Met	p.Thr1101Met	c.3302C>T	missense_variant				2	152226	1.31384e-05	0	0	0	2092	0	0	0	0	15292	0	0	0	0	10610	0	0	0	0	912	0	0	0	0	5198	0	0	0	0	316
ABL2	chr1:g.179107965G>C	1	179107965	rs746643698	G	C	gnomAD Genomes	NA	PASS	ENST00000502732.6	p.Thr1101Arg	p.Thr1101Arg	c.3302C>G	missense_variant				5	152226	3.28459e-05	0	0	0	2092	0	0	0	0	15292	0	0	0	5	10610	0.000471254	0	0	0	912	0	0	0	0	5198	0	0	0	0	316
ABL2	chr1:g.179107974C>T	1	179107974	rs142446654	C	T	gnomAD Genomes	NA	PASS	ENST00000502732.6	p.Ser1098Asn	p.Ser1098Asn	c.3293G>A	missense_variant				830	152250	0.00545156	8	0	8	2092	0.00382409	0	0	33	15286	0.00215884	1	0	0	10622	0	0	0	0	912	0	0	0	0	5204	0	0	0	0	316
ABL2	chr1:g.179107976G>A	1	179107976	rs184267733	G	A	gnomAD Genomes	NA	PASS	ENST00000502732.6	p.Ser1097Ser	p.Ser1097Ser	c.3291C>T	synonymous_variant				45	152234	0.000295598	0	0	0	2092	0	0	0	1	15292	6.53937e-05	0	0	0	10622	0	0	0	0	912	0	0	0	44	5200	0.00846154	0	0	0	316
ABL2	chr1:g.179107978A>T	1	179107978	rs146190825	A	T	gnomAD Genomes	NA	PASS	ENST00000502732.6	p.Ser1097Thr	p.Ser1097Thr	c.3289T>A	missense_variant				2	152198	1.31408e-05	0	0	0	2092	0	0	0	0	15282	0	0	0	0	10626	0	0	0	0	912	0	0	0	0	5200	0	0	0	0	316
ABL2	chr1:g.179107981G>A	1	179107981	rs557771125	G	A	gnomAD Genomes	NA	PASS	ENST00000502732.6	p.Leu1096Leu	p.Leu1096Leu	c.3286C>T	synonymous_variant				3	152256	1.97037e-05	0	0	0	2092	0	0	0	0	15288	0	0	0	0	10628	0	0	0	0	912	0	0	0	1	5204	0.00019216	0	0	0	316
ABL2	chr1:g.179107984G>T	1	179107984	rs149947908	G	T	gnomAD Genomes	NA	PASS	ENST00000502732.6	p.Leu1095Ile	p.Leu1095Ile	c.3283C>A	missense_variant				3	152256	1.97037e-05	0	0	0	2094	0	0	0	1	15290	6.54022e-05	0	0	0	10626	0	0	0	0	912	0	0	0	0	5204	0	0	0	0	316
ABL2	chr1:g.179107985G>A	1	179107985	rs1331642401	G	A	gnomAD Genomes	NA	PASS	ENST00000502732.6	p.Asp1094Asp	p.Asp1094Asp	c.3282C>T	synonymous_variant				1	152222	6.56935e-06	0	0	0	2092	0	0	0	0	15290	0	0	0	0	10628	0	0	0	0	912	0	0	0	0	5196	0	0	0	0	316
ABL2	chr1:g.179107989G>A	1	179107989		G	A	gnomAD Genomes	NA	PASS	ENST00000502732.6	p.Ala1093Val	p.Ala1093Val	c.3278C>T	missense_variant				1	152258	6.5678e-06	0	0	0	2094	0	0	0	0	15286	0	0	0	0	10622	0	0	0	0	912	0	0	0	0	5204	0	0	0	0	316
ABL2	chr1:g.179107992C>T	1	179107992	rs577604298	C	T	gnomAD Genomes	NA	PASS	ENST00000502732.6	p.Cys1092Tyr	p.Cys1092Tyr	c.3275G>A	missense_variant				1	152246	6.56832e-06	0	0	0	2092	0	0	0	0	15292	0	0	0	0	10622	0	0	0	0	912	0	0	0	0	5202	0	0	0	0	316
ABL2	chr1:g.179108000C>T	1	179108000		C	T	gnomAD Genomes	NA	PASS	ENST00000502732.6	p.Leu1089Leu	p.Leu1089Leu	c.3267G>A	synonymous_variant				1	152258	6.5678e-06	0	0	0	2088	0	0	0	0	15286	0	0	0	0	10626	0	0	0	0	912	0	0	0	0	5204	0	0	0	0	316
ABL2	chr1:g.179108002G>A	1	179108002	rs750414973	G	A	gnomAD Genomes	NA	PASS	ENST00000502732.6	p.Leu1089Leu	p.Leu1089Leu	c.3265C>T	synonymous_variant				2	152242	1.3137e-05	0	0	0	2088	0	0	0	0	15284	0	0	0	0	10622	0	0	0	0	912	0	0	0	0	5206	0	0	0	0	316
ABL2	chr1:g.179108003G>A	1	179108003		G	A	gnomAD Genomes	NA	PASS	ENST00000502732.6	p.Ala1088Ala	p.Ala1088Ala	c.3264C>T	synonymous_variant				1	152180	6.57117e-06	0	0	0	2088	0	0	0	0	15286	0	0	0	0	10616	0	0	0	0	912	0	0	0	0	5200	0	0	0	0	316
ABL2	chr1:g.179108003G>C	1	179108003	rs756224186	G	C	gnomAD Genomes	NA	PASS	ENST00000502732.6	p.Ala1088Ala	p.Ala1088Ala	c.3264C>G	synonymous_variant				1	152180	6.57117e-06	0	0	0	2088	0	0	0	1	15286	6.54193e-05	0	0	0	10616	0	0	0	0	912	0	0	0	0	5200	0	0	0	0	316
ABL2	chr1:g.179108004G>T	1	179108004	rs367698238	G	T	gnomAD Genomes	NA	PASS	ENST00000502732.6	p.Ala1088Asp	p.Ala1088Asp	c.3263C>A	missense_variant				1	152214	6.5697e-06	0	0	0	2092	0	0	0	0	15290	0	0	0	0	10618	0	0	0	0	912	0	0	0	0	5204	0	0	0	0	316
ABL2	chr1:g.179108008C>G	1	179108008	rs1209005307	C	G	gnomAD Genomes	NA	PASS	ENST00000502732.6	p.Glu1087Gln	p.Glu1087Gln	c.3259G>C	missense_variant				3	152216	1.97088e-05	0	0	0	2092	0	0	0	0	15282	0	0	0	0	10616	0	0	0	0	912	0	0	0	0	5206	0	0	0	0	316
ABL2	chr1:g.179108011T>A	1	179108011	rs754393046	T	A	gnomAD Genomes	NA	PASS	ENST00000502732.6	p.Lys1086Ter	p.Lys1086Ter	c.3256A>T	stop_gained				1	152230	6.56901e-06	0	0	0	2094	0	0	0	0	15286	0	0	0	0	10626	0	0	0	0	912	0	0	0	0	5202	0	0	0	0	316
ABL2	chr1:g.179108013C>T	1	179108013	rs28913891	C	T	gnomAD Genomes	NA	PASS	ENST00000502732.6	p.Ser1085Asn	p.Ser1085Asn	c.3254G>A	missense_variant				4	152212	2.62791e-05	0	0	0	2092	0	0	0	0	15282	0	0	0	0	10608	0	0	0	0	910	0	0	0	4	5206	0.000768344	0	0	0	316
ABL2	chr1:g.179108015G>A	1	179108015	rs557512056	G	A	gnomAD Genomes	NA	PASS	ENST00000502732.6	p.Ile1084Ile	p.Ile1084Ile	c.3252C>T	synonymous_variant				1	152208	6.56996e-06	0	0	1	2094	0.000477555	0	0	0	15290	0	0	0	0	10620	0	0	0	0	912	0	0	0	0	5198	0	0	0	0	316
ABL2	chr1:g.179108016A>T	1	179108016		A	T	gnomAD Genomes	NA	PASS	ENST00000502732.6	p.Ile1084Asn	p.Ile1084Asn	c.3251T>A	missense_variant				1	152062	6.57626e-06	0	0	0	2090	0	0	0	0	15264	0	0	0	0	10572	0	0	0	0	908	0	0	0	0	5192	0	0	0	0	316
ABL2	chr1:g.179108027T>A	1	179108027	rs779243770	T	A	gnomAD Genomes	NA	PASS	ENST00000502732.6	p.Ser1080Ser	p.Ser1080Ser	c.3240A>T	synonymous_variant				3	152234	1.97065e-05	0	0	0	2094	0	0	0	0	15282	0	0	0	0	10622	0	0	0	0	912	0	0	0	0	5202	0	0	0	0	316
ABL2	chr1:g.179108028G>A	1	179108028	rs748568984	G	A	gnomAD Genomes	NA	PASS	ENST00000502732.6	p.Ser1080Leu	p.Ser1080Leu	c.3239C>T	missense_variant				1	152226	6.56918e-06	0	0	0	2092	0	0	0	0	15284	0	0	0	0	10620	0	0	0	0	912	0	0	0	0	5198	0	0	0	0	316
ABL2	chr1:g.179108037T>C	1	179108037	rs1480907861	T	C	gnomAD Genomes	NA	PASS	ENST00000502732.6	p.Glu1077Gly	p.Glu1077Gly	c.3230A>G	missense_variant				1	152240	6.56858e-06	0	0	0	2092	0	0	0	0	15286	0	0	0	0	10624	0	0	0	0	912	0	0	0	0	5196	0	0	0	0	316
ABL2	chr1:g.179108038C>G	1	179108038	rs770512822	C	G	gnomAD Genomes	NA	PASS	ENST00000502732.6	p.Glu1077Gln	p.Glu1077Gln	c.3229G>C	missense_variant				2	152232	1.31378e-05	0	0	0	2092	0	0	0	1	15280	6.5445e-05	0	0	0	10624	0	0	0	0	910	0	0	0	0	5202	0	0	0	0	316
ABL2	chr1:g.179108041C>A	1	179108041	rs776258704	C	A	gnomAD Genomes	NA	PASS	ENST00000502732.6	p.Ala1076Ser	p.Ala1076Ser	c.3226G>T	missense_variant				1	152200	6.5703e-06	0	0	0	2092	0	0	0	1	15274	6.54707e-05	0	0	0	10616	0	0	0	0	910	0	0	0	0	5198	0	0	0	0	316
ABL2	chr1:g.179108041C>T	1	179108041	rs776258704	C	T	gnomAD Genomes	NA	PASS	ENST00000502732.6	p.Ala1076Thr	p.Ala1076Thr	c.3226G>A	missense_variant				4	152200	2.62812e-05	0	0	0	2092	0	0	0	1	15274	6.54707e-05	0	0	0	10616	0	0	0	0	910	0	0	0	0	5198	0	0	0	0	316
ABL2	chr1:g.179108042G>A	1	179108042	rs745326550	G	A	gnomAD Genomes	NA	PASS	ENST00000502732.6	p.Ala1075Ala	p.Ala1075Ala	c.3225C>T	synonymous_variant				3	152196	1.97114e-05	0	0	0	2092	0	0	0	0	15278	0	0	0	0	10616	0	0	0	0	910	0	0	0	0	5200	0	0	0	0	316
ABL2	chr1:g.179108062G>A	1	179108062		G	A	gnomAD Genomes	NA	PASS	ENST00000502732.6	p.Leu1069Leu	p.Leu1069Leu	c.3205C>T	synonymous_variant				1	152226	6.56918e-06	0	0	0	2094	0	0	0	0	15282	0	0	0	0	10628	0	0	0	0	910	0	0	0	0	5196	0	0	0	0	316
ABL2	chr1:g.179108074T>C	1	179108074		T	C	gnomAD Genomes	NA	PASS	ENST00000502732.6	p.Thr1065Ala	p.Thr1065Ala	c.3193A>G	missense_variant				1	152246	6.56832e-06	0	0	0	2094	0	0	0	1	15284	6.54279e-05	0	0	0	10628	0	0	0	0	912	0	0	0	0	5194	0	0	0	0	316
ABL2	chr1:g.179108088T>C	1	179108088	rs189362240	T	C	gnomAD Genomes	NA	PASS	ENST00000502732.6	p.Asn1060Ser	p.Asn1060Ser	c.3179A>G	missense_variant				6	152226	3.94151e-05	0	0	1	2090	0.000478469	0	0	0	15278	0	0	0	1	10626	9.41088e-05	0	0	0	912	0	0	0	0	5200	0	0	0	0	316
ABL2	chr1:g.179108091G>T	1	179108091		G	T	gnomAD Genomes	NA	PASS	ENST00000502732.6	p.Ala1059Asp	p.Ala1059Asp	c.3176C>A	missense_variant				1	152214	6.5697e-06	0	0	0	2092	0	0	0	0	15286	0	0	0	0	10626	0	0	0	0	912	0	0	0	0	5198	0	0	0	0	316
ABL2	chr1:g.179108097T>C	1	179108097	rs1239149231	T	C	gnomAD Genomes	NA	PASS	ENST00000502732.6	p.Lys1057Arg	p.Lys1057Arg	c.3170A>G	missense_variant				3	152220	1.97083e-05	0	0	0	2092	0	0	0	0	15280	0	0	0	0	10626	0	0	0	0	912	0	0	0	0	5200	0	0	0	0	316
ABL2	chr1:g.179108105C>T	1	179108105	rs148651616	C	T	gnomAD Genomes	NA	PASS	ENST00000502732.6	p.Ser1054Ser	p.Ser1054Ser	c.3162G>A	synonymous_variant				8	152190	5.25659e-05	0	0	1	2088	0.000478927	0	0	2	15276	0.000130924	0	0	0	10618	0	0	0	0	912	0	0	0	2	5200	0.000384615	0	0	0	316
ABL2	chr1:g.179108106G>A	1	179108106	rs759037308	G	A	gnomAD Genomes	NA	PASS	ENST00000502732.6	p.Ser1054Leu	p.Ser1054Leu	c.3161C>T	missense_variant				7	152222	4.59855e-05	0	0	2	2094	0.00095511	0	0	0	15282	0	0	0	0	10618	0	0	0	0	912	0	0	0	0	5198	0	0	0	0	316
ABL2	chr1:g.179108111G>T	1	179108111	rs147901436	G	T	gnomAD Genomes	NA	PASS	ENST00000502732.6	p.Ser1052Ser	p.Ser1052Ser	c.3156C>A	synonymous_variant				76	152236	0.000499225	0	0	1	2088	0.000478927	0	0	5	15286	0.000327097	0	0	0	10624	0	0	0	0	912	0	0	0	0	5206	0	0	0	0	316
ABL2	chr1:g.179108119T>C	1	179108119	rs779405200	T	C	gnomAD Genomes	NA	PASS	ENST00000502732.6	p.Thr1050Ala	p.Thr1050Ala	c.3148A>G	missense_variant				2	152196	1.31409e-05	0	0	0	2090	0	0	0	0	15284	0	0	0	0	10624	0	0	0	0	912	0	0	0	0	5196	0	0	0	0	316
ABL2	chr1:g.179108128G>C	1	179108128	rs1360791310	G	C	gnomAD Genomes	NA	PASS	ENST00000502732.6	p.Pro1047Ala	p.Pro1047Ala	c.3139C>G	missense_variant				1	152244	6.5684e-06	0	0	0	2092	0	0	0	1	15294	6.53851e-05	0	0	0	10622	0	0	0	0	912	0	0	0	0	5204	0	0	0	0	316
ABL2	chr1:g.179108134G>A	1	179108134		G	A	gnomAD Genomes	NA	PASS	ENST00000502732.6	p.Gln1045Ter	p.Gln1045Ter	c.3133C>T	stop_gained				1	152232	6.56892e-06	0	0	0	2092	0	0	0	0	15286	0	0	0	0	10620	0	0	0	0	912	0	0	0	0	5204	0	0	0	0	316
ABL2	chr1:g.179108137G>A	1	179108137	rs370534653	G	A	gnomAD Genomes	NA	PASS	ENST00000502732.6	p.Pro1044Ser	p.Pro1044Ser	c.3130C>T	missense_variant				1	152250	6.56814e-06	0	0	0	2092	0	0	0	0	15290	0	0	0	0	10620	0	0	0	0	912	0	0	0	0	5204	0	0	0	0	316
ABL2	chr1:g.179108139G>A	1	179108139	rs1472814341	G	A	gnomAD Genomes	NA	PASS	ENST00000502732.6	p.Pro1043Leu	p.Pro1043Leu	c.3128C>T	missense_variant				1	152220	6.56944e-06	0	0	0	2092	0	0	0	0	15286	0	0	0	0	10628	0	0	0	0	912	0	0	0	0	5194	0	0	0	0	316
ABL2	chr1:g.179108140G>A	1	179108140	rs758793584	G	A	gnomAD Genomes	NA	PASS	ENST00000502732.6	p.Pro1043Ser	p.Pro1043Ser	c.3127C>T	missense_variant				2	152232	1.31378e-05	0	0	0	2092	0	0	0	0	15288	0	0	0	0	10628	0	0	0	0	912	0	0	0	0	5202	0	0	0	0	316
ABL2	chr1:g.179108142G>A	1	179108142	rs780655730	G	A	gnomAD Genomes	NA	PASS	ENST00000502732.6	p.Pro1042Leu	p.Pro1042Leu	c.3125C>T	missense_variant				1	152226	6.56918e-06	0	0	0	2092	0	0	0	0	15286	0	0	0	0	10626	0	0	0	0	912	0	0	0	0	5202	0	0	0	0	316
ABL2	chr1:g.179108144C>T	1	179108144	rs745508541	C	T	gnomAD Genomes	NA	PASS	ENST00000502732.6	p.Met1041Ile	p.Met1041Ile	c.3123G>A	missense_variant				2	152240	1.31372e-05	0	0	0	2092	0	0	0	0	15288	0	0	0	0	10624	0	0	0	0	912	0	0	0	0	5200	0	0	0	0	316
ABL2	chr1:g.179108153C>T	1	179108153	rs779614350	C	T	gnomAD Genomes	NA	PASS	ENST00000502732.6	p.Arg1038Arg	p.Arg1038Arg	c.3114G>A	synonymous_variant				14	152210	9.19782e-05	0	0	0	2086	0	0	0	8	15284	0.000523423	0	0	0	10626	0	0	0	0	912	0	0	0	0	5200	0	0	0	0	316
ABL2	chr1:g.179108156C>T	1	179108156	rs748868448	C	T	gnomAD Genomes	NA	PASS	ENST00000502732.6	p.Gly1037Gly	p.Gly1037Gly	c.3111G>A	synonymous_variant				6	152206	3.94203e-05	0	0	0	2092	0	0	0	0	15282	0	0	0	0	10624	0	0	0	0	912	0	0	0	6	5194	0.00115518	0	0	0	316
ABL2	chr1:g.179108158C>G	1	179108158	rs1174945821	C	G	gnomAD Genomes	NA	PASS	ENST00000502732.6	p.Gly1037Arg	p.Gly1037Arg	c.3109G>C	missense_variant				1	152206	6.57004e-06	0	0	0	2092	0	0	0	0	15288	0	0	0	0	10622	0	0	0	0	912	0	0	0	1	5194	0.00019253	0	0	0	316
ABL2	chr1:g.179108161C>T	1	179108161	rs1430395259	C	T	gnomAD Genomes	NA	PASS	ENST00000502732.6	p.Ala1036Thr	p.Ala1036Thr	c.3106G>A	missense_variant				1	152236	6.56875e-06	0	0	0	2092	0	0	0	0	15290	0	0	0	0	10624	0	0	0	0	912	0	0	0	0	5194	0	0	0	0	316
ABL2	chr1:g.179108162T>C	1	179108162	rs1399111512	T	C	gnomAD Genomes	NA	PASS	ENST00000502732.6	p.Lys1035Lys	p.Lys1035Lys	c.3105A>G	synonymous_variant				1	152238	6.56866e-06	0	0	0	2092	0	0	0	1	15290	6.54022e-05	0	0	0	10632	0	0	0	0	912	0	0	0	0	5194	0	0	0	0	316
ABL2	chr1:g.179108169C>A	1	179108169	rs1336321412	C	A	gnomAD Genomes	NA	PASS	ENST00000502732.6	p.Ser1033Ile	p.Ser1033Ile	c.3098G>T	missense_variant				2	152210	1.31397e-05	0	0	0	2092	0	0	0	0	15282	0	0	0	2	10626	0.000188218	0	0	0	912	0	0	0	0	5190	0	0	0	0	316
ABL2	chr1:g.179108178A>G	1	179108178	rs140016842	A	G	gnomAD Genomes	NA	PASS	ENST00000502732.6	p.Val1030Ala	p.Val1030Ala	c.3089T>C	missense_variant				2	152178	1.31425e-05	0	0	0	2092	0	0	0	0	15280	0	0	0	0	10620	0	0	0	0	912	0	0	0	0	5184	0	0	0	0	316
ABL2	chr1:g.179108182C>A	1	179108182	rs370175435	C	A	gnomAD Genomes	NA	PASS	ENST00000502732.6	p.Ala1029Ser	p.Ala1029Ser	c.3085G>T	missense_variant				6	152198	3.94223e-05	0	0	0	2088	0	0	0	0	15278	0	0	0	0	10618	0	0	0	0	912	0	0	0	1	5192	0.000192604	0	0	0	316
ABL2	chr1:g.179108182C>T	1	179108182	rs370175435	C	T	gnomAD Genomes	NA	PASS	ENST00000502732.6	p.Ala1029Thr	p.Ala1029Thr	c.3085G>A	missense_variant				5	152198	3.28519e-05	0	0	1	2088	0.000478927	0	0	1	15278	6.54536e-05	0	0	0	10618	0	0	0	0	912	0	0	0	0	5192	0	0	0	0	316
ABL2	chr1:g.179108183G>A	1	179108183	rs776713584	G	A	gnomAD Genomes	NA	PASS	ENST00000502732.6	p.Gly1028Gly	p.Gly1028Gly	c.3084C>T	synonymous_variant				1	152174	6.57142e-06	0	0	1	2094	0.000477555	0	0	0	15280	0	0	0	0	10624	0	0	0	0	912	0	0	0	0	5190	0	0	0	0	316
ABL2	chr1:g.179108191C>A	1	179108191	rs1421531272	C	A	gnomAD Genomes	NA	PASS	ENST00000502732.6	p.Ala1026Ser	p.Ala1026Ser	c.3076G>T	missense_variant				3	152196	1.97114e-05	0	0	0	2094	0	0	0	0	15278	0	0	0	0	10614	0	0	0	0	912	0	0	0	0	5194	0	0	0	0	316
ABL2	chr1:g.179108191C>T	1	179108191	rs1421531272	C	T	gnomAD Genomes	NA	PASS	ENST00000502732.6	p.Ala1026Thr	p.Ala1026Thr	c.3076G>A	missense_variant				1	152196	6.57047e-06	0	0	0	2094	0	0	0	0	15278	0	0	0	0	10614	0	0	0	0	912	0	0	0	0	5194	0	0	0	0	316
ABL2	chr1:g.179108196T>C	1	179108196	rs1326532721	T	C	gnomAD Genomes	NA	PASS	ENST00000502732.6	p.Lys1024Arg	p.Lys1024Arg	c.3071A>G	missense_variant				1	152188	6.57082e-06	0	0	0	2090	0	0	0	0	15280	0	0	0	0	10620	0	0	0	0	912	0	0	0	0	5196	0	0	0	0	316
ABL2	chr1:g.179108202C>T	1	179108202	rs201697670	C	T	gnomAD Genomes	NA	PASS	ENST00000502732.6	p.Gly1022Glu	p.Gly1022Glu	c.3065G>A	missense_variant				8	152186	5.25673e-05	0	0	0	2088	0	0	0	0	15290	0	0	0	0	10616	0	0	0	0	912	0	0	0	8	5202	0.00153787	0	0	0	316
ABL2	chr1:g.179108203C>T	1	179108203	rs1279274624	C	T	gnomAD Genomes	NA	PASS	ENST00000502732.6	p.Gly1022Arg	p.Gly1022Arg	c.3064G>A	missense_variant				1	152170	6.5716e-06	0	0	0	2090	0	0	0	0	15282	0	0	0	0	10612	0	0	0	0	912	0	0	0	0	5192	0	0	0	0	316
ABL2	chr1:g.179108206C>T	1	179108206	rs1322647318	C	T	gnomAD Genomes	NA	PASS	ENST00000502732.6	p.Gly1021Arg	p.Gly1021Arg	c.3061G>A	missense_variant				2	152020	1.31562e-05	0	0	0	2090	0	0	0	0	15268	0	0	0	1	10582	9.45001e-05	0	0	0	912	0	0	0	0	5184	0	0	0	0	316
ABL2	chr1:g.179108208T>C	1	179108208	rs1348104330	T	C	gnomAD Genomes	NA	PASS	ENST00000502732.6	p.Glu1020Gly	p.Glu1020Gly	c.3059A>G	missense_variant				1	152090	6.57505e-06	0	0	0	2090	0	0	0	1	15270	6.54879e-05	0	0	0	10618	0	0	0	0	912	0	0	0	0	5182	0	0	0	0	316
ABL2	chr1:g.179108211T>C	1	179108211	rs758949211	T	C	gnomAD Genomes	NA	PASS	ENST00000502732.6	p.Gln1019Arg	p.Gln1019Arg	c.3056A>G	missense_variant				1	152096	6.57479e-06	0	0	0	2090	0	0	0	0	15278	0	0	0	0	10610	0	0	0	0	912	0	0	0	0	5174	0	0	0	0	316
ABL2	chr1:g.179108227A>G	1	179108227	rs751933490	A	G	gnomAD Genomes	NA	PASS	ENST00000502732.6	p.Ser1014Pro	p.Ser1014Pro	c.3040T>C	missense_variant				1	151670	6.59326e-06	0	0	0	2088	0	0	0	0	15200	0	0	0	0	10532	0	0	0	0	910	0	0	0	0	5170	0	0	0	0	316
ABL2	chr1:g.179108228C>T	1	179108228	rs755779947	C	T	gnomAD Genomes	NA	PASS	ENST00000502732.6	p.Gln1013Gln	p.Gln1013Gln	c.3039G>A	synonymous_variant				2	152042	1.31543e-05	0	0	0	2090	0	0	0	0	15250	0	0	0	0	10580	0	0	0	0	912	0	0	0	0	5184	0	0	0	0	316
ABL2	chr1:g.179108235G>A	1	179108235		G	A	gnomAD Genomes	NA	PASS	ENST00000502732.6	p.Ala1011Val	p.Ala1011Val	c.3032C>T	missense_variant				1	152134	6.57315e-06	0	0	0	2088	0	0	0	0	15276	0	0	0	0	10622	0	0	0	0	912	0	0	0	0	5184	0	0	0	0	316
ABL2	chr1:g.179108236C>A	1	179108236		C	A	gnomAD Genomes	NA	PASS	ENST00000502732.6	p.Ala1011Ser	p.Ala1011Ser	c.3031G>T	missense_variant				1	151894	6.58354e-06	0	0	0	2084	0	0	0	0	15246	0	0	0	0	10526	0	0	0	0	912	0	0	0	0	5172	0	0	0	0	316
ABL2	chr1:g.179108244G>A	1	179108244	rs779588514	G	A	gnomAD Genomes	NA	PASS	ENST00000502732.6	p.Ala1008Val	p.Ala1008Val	c.3023C>T	missense_variant				1	152046	6.57696e-06	0	0	0	2086	0	0	0	0	15262	0	0	0	0	10566	0	0	0	0	912	0	0	0	0	5182	0	0	0	0	316
ABL2	chr1:g.179108247G>A	1	179108247	rs981010598	G	A	gnomAD Genomes	NA	PASS	ENST00000502732.6	p.Thr1007Ile	p.Thr1007Ile	c.3020C>T	missense_variant				2	152028	1.31555e-05	0	0	0	2090	0	0	0	0	15254	0	0	0	0	10584	0	0	0	0	912	0	0	0	0	5180	0	0	0	0	316
ABL2	chr1:g.179108248T>C	1	179108248	rs140945067	T	C	gnomAD Genomes	NA	PASS	ENST00000502732.6	p.Thr1007Ala	p.Thr1007Ala	c.3019A>G	missense_variant				3	152166	1.97153e-05	0	0	0	2090	0	0	0	0	15280	0	0	0	0	10620	0	0	0	0	910	0	0	0	0	5186	0	0	0	0	316
ABL2	chr1:g.179108258T>A	1	179108258	rs753178995	T	A	gnomAD Genomes	NA	PASS	ENST00000502732.6	p.Thr1003Thr	p.Thr1003Thr	c.3009A>T	synonymous_variant				9	151954	5.92285e-05	0	0	0	2082	0	0	0	0	15246	0	0	0	0	10594	0	0	0	0	912	0	0	0	0	5168	0	0	0	0	316
ABL2	chr1:g.179108265T>C	1	179108265		T	C	gnomAD Genomes	NA	PASS	ENST00000502732.6	p.Asp1001Gly	p.Asp1001Gly	c.3002A>G	missense_variant				1	151998	6.57903e-06	0	0	0	2090	0	0	0	0	15268	0	0	0	0	10586	0	0	0	0	912	0	0	0	0	5178	0	0	0	0	316
ABL2	chr1:g.179108267T>C	1	179108267	rs771944405	T	C	gnomAD Genomes	NA	PASS	ENST00000502732.6	p.Ser1000Ser	p.Ser1000Ser	c.3000A>G	synonymous_variant				1	151870	6.58458e-06	0	0	0	2086	0	0	0	0	15234	0	0	0	0	10562	0	0	0	0	912	0	0	0	0	5174	0	0	0	0	316
ABL2	chr1:g.179108269A>G	1	179108269	rs370218976	A	G	gnomAD Genomes	NA	PASS	ENST00000502732.6	p.Ser1000Pro	p.Ser1000Pro	c.2998T>C	missense_variant				2	149530	1.33752e-05	0	0	0	2058	0	0	0	0	15006	0	0	0	0	10118	0	0	0	0	910	0	0	0	0	5064	0	0	0	0	316
ABL2	chr1:g.179108270G>A	1	179108270	rs1426129832	G	A	gnomAD Genomes	NA	PASS	ENST00000502732.6	p.Cys999Cys	p.Cys999Cys	c.2997C>T	synonymous_variant				1	152150	6.57246e-06	0	0	0	2092	0	0	0	0	15274	0	0	0	0	10618	0	0	0	0	910	0	0	0	0	5188	0	0	0	0	316
ABL2	chr1:g.179108279C>G	1	179108279	rs150940806	C	G	gnomAD Genomes	NA	PASS	ENST00000502732.6	p.Pro996Pro	p.Pro996Pro	c.2988G>C	synonymous_variant				7	151618	4.61687e-05	0	0	1	2082	0.000480307	0	0	0	15186	0	0	0	0	10490	0	0	0	0	912	0	0	0	0	5162	0	0	0	0	316
ABL2	chr1:g.179108279C>T	1	179108279	rs150940806	C	T	gnomAD Genomes	NA	PASS	ENST00000502732.6	p.Pro996Pro	p.Pro996Pro	c.2988G>A	synonymous_variant				1	151618	6.59552e-06	0	0	0	2082	0	0	0	0	15186	0	0	0	0	10490	0	0	0	0	912	0	0	0	0	5162	0	0	0	0	316
ABL2	chr1:g.179108280G>A	1	179108280	rs28913890	G	A	gnomAD Genomes	NA	PASS	ENST00000502732.6	p.Pro996Leu	p.Pro996Leu	c.2987C>T	missense_variant				1	152114	6.57402e-06	0	0	0	2090	0	0	0	1	15268	6.54965e-05	0	0	0	10616	0	0	0	0	912	0	0	0	0	5172	0	0	0	0	316
ABL2	chr1:g.179108280G>C	1	179108280	rs28913890	G	C	gnomAD Genomes	NA	PASS	ENST00000502732.6	p.Pro996Arg	p.Pro996Arg	c.2987C>G	missense_variant				247	152114	0.00162378	2	0	1	2090	0.000478469	0	0	7	15268	0.000458475	0	0	40	10616	0.0037679	0	0	0	912	0	0	0	118	5172	0.0228152	1	0	0	316
ABL2	chr1:g.179108281G>C	1	179108281	rs765274634	G	C	gnomAD Genomes	NA	PASS	ENST00000502732.6	p.Pro996Ala	p.Pro996Ala	c.2986C>G	missense_variant				2	152080	1.3151e-05	0	0	0	2088	0	0	0	0	15262	0	0	0	0	10604	0	0	0	0	910	0	0	0	0	5172	0	0	0	0	316
ABL2	chr1:g.179108288C>A	1	179108288	rs763442475	C	A	gnomAD Genomes	NA	PASS	ENST00000502732.6	p.Leu993Leu	p.Leu993Leu	c.2979G>T	synonymous_variant				1	151842	6.58579e-06	0	0	0	2092	0	0	0	1	15238	6.56254e-05	0	0	0	10524	0	0	0	0	912	0	0	0	0	5170	0	0	0	0	316
ABL2	chr1:g.179108291T>C	1	179108291	rs764564099	T	C	gnomAD Genomes	NA	PASS	ENST00000502732.6	p.Leu992Leu	p.Leu992Leu	c.2976A>G	synonymous_variant				1	152108	6.57428e-06	0	0	0	2090	0	0	0	0	15262	0	0	0	0	10614	0	0	0	0	912	0	0	0	0	5182	0	0	0	0	314
ABL2	chr1:g.179108295C>T	1	179108295	rs751897482	C	T	gnomAD Genomes	NA	PASS	ENST00000502732.6	p.Arg991Lys	p.Arg991Lys	c.2972G>A	missense_variant				2	152034	1.3155e-05	0	0	0	2094	0	0	0	0	15266	0	0	0	0	10590	0	0	0	0	912	0	0	0	0	5174	0	0	0	0	314
ABL2	chr1:g.179108306T>C	1	179108306	rs753567607	T	C	gnomAD Genomes	NA	PASS	ENST00000502732.6	p.Pro987Pro	p.Pro987Pro	c.2961A>G	synonymous_variant				1	150868	6.62831e-06	0	0	0	2072	0	0	0	0	15084	0	0	0	0	10394	0	0	0	0	908	0	0	0	0	5116	0	0	0	0	314
ABL2	chr1:g.179108309T>C	1	179108309	rs531090597	T	C	gnomAD Genomes	NA	PASS	ENST00000502732.6	p.Pro986Pro	p.Pro986Pro	c.2958A>G	synonymous_variant				8	149770	5.34152e-05	0	0	0	2062	0	0	0	0	14852	0	0	0	0	10278	0	0	0	0	902	0	0	0	0	5070	0	0	0	0	314
ABL2	chr1:g.179108317G>A	1	179108317	rs1434213206	G	A	gnomAD Genomes	NA	PASS	ENST00000502732.6	p.Pro984Ser	p.Pro984Ser	c.2950C>T	missense_variant				2	152182	1.31422e-05	0	0	0	2090	0	0	0	0	15282	0	0	0	0	10616	0	0	0	0	912	0	0	0	0	5190	0	0	0	0	316
ABL2	chr1:g.179108322C>T	1	179108322	rs1311085535	C	T	gnomAD Genomes	NA	PASS	ENST00000502732.6	p.Cys982Tyr	p.Cys982Tyr	c.2945G>A	missense_variant				1	152212	6.56978e-06	0	0	0	2094	0	0	0	0	15282	0	0	0	0	10620	0	0	0	0	912	0	0	0	0	5192	0	0	0	0	316
ABL2	chr1:g.179108326T>G	1	179108326	rs371922902	T	G	gnomAD Genomes	NA	PASS	ENST00000502732.6	p.Lys981Gln	p.Lys981Gln	c.2941A>C	missense_variant				1	152204	6.57013e-06	0	0	0	2094	0	0	0	0	15276	0	0	0	0	10620	0	0	0	0	912	0	0	0	0	5196	0	0	0	0	316
ABL2	chr1:g.179108327T>C	1	179108327	rs1397562005	T	C	gnomAD Genomes	NA	PASS	ENST00000502732.6	p.Pro980Pro	p.Pro980Pro	c.2940A>G	synonymous_variant				1	152168	6.57168e-06	0	0	0	2086	0	0	0	0	15280	0	0	0	0	10616	0	0	0	0	912	0	0	0	0	5194	0	0	0	0	316
ABL2	chr1:g.179108329G>A	1	179108329	rs1410905363	G	A	gnomAD Genomes	NA	PASS	ENST00000502732.6	p.Pro980Ser	p.Pro980Ser	c.2938C>T	missense_variant				1	152218	6.56953e-06	0	0	0	2092	0	0	0	0	15284	0	0	0	0	10626	0	0	0	0	912	0	0	0	0	5196	0	0	0	0	316
ABL2	chr1:g.179108334A>T	1	179108334	rs746777962	A	T	gnomAD Genomes	NA	PASS	ENST00000502732.6	p.Val978Glu	p.Val978Glu	c.2933T>A	missense_variant				2	152040	1.31544e-05	0	0	0	2092	0	0	0	0	15260	0	0	0	0	10586	0	0	0	0	910	0	0	0	0	5184	0	0	0	0	316
ABL2	chr1:g.179108337C>T	1	179108337	rs137859710	C	T	gnomAD Genomes	NA	PASS	ENST00000502732.6	p.Arg977Gln	p.Arg977Gln	c.2930G>A	missense_variant				1	152188	6.57082e-06	0	0	0	2092	0	0	0	0	15276	0	0	0	0	10618	0	0	0	0	912	0	0	0	0	5198	0	0	0	0	316
ABL2	chr1:g.179108338G>A	1	179108338	rs781010231	G	A	gnomAD Genomes	NA	PASS	ENST00000502732.6	p.Arg977Trp	p.Arg977Trp	c.2929C>T	missense_variant				2	152226	1.31384e-05	0	0	0	2090	0	0	0	0	15282	0	0	0	1	10628	9.40911e-05	0	0	0	912	0	0	0	0	5192	0	0	0	0	316
ABL2	chr1:g.179108343G>A	1	179108343	rs746054653	G	A	gnomAD Genomes	NA	PASS	ENST00000502732.6	p.Pro975Leu	p.Pro975Leu	c.2924C>T	missense_variant				1	152202	6.57022e-06	0	0	0	2094	0	0	0	0	15282	0	0	0	0	10624	0	0	0	0	912	0	0	0	0	5196	0	0	0	0	316
ABL2	chr1:g.179108346C>T	1	179108346	rs770065300	C	T	gnomAD Genomes	NA	PASS	ENST00000502732.6	p.Arg974Gln	p.Arg974Gln	c.2921G>A	missense_variant				3	152206	1.97101e-05	0	0	0	2088	0	0	0	1	15286	6.54193e-05	0	0	0	10626	0	0	0	0	912	0	0	0	0	5194	0	0	0	0	316
ABL2	chr1:g.179108354G>T	1	179108354	rs775531153	G	T	gnomAD Genomes	NA	PASS	ENST00000502732.6	p.Asp971Glu	p.Asp971Glu	c.2913C>A	missense_variant				1	152220	6.56944e-06	0	0	0	2092	0	0	0	0	15286	0	0	0	0	10610	0	0	0	0	912	0	0	0	1	5200	0.000192308	0	0	0	316
ABL2	chr1:g.179108361G>A	1	179108361	rs550898579	G	A	gnomAD Genomes	NA	PASS	ENST00000502732.6	p.Ser969Phe	p.Ser969Phe	c.2906C>T	missense_variant				3	152236	1.97062e-05	0	0	0	2094	0	0	0	3	15284	0.000196284	0	0	0	10624	0	0	0	0	912	0	0	0	0	5200	0	0	0	0	316
ABL2	chr1:g.179108361G>C	1	179108361	rs550898579	G	C	gnomAD Genomes	NA	PASS	ENST00000502732.6	p.Ser969Cys	p.Ser969Cys	c.2906C>G	missense_variant				2	152236	1.31375e-05	0	0	0	2094	0	0	0	0	15284	0	0	0	0	10624	0	0	0	0	912	0	0	0	0	5200	0	0	0	0	316
ABL2	chr1:g.179108364G>A	1	179108364	rs774754926	G	A	gnomAD Genomes	NA	PASS	ENST00000502732.6	p.Ser968Phe	p.Ser968Phe	c.2903C>T	missense_variant				1	152224	6.56927e-06	0	0	0	2092	0	0	0	0	15280	0	0	0	0	10624	0	0	0	0	912	0	0	0	0	5196	0	0	0	0	316
ABL2	chr1:g.179108364G>C	1	179108364	rs774754926	G	C	gnomAD Genomes	NA	PASS	ENST00000502732.6	p.Ser968Cys	p.Ser968Cys	c.2903C>G	missense_variant				3	152224	1.97078e-05	0	0	0	2092	0	0	0	0	15280	0	0	0	0	10624	0	0	0	0	912	0	0	0	0	5196	0	0	0	0	316
ABL2	chr1:g.179108367G>A	1	179108367	rs953840035	G	A	gnomAD Genomes	NA	PASS	ENST00000502732.6	p.Thr967Ile	p.Thr967Ile	c.2900C>T	missense_variant				2	152236	1.31375e-05	0	0	0	2092	0	0	0	0	15288	0	0	0	0	10626	0	0	0	0	912	0	0	0	0	5190	0	0	0	0	316
ABL2	chr1:g.179108370A>G	1	179108370	rs762192924	A	G	gnomAD Genomes	NA	PASS	ENST00000502732.6	p.Val966Ala	p.Val966Ala	c.2897T>C	missense_variant				2	152142	1.31456e-05	0	0	0	2092	0	0	0	2	15276	0.000130924	0	0	0	10614	0	0	0	0	910	0	0	0	0	5174	0	0	0	0	316
ABL2	chr1:g.179108372C>G	1	179108372	rs767751497	C	G	gnomAD Genomes	NA	PASS	ENST00000502732.6	p.Gln965His	p.Gln965His	c.2895G>C	missense_variant				2	152228	1.31382e-05	0	0	0	2092	0	0	0	0	15288	0	0	0	0	10622	0	0	0	0	912	0	0	0	2	5192	0.000385208	0	0	0	316
ABL2	chr1:g.179108372C>T	1	179108372	rs767751497	C	T	gnomAD Genomes	NA	PASS	ENST00000502732.6	p.Gln965Gln	p.Gln965Gln	c.2895G>A	synonymous_variant				2	152228	1.31382e-05	0	0	1	2092	0.000478011	0	0	1	15288	6.54108e-05	0	0	0	10622	0	0	0	0	912	0	0	0	0	5192	0	0	0	0	316
ABL2	chr1:g.179108374G>C	1	179108374	rs1450716635	G	C	gnomAD Genomes	NA	PASS	ENST00000502732.6	p.Gln965Glu	p.Gln965Glu	c.2893C>G	missense_variant				3	152222	1.97081e-05	0	0	0	2090	0	0	0	0	15288	0	0	0	0	10624	0	0	0	0	912	0	0	0	0	5196	0	0	0	0	316
ABL2	chr1:g.179108378C>G	1	179108378	rs1008484980	C	G	gnomAD Genomes	NA	PASS	ENST00000502732.6	p.Glu963Asp	p.Glu963Asp	c.2889G>C	missense_variant				1	152212	6.56978e-06	0	0	0	2092	0	0	0	0	15284	0	0	0	0	10624	0	0	0	0	912	0	0	0	0	5194	0	0	0	0	316
ABL2	chr1:g.179108383A>G	1	179108383	rs150587634	A	G	gnomAD Genomes	NA	PASS	ENST00000502732.6	p.Ser962Pro	p.Ser962Pro	c.2884T>C	missense_variant				1	152198	6.57039e-06	0	0	0	2094	0	0	0	0	15282	0	0	0	0	10620	0	0	0	0	912	0	0	0	0	5186	0	0	0	0	316
ABL2	chr1:g.179108387G>A	1	179108387	rs751842214	G	A	gnomAD Genomes	NA	PASS	ENST00000502732.6	p.Leu960Leu	p.Leu960Leu	c.2880C>T	synonymous_variant				4	152212	2.62791e-05	0	0	0	2090	0	0	0	0	15284	0	0	0	0	10624	0	0	0	0	912	0	0	0	0	5190	0	0	0	0	316
ABL2	chr1:g.179108387G>C	1	179108387	rs751842214	G	C	gnomAD Genomes	NA	PASS	ENST00000502732.6	p.Leu960Leu	p.Leu960Leu	c.2880C>G	synonymous_variant				1	152212	6.56978e-06	0	0	0	2090	0	0	0	0	15284	0	0	0	0	10624	0	0	0	0	912	0	0	0	0	5190	0	0	0	0	316
ABL2	chr1:g.179108389G>A	1	179108389	rs1342990261	G	A	gnomAD Genomes	NA	PASS	ENST00000502732.6	p.Leu960Phe	p.Leu960Phe	c.2878C>T	missense_variant				1	152214	6.5697e-06	0	0	0	2088	0	0	0	0	15280	0	0	0	0	10624	0	0	0	0	912	0	0	0	0	5196	0	0	0	0	316
ABL2	chr1:g.179108391T>C	1	179108391	rs1303893823	T	C	gnomAD Genomes	NA	PASS	ENST00000502732.6	p.Lys959Arg	p.Lys959Arg	c.2876A>G	missense_variant				1	152230	6.56901e-06	0	0	0	2090	0	0	0	0	15290	0	0	0	0	10626	0	0	0	0	912	0	0	0	0	5200	0	0	0	0	316
ABL2	chr1:g.179108393G>A	1	179108393	rs752186323	G	A	gnomAD Genomes	NA	PASS	ENST00000502732.6	p.Phe958Phe	p.Phe958Phe	c.2874C>T	synonymous_variant				2	152230	1.3138e-05	0	0	0	2094	0	0	0	0	15288	0	0	0	0	10622	0	0	0	0	912	0	0	0	0	5200	0	0	0	0	316
ABL2	chr1:g.179108394A>T	1	179108394	rs757877206	A	T	gnomAD Genomes	NA	PASS	ENST00000502732.6	p.Phe958Tyr	p.Phe958Tyr	c.2873T>A	missense_variant				2	152152	1.31447e-05	0	0	0	2086	0	0	0	0	15284	0	0	0	0	10604	0	0	0	0	912	0	0	0	0	5192	0	0	0	0	316
ABL2	chr1:g.179108397T>C	1	179108397	rs777716510	T	C	gnomAD Genomes	NA	PASS	ENST00000502732.6	p.Lys957Arg	p.Lys957Arg	c.2870A>G	missense_variant				1	152224	6.56927e-06	0	0	0	2092	0	0	0	1	15278	6.54536e-05	0	0	0	10622	0	0	0	0	912	0	0	0	0	5200	0	0	0	0	316
ABL2	chr1:g.179108403C>A	1	179108403		C	A	gnomAD Genomes	NA	PASS	ENST00000502732.6	p.Gly955Val	p.Gly955Val	c.2864G>T	missense_variant				1	152198	6.57039e-06	0	0	0	2092	0	0	0	0	15278	0	0	0	0	10620	0	0	0	0	912	0	0	0	0	5196	0	0	0	0	316
ABL2	chr1:g.179108408A>G	1	179108408	rs1470725879	A	G	gnomAD Genomes	NA	PASS	ENST00000502732.6	p.Ser953Ser	p.Ser953Ser	c.2859T>C	synonymous_variant				1	152222	6.56935e-06	0	0	0	2090	0	0	0	0	15278	0	0	0	0	10624	0	0	0	0	912	0	0	0	0	5198	0	0	0	0	316
ABL2	chr1:g.179108409G>C	1	179108409		G	C	gnomAD Genomes	NA	PASS	ENST00000502732.6	p.Ser953Cys	p.Ser953Cys	c.2858C>G	missense_variant				1	152242	6.56849e-06	0	0	0	2092	0	0	0	0	15280	0	0	0	0	10624	0	0	0	0	912	0	0	0	0	5202	0	0	0	0	316
ABL2	chr1:g.179108417G>A	1	179108417	rs376574195	G	A	gnomAD Genomes	NA	PASS	ENST00000502732.6	p.Gly950Gly	p.Gly950Gly	c.2850C>T	synonymous_variant				3	152226	1.97075e-05	0	0	0	2094	0	0	0	0	15284	0	0	0	0	10622	0	0	0	0	912	0	0	0	0	5198	0	0	0	0	316
ABL2	chr1:g.179108418C>A	1	179108418	rs181288208	C	A	gnomAD Genomes	NA	PASS	ENST00000502732.6	p.Gly950Val	p.Gly950Val	c.2849G>T	missense_variant				1	152202	6.57022e-06	0	0	0	2094	0	0	0	0	15284	0	0	0	0	10614	0	0	0	0	912	0	0	0	1	5196	0.000192456	0	0	0	316
ABL2	chr1:g.179108423G>A	1	179108423	rs35124879	G	A	gnomAD Genomes	NA	PASS	ENST00000502732.6	p.Leu948Leu	p.Leu948Leu	c.2844C>T	synonymous_variant				2176	152212	0.0142959	56	0	25	2092	0.0119503	0	0	112	15288	0.00732601	1	0	0	10620	0	0	0	0	912	0	0	0	0	5198	0	0	0	1	316
ABL2	chr1:g.179108424A>G	1	179108424	rs566861601	A	G	gnomAD Genomes	NA	PASS	ENST00000502732.6	p.Leu948Pro	p.Leu948Pro	c.2843T>C	missense_variant				1	152210	6.56987e-06	0	0	0	2094	0	0	0	0	15280	0	0	0	0	10616	0	0	0	0	912	0	0	0	0	5196	0	0	0	0	316
ABL2	chr1:g.179108427T>A	1	179108427	rs1376666405	T	A	gnomAD Genomes	NA	PASS	ENST00000502732.6	p.Gln947Leu	p.Gln947Leu	c.2840A>T	missense_variant				1	152226	6.56918e-06	0	0	1	2094	0.000477555	0	0	0	15286	0	0	0	0	10622	0	0	0	0	912	0	0	0	0	5196	0	0	0	0	316
ABL2	chr1:g.179108431C>G	1	179108431	rs28913889	C	G	gnomAD Genomes	NA	PASS	ENST00000502732.6	p.Val946Leu	p.Val946Leu	c.2836G>C	missense_variant				1	152218	6.56953e-06	0	0	0	2094	0	0	0	0	15288	0	0	0	1	10618	9.41797e-05	0	0	0	912	0	0	0	0	5200	0	0	0	0	316
ABL2	chr1:g.179108431C>T	1	179108431	rs28913889	C	T	gnomAD Genomes	NA	PASS	ENST00000502732.6	p.Val946Met	p.Val946Met	c.2836G>A	missense_variant				325	152218	0.0021351	0	0	2	2094	0.00095511	0	0	11	15288	0.000719519	0	0	0	10618	0	0	0	0	912	0	0	0	0	5200	0	0	0	1	316
ABL2	chr1:g.179108432G>A	1	179108432	rs762195940	G	A	gnomAD Genomes	NA	PASS	ENST00000502732.6	p.Asp945Asp	p.Asp945Asp	c.2835C>T	synonymous_variant				1	152216	6.56961e-06	0	0	0	2092	0	0	0	0	15284	0	0	0	0	10626	0	0	0	0	912	0	0	0	0	5198	0	0	0	0	316
ABL2	chr1:g.179108436G>C	1	179108436	rs1215342549	G	C	gnomAD Genomes	NA	PASS	ENST00000502732.6	p.Ala944Gly	p.Ala944Gly	c.2831C>G	missense_variant				1	152228	6.56909e-06	0	0	0	2094	0	0	0	0	15282	0	0	0	0	10626	0	0	0	0	912	0	0	0	0	5200	0	0	0	0	316
ABL2	chr1:g.179108446G>C	1	179108446	rs773700531	G	C	gnomAD Genomes	NA	PASS	ENST00000502732.6	p.His941Asp	p.His941Asp	c.2821C>G	missense_variant				2	152230	1.3138e-05	0	0	0	2094	0	0	0	0	15288	0	0	0	0	10624	0	0	0	0	912	0	0	0	0	5202	0	0	0	0	316
ABL2	chr1:g.179108455T>G	1	179108455	rs764940830	T	G	gnomAD Genomes	NA	PASS	ENST00000502732.6	p.Thr938Pro	p.Thr938Pro	c.2812A>C	missense_variant				3	152010	1.97355e-05	0	0	0	2088	0	0	0	0	15264	0	0	0	0	10590	0	0	0	0	912	0	0	0	0	5190	0	0	0	0	316
ABL2	chr1:g.179108473G>A	1	179108473	rs1254064131	G	A	gnomAD Genomes	NA	PASS	ENST00000502732.6	p.Pro932Ser	p.Pro932Ser	c.2794C>T	missense_variant				2	152232	1.31378e-05	0	0	0	2094	0	0	0	0	15290	0	0	0	0	10620	0	0	0	0	912	0	0	0	0	5206	0	0	0	0	316
ABL2	chr1:g.179108478T>C	1	179108478	rs17277288	T	C	gnomAD Genomes	NA	PASS	ENST00000502732.6	p.Lys930Arg	p.Lys930Arg	c.2789A>G	missense_variant	Benign	770497		1338	152158	0.00879349	7	0	35	2094	0.0167144	1	0	145	15278	0.00949077	0	0	20	10624	0.00188253	0	0	27	912	0.0296053	0	0	1	5196	0.000192456	0	0	10	316
ABL2	chr1:g.179108482G>T	1	179108482	rs553308866	G	T	gnomAD Genomes	NA	PASS	ENST00000502732.6	p.His929Asn	p.His929Asn	c.2785C>A	missense_variant				17	152216	0.000111683	0	0	0	2094	0	0	0	0	15284	0	0	0	0	10624	0	0	0	0	912	0	0	0	0	5196	0	0	0	0	316
ABL2	chr1:g.179108486G>A	1	179108486	rs1169549460	G	A	gnomAD Genomes	NA	PASS	ENST00000502732.6	p.His927His	p.His927His	c.2781C>T	synonymous_variant				1	152234	6.56883e-06	0	0	0	2092	0	0	0	0	15286	0	0	0	0	10620	0	0	0	0	912	0	0	0	0	5200	0	0	0	0	316
ABL2	chr1:g.179108486G>T	1	179108486	rs1169549460	G	T	gnomAD Genomes	NA	PASS	ENST00000502732.6	p.His927Gln	p.His927Gln	c.2781C>A	missense_variant				3	152234	1.97065e-05	0	0	0	2092	0	0	0	0	15286	0	0	0	0	10620	0	0	0	0	912	0	0	0	3	5200	0.000576923	0	0	0	316
ABL2	chr1:g.179108488G>T	1	179108488	rs1462995400	G	T	gnomAD Genomes	NA	PASS	ENST00000502732.6	p.His927Asn	p.His927Asn	c.2779C>A	missense_variant				1	152226	6.56918e-06	0	0	0	2094	0	0	0	0	15280	0	0	0	0	10622	0	0	0	0	912	0	0	0	0	5202	0	0	0	0	316
ABL2	chr1:g.179108496G>A	1	179108496		G	A	gnomAD Genomes	NA	PASS	ENST00000502732.6	p.Pro924Leu	p.Pro924Leu	c.2771C>T	missense_variant				1	152194	6.57056e-06	0	0	0	2092	0	0	0	0	15280	0	0	0	1	10620	9.4162e-05	0	0	0	910	0	0	0	0	5188	0	0	0	0	316
ABL2	chr1:g.179108499A>T	1	179108499	rs1167820209	A	T	gnomAD Genomes	NA	PASS	ENST00000502732.6	p.Leu923His	p.Leu923His	c.2768T>A	missense_variant				1	152100	6.57462e-06	0	0	0	2090	0	0	0	0	15272	0	0	0	0	10608	0	0	0	0	910	0	0	0	0	5188	0	0	0	0	316
ABL2	chr1:g.179108501G>A	1	179108501	rs551043194	G	A	gnomAD Genomes	NA	PASS	ENST00000502732.6	p.Val922Val	p.Val922Val	c.2766C>T	synonymous_variant				5	152192	3.28532e-05	0	0	0	2092	0	0	0	0	15278	0	0	0	0	10622	0	0	0	0	912	0	0	0	0	5192	0	0	0	0	316
ABL2	chr1:g.179108503C>T	1	179108503	rs750153761	C	T	gnomAD Genomes	NA	PASS	ENST00000502732.6	p.Val922Ile	p.Val922Ile	c.2764G>A	missense_variant				1	152152	6.57237e-06	0	0	0	2092	0	0	0	0	15284	0	0	0	1	10606	9.42863e-05	0	0	0	912	0	0	0	0	5194	0	0	0	0	316
ABL2	chr1:g.179108504G>A	1	179108504	rs756181645	G	A	gnomAD Genomes	NA	PASS	ENST00000502732.6	p.Pro921Pro	p.Pro921Pro	c.2763C>T	synonymous_variant				18	152182	0.000118279	0	0	0	2094	0	0	0	0	15288	0	0	0	0	10620	0	0	0	0	910	0	0	0	0	5188	0	0	0	0	316
ABL2	chr1:g.179108521G>A	1	179108521	rs1471158235	G	A	gnomAD Genomes	NA	PASS	ENST00000502732.6	p.Pro916Ser	p.Pro916Ser	c.2746C>T	missense_variant				1	152198	6.57039e-06	0	0	0	2092	0	0	0	0	15286	0	0	0	0	10624	0	0	0	0	910	0	0	0	0	5194	0	0	0	0	316
ABL2	chr1:g.179108523G>C	1	179108523	rs1429558389	G	C	gnomAD Genomes	NA	PASS	ENST00000502732.6	p.Ser915Cys	p.Ser915Cys	c.2744C>G	missense_variant				1	152212	6.56978e-06	0	0	0	2094	0	0	0	0	15286	0	0	0	0	10622	0	0	0	0	912	0	0	0	0	5194	0	0	0	0	316
ABL2	chr1:g.179108532C>T	1	179108532	rs1192405558	C	T	gnomAD Genomes	NA	PASS	ENST00000502732.6	p.Gly912Asp	p.Gly912Asp	c.2735G>A	missense_variant				1	152172	6.57151e-06	0	0	0	2090	0	0	0	0	15274	0	0	0	0	10620	0	0	0	0	912	0	0	0	0	5186	0	0	0	0	316
ABL2	chr1:g.179108533C>A	1	179108533	rs140629135	C	A	gnomAD Genomes	NA	PASS	ENST00000502732.6	p.Gly912Cys	p.Gly912Cys	c.2734G>T	missense_variant				1	152170	6.5716e-06	0	0	0	2092	0	0	0	0	15270	0	0	0	0	10626	0	0	0	0	912	0	0	0	0	5182	0	0	0	0	316
ABL2	chr1:g.179108534C>A	1	179108534	rs569106848	C	A	gnomAD Genomes	NA	PASS	ENST00000502732.6	p.Pro911Pro	p.Pro911Pro	c.2733G>T	synonymous_variant				1	152174	6.57142e-06	0	0	0	2094	0	0	0	1	15284	6.54279e-05	0	0	0	10610	0	0	0	0	912	0	0	0	0	5192	0	0	0	0	314
ABL2	chr1:g.179108534C>T	1	179108534	rs569106848	C	T	gnomAD Genomes	NA	PASS	ENST00000502732.6	p.Pro911Pro	p.Pro911Pro	c.2733G>A	synonymous_variant				1	152174	6.57142e-06	0	0	0	2094	0	0	0	0	15284	0	0	0	0	10610	0	0	0	0	912	0	0	0	0	5192	0	0	0	0	314
ABL2	chr1:g.179108535G>A	1	179108535	rs778857651	G	A	gnomAD Genomes	NA	PASS	ENST00000502732.6	p.Pro911Leu	p.Pro911Leu	c.2732C>T	missense_variant				2	152140	1.31458e-05	0	0	0	2092	0	0	0	1	15270	6.54879e-05	0	0	0	10612	0	0	0	0	910	0	0	0	0	5192	0	0	0	0	316
ABL2	chr1:g.179108535G>C	1	179108535	rs778857651	G	C	gnomAD Genomes	NA	PASS	ENST00000502732.6	p.Pro911Arg	p.Pro911Arg	c.2732C>G	missense_variant				1	152140	6.57289e-06	0	0	0	2092	0	0	0	1	15270	6.54879e-05	0	0	0	10612	0	0	0	0	910	0	0	0	0	5192	0	0	0	0	316
ABL2	chr1:g.179108539G>A	1	179108539	rs538126714	G	A	gnomAD Genomes	NA	PASS	ENST00000502732.6	p.Gln910Ter	p.Gln910Ter	c.2728C>T	stop_gained				1	152158	6.57212e-06	0	0	0	2092	0	0	0	0	15272	0	0	0	0	10618	0	0	0	0	910	0	0	0	1	5182	0.000192976	0	0	0	316
ABL2	chr1:g.179108540C>T	1	179108540	rs1243302161	C	T	gnomAD Genomes	NA	PASS	ENST00000502732.6	p.Glu909Glu	p.Glu909Glu	c.2727G>A	synonymous_variant				1	152186	6.57091e-06	0	0	0	2092	0	0	0	0	15276	0	0	0	0	10624	0	0	0	0	910	0	0	0	0	5188	0	0	0	0	316
ABL2	chr1:g.179108545C>T	1	179108545	rs145907038	C	T	gnomAD Genomes	NA	PASS	ENST00000502732.6	p.Gly908Arg	p.Gly908Arg	c.2722G>A	missense_variant				5	152180	3.28558e-05	0	0	0	2092	0	0	0	0	15280	0	0	0	0	10620	0	0	0	0	910	0	0	0	0	5180	0	0	0	0	316
ABL2	chr1:g.179108554G>T	1	179108554	rs201832781	G	T	gnomAD Genomes	NA	PASS	ENST00000502732.6	p.Pro905Thr	p.Pro905Thr	c.2713C>A	missense_variant				36	152118	0.000236658	0	0	0	2090	0	0	0	1	15276	6.54622e-05	0	0	0	10612	0	0	0	0	908	0	0	0	0	5176	0	0	0	0	316
ABL2	chr1:g.179108574C>T	1	179108574	rs558127546	C	T	gnomAD Genomes	NA	PASS	ENST00000502732.6	p.Arg898Gln	p.Arg898Gln	c.2693G>A	missense_variant				12	152154	7.88675e-05	0	0	1	2088	0.000478927	0	0	5	15276	0.000327311	0	0	0	10614	0	0	0	0	912	0	0	0	0	5166	0	0	0	0	316
ABL2	chr1:g.179108575G>A	1	179108575	rs1226660364	G	A	gnomAD Genomes	NA	PASS	ENST00000502732.6	p.Arg898Ter	p.Arg898Ter	c.2692C>T	stop_gained				1	152078	6.57557e-06	0	0	0	2088	0	0	0	0	15278	0	0	0	0	10594	0	0	0	0	912	0	0	0	0	5164	0	0	0	0	316
ABL2	chr1:g.179108577G>A	1	179108577	rs372913661	G	A	gnomAD Genomes	NA	PASS	ENST00000502732.6	p.Ala897Val	p.Ala897Val	c.2690C>T	missense_variant				1	152148	6.57255e-06	0	0	0	2092	0	0	0	0	15280	0	0	0	0	10614	0	0	0	0	910	0	0	0	0	5174	0	0	0	0	316
ABL2	chr1:g.179108587T>C	1	179108587	rs1310796797	T	C	gnomAD Genomes	NA	PASS	ENST00000502732.6	p.Asn894Asp	p.Asn894Asp	c.2680A>G	missense_variant				1	152164	6.57186e-06	0	0	0	2094	0	0	0	0	15280	0	0	0	0	10622	0	0	0	0	912	0	0	0	0	5168	0	0	0	0	316
ABL2	chr1:g.179108603G>A	1	179108603		G	A	gnomAD Genomes	NA	PASS	ENST00000502732.6	p.Pro888Pro	p.Pro888Pro	c.2664C>T	synonymous_variant				1	152116	6.57393e-06	0	0	0	2092	0	0	0	0	15276	0	0	0	0	10616	0	0	0	0	912	0	0	0	0	5176	0	0	0	0	316
ABL2	chr1:g.179108603G>T	1	179108603	rs577516981	G	T	gnomAD Genomes	NA	PASS	ENST00000502732.6	p.Pro888Pro	p.Pro888Pro	c.2664C>A	synonymous_variant				1	152116	6.57393e-06	0	0	0	2092	0	0	0	0	15276	0	0	0	0	10616	0	0	0	0	912	0	0	0	0	5176	0	0	0	0	316
ABL2	chr1:g.179108632C>T	1	179108632	rs957491072	C	T	gnomAD Genomes	NA	PASS	ENST00000502732.6	p.Val879Met	p.Val879Met	c.2635G>A	missense_variant				1	152214	6.5697e-06	0	0	0	2094	0	0	0	0	15276	0	0	0	0	10630	0	0	0	0	912	0	0	0	1	5182	0.000192976	0	0	0	316
ABL2	chr1:g.179108633C>A	1	179108633	rs1323913088	C	A	gnomAD Genomes	NA	PASS	ENST00000502732.6	p.Gly878Gly	p.Gly878Gly	c.2634G>T	synonymous_variant				1	152192	6.57065e-06	0	0	0	2090	0	0	0	0	15284	0	0	0	0	10616	0	0	0	0	912	0	0	0	0	5186	0	0	0	0	316
ABL2	chr1:g.179108635C>T	1	179108635	rs932472903	C	T	gnomAD Genomes	NA	PASS	ENST00000502732.6	p.Gly878Arg	p.Gly878Arg	c.2632G>A	missense_variant				2	152220	1.31389e-05	0	0	1	2094	0.000477555	0	0	0	15284	0	0	0	0	10626	0	0	0	0	912	0	0	0	0	5190	0	0	0	0	316
ABL2	chr1:g.179108638G>A	1	179108638	rs940924413	G	A	gnomAD Genomes	NA	PASS	ENST00000502732.6	p.Pro877Ser	p.Pro877Ser	c.2629C>T	missense_variant				1	152188	6.57082e-06	0	0	0	2092	0	0	0	0	15286	0	0	0	0	10620	0	0	0	0	912	0	0	0	0	5178	0	0	0	0	316
ABL2	chr1:g.179108639A>G	1	179108639		A	G	gnomAD Genomes	NA	PASS	ENST00000502732.6	p.Pro876Pro	p.Pro876Pro	c.2628T>C	synonymous_variant				1	152156	6.5722e-06	0	0	0	2088	0	0	0	0	15284	0	0	0	0	10622	0	0	0	0	912	0	0	0	0	5182	0	0	0	0	316
ABL2	chr1:g.179108640G>A	1	179108640	rs748134240	G	A	gnomAD Genomes	NA	PASS	ENST00000502732.6	p.Pro876Leu	p.Pro876Leu	c.2627C>T	missense_variant				1	152218	6.56953e-06	0	0	0	2094	0	0	0	0	15290	0	0	0	0	10610	0	0	0	0	912	0	0	0	0	5186	0	0	0	0	316
ABL2	chr1:g.179108641G>A	1	179108641	rs758571122	G	A	gnomAD Genomes	NA	PASS	ENST00000502732.6	p.Pro876Ser	p.Pro876Ser	c.2626C>T	missense_variant				1	152210	6.56987e-06	0	0	0	2094	0	0	0	0	15290	0	0	0	0	10620	0	0	0	0	912	0	0	0	0	5180	0	0	0	0	316
ABL2	chr1:g.179108642G>A	1	179108642	rs61731092	G	A	gnomAD Genomes	NA	PASS	ENST00000502732.6	p.Asp875Asp	p.Asp875Asp	c.2625C>T	synonymous_variant				37	152186	0.000243124	0	0	0	2092	0	0	0	0	15280	0	0	0	0	10620	0	0	0	0	912	0	0	0	0	5190	0	0	0	0	314
ABL2	chr1:g.179108645C>T	1	179108645	rs898141087	C	T	gnomAD Genomes	NA	PASS	ENST00000502732.6	p.Lys874Lys	p.Lys874Lys	c.2622G>A	synonymous_variant				1	152208	6.56996e-06	0	0	0	2092	0	0	0	0	15284	0	0	0	0	10628	0	0	0	0	912	0	0	0	0	5182	0	0	0	0	316
ABL2	chr1:g.179108650C>T	1	179108650	rs778722832	C	T	gnomAD Genomes	NA	PASS	ENST00000502732.6	p.Glu873Lys	p.Glu873Lys	c.2617G>A	missense_variant				5	152238	3.28433e-05	0	0	0	2094	0	0	0	0	15282	0	0	0	2	10626	0.000188218	0	0	0	912	0	0	0	3	5188	0.000578258	0	0	0	316
ABL2	chr1:g.179108656T>C	1	179108656	rs375589043	T	C	gnomAD Genomes	NA	PASS	ENST00000502732.6	p.Ile871Val	p.Ile871Val	c.2611A>G	missense_variant				4	152210	2.62795e-05	0	0	0	2094	0	0	0	0	15286	0	0	0	0	10628	0	0	0	0	912	0	0	0	0	5194	0	0	0	0	316
ABL2	chr1:g.179108666C>T	1	179108666	rs761265068	C	T	gnomAD Genomes	NA	PASS	ENST00000502732.6	p.Gly867Gly	p.Gly867Gly	c.2601G>A	synonymous_variant				1	152212	6.56978e-06	0	0	0	2092	0	0	0	0	15284	0	0	0	0	10614	0	0	0	0	912	0	0	0	0	5198	0	0	0	0	316
ABL2	chr1:g.179108667C>T	1	179108667	rs1335234176	C	T	gnomAD Genomes	NA	PASS	ENST00000502732.6	p.Gly867Glu	p.Gly867Glu	c.2600G>A	missense_variant				1	152246	6.56832e-06	0	0	0	2094	0	0	0	1	15282	6.54365e-05	0	0	0	10626	0	0	0	0	912	0	0	0	0	5200	0	0	0	0	316
ABL2	chr1:g.179108672G>A	1	179108672	rs1468255704	G	A	gnomAD Genomes	NA	PASS	ENST00000502732.6	p.Pro865Pro	p.Pro865Pro	c.2595C>T	synonymous_variant				2	152238	1.31373e-05	0	0	0	2094	0	0	0	0	15290	0	0	0	0	10628	0	0	0	0	912	0	0	0	1	5202	0.000192234	0	0	0	316
ABL2	chr1:g.179108673G>C	1	179108673	rs766993490	G	C	gnomAD Genomes	NA	PASS	ENST00000502732.6	p.Pro865Arg	p.Pro865Arg	c.2594C>G	missense_variant				1	152226	6.56918e-06	0	0	0	2094	0	0	0	0	15292	0	0	0	0	10618	0	0	0	0	912	0	0	0	0	5196	0	0	0	0	316
ABL2	chr1:g.179108678T>C	1	179108678		T	C	gnomAD Genomes	NA	PASS	ENST00000502732.6	p.Arg863Arg	p.Arg863Arg	c.2589A>G	synonymous_variant				1	152208	6.56996e-06	0	0	0	2094	0	0	0	0	15288	0	0	0	0	10626	0	0	0	0	912	0	0	0	0	5202	0	0	0	0	316
ABL2	chr1:g.179108683G>A	1	179108683		G	A	gnomAD Genomes	NA	PASS	ENST00000502732.6	p.Leu862Phe	p.Leu862Phe	c.2584C>T	missense_variant				1	152240	6.56858e-06	0	0	0	2092	0	0	0	0	15290	0	0	0	0	10630	0	0	0	0	912	0	0	0	0	5198	0	0	0	0	316
ABL2	chr1:g.179108685G>C	1	179108685	rs766401714	G	C	gnomAD Genomes	NA	PASS	ENST00000502732.6	p.Pro861Arg	p.Pro861Arg	c.2582C>G	missense_variant				5	152238	3.28433e-05	0	0	0	2094	0	0	0	0	15284	0	0	0	0	10624	0	0	0	0	912	0	0	0	0	5194	0	0	0	0	316
ABL2	chr1:g.179108691G>A	1	179108691	rs753521839	G	A	gnomAD Genomes	NA	PASS	ENST00000502732.6	p.Ala859Val	p.Ala859Val	c.2576C>T	missense_variant				1	152228	6.56909e-06	0	0	0	2088	0	0	0	0	15292	0	0	0	0	10628	0	0	0	0	910	0	0	0	0	5202	0	0	0	0	316
ABL2	chr1:g.179108694G>A	1	179108694	rs754809407	G	A	gnomAD Genomes	NA	PASS	ENST00000502732.6	p.Thr858Ile	p.Thr858Ile	c.2573C>T	missense_variant				4	152264	2.62702e-05	0	0	0	2092	0	0	0	3	15292	0.000196181	0	0	0	10630	0	0	0	0	912	0	0	0	0	5198	0	0	0	0	316
ABL2	chr1:g.179108699T>C	1	179108699	rs1358865148	T	C	gnomAD Genomes	NA	PASS	ENST00000502732.6	p.Gly856Gly	p.Gly856Gly	c.2568A>G	synonymous_variant				1	152228	6.56909e-06	0	0	0	2092	0	0	0	0	15286	0	0	0	0	10630	0	0	0	0	912	0	0	0	0	5198	0	0	0	0	314
ABL2	chr1:g.179108707G>C	1	179108707	rs373189989	G	C	gnomAD Genomes	NA	PASS	ENST00000502732.6	p.Pro854Ala	p.Pro854Ala	c.2560C>G	missense_variant				19	152206	0.000124831	0	0	2	2090	0.000956938	0	0	2	15286	0.000130839	0	0	0	10618	0	0	0	0	912	0	0	0	0	5192	0	0	0	0	316
ABL2	chr1:g.179108708C>A	1	179108708	rs1421171175	C	A	gnomAD Genomes	NA	PASS	ENST00000502732.6	p.Leu853Phe	p.Leu853Phe	c.2559G>T	missense_variant				2	152206	1.31401e-05	0	0	0	2086	0	0	0	0	15284	0	0	0	0	10624	0	0	0	0	912	0	0	0	0	5198	0	0	0	0	314
ABL2	chr1:g.179108714C>T	1	179108714	rs1217022914	C	T	gnomAD Genomes	NA	PASS	ENST00000502732.6	p.Lys851Lys	p.Lys851Lys	c.2553G>A	synonymous_variant				1	152214	6.5697e-06	0	0	0	2092	0	0	0	1	15278	6.54536e-05	0	0	0	10624	0	0	0	0	912	0	0	0	0	5194	0	0	0	0	316
ABL2	chr1:g.179108719C>G	1	179108719		C	G	gnomAD Genomes	NA	PASS	ENST00000502732.6	p.Ala850Pro	p.Ala850Pro	c.2548G>C	missense_variant				1	152216	6.56961e-06	0	0	0	2092	0	0	0	0	15286	0	0	0	1	10622	9.41442e-05	0	0	0	912	0	0	0	0	5192	0	0	0	0	316
ABL2	chr1:g.179108744A>G	1	179108744	rs1429167720	A	G	gnomAD Genomes	NA	PASS	ENST00000502732.6	p.Ala841Ala	p.Ala841Ala	c.2523T>C	synonymous_variant				1	152200	6.5703e-06	0	0	0	2088	0	0	0	0	15288	0	0	0	0	10618	0	0	0	0	912	0	0	0	0	5186	0	0	0	0	316
ABL2	chr1:g.179108745G>A	1	179108745	rs945422413	G	A	gnomAD Genomes	NA	PASS	ENST00000502732.6	p.Ala841Val	p.Ala841Val	c.2522C>T	missense_variant				2	152198	1.31408e-05	0	0	0	2084	0	0	0	0	15284	0	0	0	0	10618	0	0	0	0	912	0	0	0	0	5194	0	0	0	0	316
ABL2	chr1:g.179108751T>C	1	179108751	rs746176687	T	C	gnomAD Genomes	NA	PASS	ENST00000502732.6	p.Glu839Gly	p.Glu839Gly	c.2516A>G	missense_variant				4	152178	2.6285e-05	0	0	0	2090	0	0	0	0	15278	0	0	0	0	10610	0	0	0	0	912	0	0	0	0	5192	0	0	0	0	316
ABL2	chr1:g.179108753C>T	1	179108753	rs770219453	C	T	gnomAD Genomes	NA	PASS	ENST00000502732.6	p.Glu838Glu	p.Glu838Glu	c.2514G>A	synonymous_variant				3	152178	1.97138e-05	0	0	0	2088	0	0	0	0	15274	0	0	0	0	10618	0	0	0	0	912	0	0	0	0	5190	0	0	0	0	316
ABL2	chr1:g.179108760T>A	1	179108760	rs146696301	T	A	gnomAD Genomes	NA	PASS	ENST00000502732.6	p.Lys836Ile	p.Lys836Ile	c.2507A>T	missense_variant				1	152156	6.5722e-06	0	0	0	2092	0	0	0	0	15282	0	0	0	0	10620	0	0	0	0	912	0	0	0	0	5190	0	0	0	0	316
ABL2	chr1:g.179108764T>C	1	179108764	rs1461624022	T	C	gnomAD Genomes	NA	PASS	ENST00000502732.6	p.Lys835Glu	p.Lys835Glu	c.2503A>G	missense_variant				1	152212	6.56978e-06	0	0	0	2092	0	0	0	0	15284	0	0	0	0	10622	0	0	0	0	912	0	0	0	0	5198	0	0	0	0	316
ABL2	chr1:g.179108772A>G	1	179108772	rs1371863932	A	G	gnomAD Genomes	NA	PASS	ENST00000502732.6	p.Met832Thr	p.Met832Thr	c.2495T>C	missense_variant				1	152112	6.5741e-06	0	0	0	2092	0	0	0	0	15274	0	0	0	0	10608	0	0	0	0	912	0	0	0	0	5192	0	0	0	0	316
ABL2	chr1:g.179108776C>G	1	179108776	rs553798605	C	G	gnomAD Genomes	NA	PASS	ENST00000502732.6	p.Asp831His	p.Asp831His	c.2491G>C	missense_variant				1	152194	6.57056e-06	0	0	0	2092	0	0	0	0	15280	0	0	0	0	10614	0	0	0	0	912	0	0	0	1	5202	0.000192234	0	0	0	316
ABL2	chr1:g.179108778T>C	1	179108778	rs1237300540	T	C	gnomAD Genomes	NA	PASS	ENST00000502732.6	p.Asn830Ser	p.Asn830Ser	c.2489A>G	missense_variant				1	152218	6.56953e-06	0	0	0	2092	0	0	0	1	15286	6.54193e-05	0	0	0	10624	0	0	0	0	912	0	0	0	0	5202	0	0	0	0	316
ABL2	chr1:g.179108783C>T	1	179108783	rs1002350400	C	T	gnomAD Genomes	NA	PASS	ENST00000502732.6	p.Arg828Arg	p.Arg828Arg	c.2484G>A	synonymous_variant				1	152178	6.57125e-06	0	0	0	2090	0	0	0	0	15284	0	0	0	0	10612	0	0	0	0	910	0	0	0	0	5192	0	0	0	0	316
ABL2	chr1:g.179108799T>C	1	179108799		T	C	gnomAD Genomes	NA	PASS	ENST00000502732.6	p.Glu823Gly	p.Glu823Gly	c.2468A>G	missense_variant				1	152184	6.57099e-06	0	0	0	2090	0	0	0	1	15280	6.5445e-05	0	0	0	10618	0	0	0	0	912	0	0	0	0	5198	0	0	0	0	316
ABL2	chr1:g.179108813G>A	1	179108813	rs1315734498	G	A	gnomAD Genomes	NA	PASS	ENST00000502732.6	p.Thr818Thr	p.Thr818Thr	c.2454C>T	synonymous_variant				1	152168	6.57168e-06	0	0	0	2090	0	0	0	0	15280	0	0	0	0	10616	0	0	0	0	912	0	0	0	0	5196	0	0	0	0	316
ABL2	chr1:g.179108818A>G	1	179108818	rs1019847389	A	G	gnomAD Genomes	NA	PASS	ENST00000502732.6	p.Ser817Pro	p.Ser817Pro	c.2449T>C	missense_variant				2	152134	1.31463e-05	0	0	0	2090	0	0	0	0	15276	0	0	0	0	10610	0	0	0	0	912	0	0	0	0	5190	0	0	0	0	316
ABL2	chr1:g.179108822T>C	1	179108822	rs762839494	T	C	gnomAD Genomes	NA	PASS	ENST00000502732.6	p.Thr815Thr	p.Thr815Thr	c.2445A>G	synonymous_variant				1	152204	6.57013e-06	0	0	0	2088	0	0	0	0	15290	0	0	0	0	10622	0	0	0	0	912	0	0	0	0	5192	0	0	0	0	316
ABL2	chr1:g.179108833G>A	1	179108833	rs764423814	G	A	gnomAD Genomes	NA	PASS	ENST00000502732.6	p.Leu812Leu	p.Leu812Leu	c.2434C>T	synonymous_variant				1	152128	6.57341e-06	0	0	0	2092	0	0	0	1	15274	6.54707e-05	0	0	0	10608	0	0	0	0	910	0	0	0	0	5180	0	0	0	0	316
ABL2	chr1:g.179108834C>G	1	179108834	rs1274126440	C	G	gnomAD Genomes	NA	PASS	ENST00000502732.6	p.Gln811His	p.Gln811His	c.2433G>C	missense_variant				2	152164	1.31437e-05	0	0	0	2088	0	0	0	0	15288	0	0	0	0	10600	0	0	0	0	912	0	0	0	0	5186	0	0	0	0	314
ABL2	chr1:g.179108839G>A	1	179108839		G	A	gnomAD Genomes	NA	PASS	ENST00000502732.6	p.Leu810Phe	p.Leu810Phe	c.2428C>T	missense_variant				1	152168	6.57168e-06	0	0	0	2092	0	0	0	0	15280	0	0	0	0	10610	0	0	0	0	912	0	0	0	0	5180	0	0	0	0	316
ABL2	chr1:g.179108842T>C	1	179108842	rs1010540568	T	C	gnomAD Genomes	NA	PASS	ENST00000502732.6	p.Lys809Glu	p.Lys809Glu	c.2425A>G	missense_variant				1	152198	6.57039e-06	0	0	0	2090	0	0	0	0	15286	0	0	0	0	10618	0	0	0	0	912	0	0	0	0	5182	0	0	0	0	316
ABL2	chr1:g.179108843G>C	1	179108843	rs757387057	G	C	gnomAD Genomes	NA	PASS	ENST00000502732.6	p.Ser808Ser	p.Ser808Ser	c.2424C>G	synonymous_variant				1	152136	6.57307e-06	0	0	0	2090	0	0	0	0	15276	0	0	0	0	10600	0	0	0	0	910	0	0	0	0	5186	0	0	0	0	316
ABL2	chr1:g.179108846C>T	1	179108846	rs1015886971	C	T	gnomAD Genomes	NA	PASS	ENST00000502732.6	p.Arg807Arg	p.Arg807Arg	c.2421G>A	synonymous_variant				1	152166	6.57177e-06	0	0	0	2090	0	0	0	0	15272	0	0	0	0	10614	0	0	0	0	912	0	0	0	0	5190	0	0	0	0	316
ABL2	chr1:g.179108868G>A	1	179108868	rs1459837769	G	A	gnomAD Genomes	NA	PASS	ENST00000502732.6	p.Thr800Ile	p.Thr800Ile	c.2399C>T	missense_variant				1	152194	6.57056e-06	0	0	0	2090	0	0	0	0	15276	0	0	0	0	10620	0	0	0	0	912	0	0	0	0	5192	0	0	0	0	316
ABL2	chr1:g.179108871A>C	1	179108871	rs1329040238	A	C	gnomAD Genomes	NA	PASS	ENST00000502732.6	p.Met799Arg	p.Met799Arg	c.2396T>G	missense_variant				1	152152	6.57237e-06	0	0	0	2092	0	0	0	0	15276	0	0	0	0	10600	0	0	0	0	912	0	0	0	0	5188	0	0	0	0	316
ABL2	chr1:g.179108872T>C	1	179108872	rs781504947	T	C	gnomAD Genomes	NA	PASS	ENST00000502732.6	p.Met799Val	p.Met799Val	c.2395A>G	missense_variant				2	152182	1.31422e-05	0	0	0	2090	0	0	0	0	15288	0	0	0	0	10618	0	0	0	0	912	0	0	0	0	5188	0	0	0	0	314
ABL2	chr1:g.179108873T>C	1	179108873	rs376953453	T	C	gnomAD Genomes	NA	PASS	ENST00000502732.6	p.Ala798Ala	p.Ala798Ala	c.2394A>G	synonymous_variant				3	152190	1.97122e-05	0	0	0	2092	0	0	0	0	15288	0	0	0	0	10616	0	0	0	0	912	0	0	0	0	5194	0	0	0	0	316
ABL2	chr1:g.179108875C>A	1	179108875	rs746707880	C	A	gnomAD Genomes	NA	PASS	ENST00000502732.6	p.Ala798Ser	p.Ala798Ser	c.2392G>T	missense_variant				1	152178	6.57125e-06	0	0	0	2092	0	0	0	0	15286	0	0	0	0	10624	0	0	0	0	912	0	0	0	0	5202	0	0	0	0	314
ABL2	chr1:g.179108878T>C	1	179108878	rs1171171572	T	C	gnomAD Genomes	NA	PASS	ENST00000502732.6	p.Met797Val	p.Met797Val	c.2389A>G	missense_variant				1	152160	6.57203e-06	0	0	0	2092	0	0	0	0	15276	0	0	0	0	10618	0	0	0	0	912	0	0	0	0	5188	0	0	0	0	314
ABL2	chr1:g.179108882A>G	1	179108882	rs997890038	A	G	gnomAD Genomes	NA	PASS	ENST00000502732.6	p.Asp795Asp	p.Asp795Asp	c.2385T>C	synonymous_variant				1	152074	6.57575e-06	0	0	0	2090	0	0	0	0	15270	0	0	0	0	10588	0	0	0	0	912	0	0	0	0	5184	0	0	0	0	316
ABL2	chr1:g.179108892G>C	1	179108892	rs371588734	G	C	gnomAD Genomes	NA	PASS	ENST00000502732.6	p.Pro792Arg	p.Pro792Arg	c.2375C>G	missense_variant				1	152164	6.57186e-06	0	0	0	2094	0	0	0	0	15272	0	0	0	0	10616	0	0	0	0	912	0	0	0	0	5194	0	0	0	0	316
ABL2	chr1:g.179108897C>T	1	179108897	rs1339497818	C	T	gnomAD Genomes	NA	PASS	ENST00000344730.7	p.Gly672Gly	p.Gly672Gly	c.2016G>A	splice_region_variant				1	152166	6.57177e-06	0	0	0	2094	0	0	0	0	15272	0	0	0	0	10604	0	0	0	0	912	0	0	0	0	5194	0	0	0	0	316
ABL2	chr1:g.179108900T>C	1	179108900		T	C	gnomAD Genomes	NA	PASS	ENST00000344730.7	c.2015-2A>G		c.2015-2A>G	splice_acceptor_variant				1	152168	6.57168e-06	0	0	0	2094	0	0	0	0	15280	0	0	0	0	10608	0	0	0	0	912	0	0	0	0	5196	0	0	0	0	316
ABL2	chr1:g.179108906C>T	1	179108906	rs770450505	C	T	gnomAD Genomes	NA	PASS	ENST00000502732.6	p.Met787Ile	p.Met787Ile	c.2361G>A	missense_variant				1	152158	6.57212e-06	0	0	0	2092	0	0	0	0	15272	0	0	0	0	10604	0	0	0	0	912	0	0	0	0	5202	0	0	0	0	316
ABL2	chr1:g.179108911A>G	1	179108911	rs573096158	A	G	gnomAD Genomes	NA	PASS	ENST00000502732.6	p.Ser786Pro	p.Ser786Pro	c.2356T>C	missense_variant				1	152088	6.57514e-06	0	0	0	2092	0	0	0	0	15252	0	0	0	0	10602	0	0	0	0	912	0	0	0	0	5184	0	0	0	0	316
ABL2	chr1:g.179108915T>C	1	179108915	rs1289803329	T	C	gnomAD Genomes	NA	PASS	ENST00000502732.6	p.Thr784Thr	p.Thr784Thr	c.2352A>G	synonymous_variant				1	152068	6.57601e-06	0	0	0	2092	0	0	0	0	15258	0	0	0	0	10602	0	0	0	0	912	0	0	0	0	5190	0	0	0	0	314
ABL2	chr1:g.179108916G>A	1	179108916	rs1481454775	G	A	gnomAD Genomes	NA	PASS	ENST00000502732.6	p.Thr784Ile	p.Thr784Ile	c.2351C>T	missense_variant				1	152182	6.57108e-06	0	0	0	2094	0	0	0	0	15268	0	0	0	0	10612	0	0	0	0	912	0	0	0	0	5200	0	0	0	0	316
ABL2	chr1:g.179108917T>A	1	179108917	rs55892721	T	A	gnomAD Genomes	NA	PASS	ENST00000502732.6	p.Thr784Ser	p.Thr784Ser	c.2350A>T	missense_variant	Likely benign	715839		445	152072	0.00292625	2	0	8	2092	0.00382409	0	0	56	15252	0.00367165	1	0	45	10602	0.00424448	0	0	0	912	0	0	0	1	5182	0.000192976	0	0	0	316
ABL2	chr1:g.179108925G>A	1	179108925	rs775367035	G	A	gnomAD Genomes	NA	PASS	ENST00000502732.6	p.Ser781Leu	p.Ser781Leu	c.2342C>T	missense_variant				2	152150	1.31449e-05	0	0	0	2094	0	0	0	0	15280	0	0	0	0	10608	0	0	0	0	912	0	0	0	0	5186	0	0	0	0	316
ABL2	chr1:g.179108926A>C	1	179108926		A	C	gnomAD Genomes	NA	PASS	ENST00000502732.6	p.Ser781Ala	p.Ser781Ala	c.2341T>G	missense_variant				1	151994	6.57921e-06	0	0	0	2088	0	0	0	0	15260	0	0	0	0	10592	0	0	0	0	912	0	0	0	0	5172	0	0	0	0	316
ABL2	chr1:g.179108927C>A	1	179108927	rs762845021	C	A	gnomAD Genomes	NA	PASS	ENST00000502732.6	p.Arg780Ser	p.Arg780Ser	c.2340G>T	missense_variant				2	152124	1.31472e-05	0	0	0	2090	0	0	0	0	15272	0	0	0	0	10604	0	0	0	0	912	0	0	0	0	5190	0	0	0	0	316
ABL2	chr1:g.179108937G>C	1	179108937	rs1292743182	G	C	gnomAD Genomes	NA	PASS	ENST00000502732.6	p.Pro777Arg	p.Pro777Arg	c.2330C>G	missense_variant				3	152164	1.97156e-05	0	0	0	2094	0	0	0	0	15270	0	0	0	0	10610	0	0	0	0	912	0	0	0	0	5186	0	0	0	0	316
ABL2	chr1:g.179108944A>G	1	179108944	rs1162428112	A	G	gnomAD Genomes	NA	PASS	ENST00000502732.6	p.Ser775Pro	p.Ser775Pro	c.2323T>C	missense_variant				1	152054	6.57661e-06	0	0	0	2090	0	0	0	0	15260	0	0	0	0	10614	0	0	0	0	912	0	0	0	0	5168	0	0	0	0	316
ABL2	chr1:g.179108947T>G	1	179108947		T	G	gnomAD Genomes	NA	PASS	ENST00000502732.6	p.Thr774Pro	p.Thr774Pro	c.2320A>C	missense_variant				1	152110	6.57419e-06	0	0	0	2086	0	0	0	0	15266	0	0	0	0	10608	0	0	0	0	912	0	0	0	0	5184	0	0	0	0	316
ABL2	chr1:g.179108952T>C	1	179108952	rs1342197747	T	C	gnomAD Genomes	NA	PASS	ENST00000502732.6	p.Asp772Gly	p.Asp772Gly	c.2315A>G	missense_variant				1	152128	6.57341e-06	0	0	0	2086	0	0	0	0	15274	0	0	0	0	10620	0	0	0	0	912	0	0	0	0	5176	0	0	0	0	316
ABL2	chr1:g.179108960T>C	1	179108960	rs767605641	T	C	gnomAD Genomes	NA	PASS	ENST00000502732.6	p.Thr769Thr	p.Thr769Thr	c.2307A>G	synonymous_variant				1	152176	6.57134e-06	0	0	0	2090	0	0	0	0	15282	0	0	0	0	10618	0	0	0	0	912	0	0	0	0	5180	0	0	0	0	316
ABL2	chr1:g.179108974C>A	1	179108974	rs754137125	C	A	gnomAD Genomes	NA	PASS	ENST00000502732.6	p.Ala765Ser	p.Ala765Ser	c.2293G>T	missense_variant				1	152106	6.57436e-06	0	0	1	2090	0.000478469	0	0	0	15268	0	0	0	0	10610	0	0	0	0	912	0	0	0	0	5178	0	0	0	0	316
ABL2	chr1:g.179108976C>T	1	179108976		C	T	gnomAD Genomes	NA	PASS	ENST00000502732.6	p.Arg764Gln	p.Arg764Gln	c.2291G>A	missense_variant				1	152078	6.57557e-06	0	0	0	2086	0	0	0	0	15266	0	0	0	0	10608	0	0	0	0	910	0	0	0	0	5174	0	0	0	0	316
ABL2	chr1:g.179108977G>A	1	179108977	rs779296824	G	A	gnomAD Genomes	NA	PASS	ENST00000502732.6	p.Arg764Ter	p.Arg764Ter	c.2290C>T	stop_gained				1	152080	6.57549e-06	0	0	0	2082	0	0	0	0	15276	0	0	0	0	10600	0	0	0	0	912	0	0	0	0	5174	0	0	0	0	316
ABL2	chr1:g.179108986G>A	1	179108986	rs140267087	G	A	gnomAD Genomes	NA	PASS	ENST00000502732.6	p.Leu761Leu	p.Leu761Leu	c.2281C>T	synonymous_variant				105	152110	0.00069029	0	0	1	2084	0.000479846	0	0	35	15268	0.00229238	0	0	0	10616	0	0	0	0	912	0	0	0	0	5168	0	0	0	2	316
ABL2	chr1:g.179108993T>C	1	179108993	rs202245355	T	C	gnomAD Genomes	NA	PASS	ENST00000502732.6	p.Lys758Lys	p.Lys758Lys	c.2274A>G	synonymous_variant				4	152036	2.63096e-05	0	0	0	2084	0	0	0	0	15266	0	0	0	3	10598	0.000283072	0	0	0	912	0	0	0	0	5166	0	0	0	0	316
ABL2	chr1:g.179108994T>C	1	179108994	rs780736167	T	C	gnomAD Genomes	NA	PASS	ENST00000502732.6	p.Lys758Arg	p.Lys758Arg	c.2273A>G	missense_variant				8	152068	5.2608e-05	0	0	0	2080	0	0	0	0	15272	0	0	0	6	10604	0.000565824	0	0	0	912	0	0	0	0	5172	0	0	0	0	316
ABL2	chr1:g.179108997A>G	1	179108997	rs745382146	A	G	gnomAD Genomes	NA	PASS	ENST00000502732.6	p.Ile757Thr	p.Ile757Thr	c.2270T>C	missense_variant				4	151972	2.63206e-05	0	0	0	2086	0	0	0	0	15266	0	0	0	0	10582	0	0	0	0	912	0	0	0	4	5136	0.000778816	0	0	0	316
ABL2	chr1:g.179109003C>T	1	179109003	rs147435995	C	T	gnomAD Genomes	NA	PASS	ENST00000502732.6	p.Arg755His	p.Arg755His	c.2264G>A	missense_variant				2	152040	1.31544e-05	0	0	0	2082	0	0	0	0	15252	0	0	0	0	10598	0	0	0	0	912	0	0	0	0	5170	0	0	0	0	316
ABL2	chr1:g.179109004G>A	1	179109004	rs377370937	G	A	gnomAD Genomes	NA	PASS	ENST00000502732.6	p.Arg755Cys	p.Arg755Cys	c.2263C>T	missense_variant				7	152040	4.60405e-05	0	0	0	2088	0	0	0	0	15262	0	0	0	0	10588	0	0	0	0	910	0	0	0	0	5174	0	0	0	0	316
ABL2	chr1:g.179109004G>T	1	179109004		G	T	gnomAD Genomes	NA	PASS	ENST00000502732.6	p.Arg755Ser	p.Arg755Ser	c.2263C>A	missense_variant				1	152040	6.57722e-06	0	0	0	2088	0	0	0	0	15262	0	0	0	0	10588	0	0	0	0	910	0	0	0	0	5174	0	0	0	0	316
ABL2	chr1:g.179109027C>T	1	179109027	rs1446189705	C	T	gnomAD Genomes	NA	PASS	ENST00000502732.6	p.Gly747Asp	p.Gly747Asp	c.2240G>A	missense_variant				1	151886	6.58389e-06	0	0	0	2076	0	0	0	0	15260	0	0	0	0	10574	0	0	0	0	912	0	0	0	0	5150	0	0	0	0	316
ABL2	chr1:g.179109029A>G	1	179109029	rs147272038	A	G	gnomAD Genomes	NA	PASS	ENST00000502732.6	p.Ser746Ser	p.Ser746Ser	c.2238T>C	synonymous_variant				43	151862	0.000283152	0	0	0	2076	0	0	0	1	15240	6.56168e-05	0	0	0	10590	0	0	0	0	910	0	0	0	0	5146	0	0	0	0	316
ABL2	chr1:g.179109030G>A	1	179109030	rs768551480	G	A	gnomAD Genomes	NA	PASS	ENST00000502732.6	p.Ser746Phe	p.Ser746Phe	c.2237C>T	missense_variant				2	151754	1.31792e-05	0	0	0	2072	0	0	0	0	15244	0	0	0	0	10570	0	0	0	0	912	0	0	0	0	5128	0	0	0	0	316
ABL2	chr1:g.179109039C>G	1	179109039	rs1336932476	C	G	gnomAD Genomes	NA	PASS	ENST00000502732.6	p.Gly743Ala	p.Gly743Ala	c.2228G>C	missense_variant				1	145334	6.8807e-06	0	0	0	1966	0	0	0	0	14374	0	0	0	0	9836	0	0	0	0	884	0	0	0	1	4902	0.000203998	0	0	0	304
ABL2	chr1:g.179109043C>G	1	179109043	rs564629424	C	G	gnomAD Genomes	NA	PASS	ENST00000502732.6	p.Gly742Arg	p.Gly742Arg	c.2224G>C	missense_variant				3	146290	2.05072e-05	0	0	0	1990	0	0	0	0	14548	0	0	0	0	10024	0	0	0	0	906	0	0	0	0	4872	0	0	0	0	308
ABL2	chr1:g.179109058C>T	1	179109058	rs765579649	C	T	gnomAD Genomes	NA	PASS	ENST00000502732.6	p.Gly737Ser	p.Gly737Ser	c.2209G>A	missense_variant				1	147988	6.7573e-06	0	0	0	2016	0	0	0	0	14804	0	0	0	0	10170	0	0	0	0	904	0	0	0	0	4950	0	0	0	0	316
ABL2	chr1:g.179109066C>T	1	179109066	rs1417650612	C	T	gnomAD Genomes	NA	PASS	ENST00000502732.6	p.Gly734Glu	p.Gly734Glu	c.2201G>A	missense_variant				1	150128	6.66098e-06	0	0	0	2042	0	0	0	0	15046	0	0	0	0	10548	0	0	0	0	906	0	0	0	0	5056	0	0	0	0	316
ABL2	chr1:g.179109073C>T	1	179109073	rs148512062	C	T	gnomAD Genomes	NA	PASS	ENST00000502732.6	p.Gly732Ser	p.Gly732Ser	c.2194G>A	missense_variant				3	150144	1.99808e-05	0	0	0	2034	0	0	0	1	15054	6.64275e-05	0	0	0	10480	0	0	0	0	908	0	0	0	0	5060	0	0	0	0	316
ABL2	chr1:g.179109074G>A	1	179109074	rs144460998	G	A	gnomAD Genomes	NA	PASS	ENST00000502732.6	p.Asp731Asp	p.Asp731Asp	c.2193C>T	synonymous_variant				5	23562	0.000212206	0	0	0	296	0	0	0	0	1570	0	0	0	0	1114	0	0	0	0	192	0	0	0	0	1012	0	0	0	0	46
ABL2	chr1:g.179109076C>T	1	179109076	rs755705358	C	T	gnomAD Genomes	NA	PASS	ENST00000502732.6	p.Asp731Asn	p.Asp731Asn	c.2191G>A	missense_variant				4	148162	2.69975e-05	0	0	1	2016	0.000496032	0	0	0	14752	0	0	0	0	10072	0	0	0	0	910	0	0	0	0	4936	0	0	0	0	316
ABL2	chr1:g.179109077G>A	1	179109077	rs28913888	G	A	gnomAD Genomes	NA	PASS	ENST00000502732.6	p.Asp730Asp	p.Asp730Asp	c.2190C>T	synonymous_variant				22	87782	0.000250621	0	0	1	1182	0.000846024	0	0	0	5902	0	0	0	0	3628	0	0	0	0	664	0	0	0	18	2906	0.00619408	0	0	0	130
ABL2	chr1:g.179109081T>C	1	179109081	rs749208328	T	C	gnomAD Genomes	NA	PASS	ENST00000502732.6	p.Asn729Ser	p.Asn729Ser	c.2186A>G	missense_variant				2	111622	1.79176e-05	0	0	0	1464	0	0	0	0	8082	0	0	0	0	4436	0	0	0	0	812	0	0	0	0	3258	0	0	0	0	182
ABL2	chr1:g.179109089G>A	1	179109089	rs1329724960	G	A	gnomAD Genomes	NA	PASS	ENST00000502732.6	p.Asn726Asn	p.Asn726Asn	c.2178C>T	synonymous_variant				1	147632	6.7736e-06	0	0	0	1992	0	0	0	0	14630	0	0	0	0	9950	0	0	0	0	904	0	0	0	0	4938	0	0	0	0	306
ABL2	chr1:g.179109098T>A	1	179109098		T	A	gnomAD Genomes	NA	PASS	ENST00000502732.6	p.Ala723Ala	p.Ala723Ala	c.2169A>T	synonymous_variant				1	142016	7.04146e-06	0	0	0	1968	0	0	0	0	14200	0	0	0	0	9062	0	0	0	0	884	0	0	0	0	4234	0	0	0	0	306
ABL2	chr1:g.179109104G>A	1	179109104	rs375297888	G	A	gnomAD Genomes	NA	PASS	ENST00000502732.6	p.Ser721Ser	p.Ser721Ser	c.2163C>T	synonymous_variant				2	121476	1.64642e-05	0	0	0	1616	0	0	0	0	8582	0	0	0	0	5230	0	0	0	0	868	0	0	0	0	3636	0	0	0	0	156
ABL2	chr1:g.179109114T>C	1	179109114	rs1468030561	T	C	gnomAD Genomes	NA	PASS	ENST00000502732.6	p.Tyr718Cys	p.Tyr718Cys	c.2153A>G	missense_variant				3	118292	2.5361e-05	0	0	1	1604	0.000623441	0	0	1	8440	0.000118483	0	0	0	4760	0	0	0	0	860	0	0	0	0	3416	0	0	0	0	148
ABL2	chr1:g.179109115A>T	1	179109115	rs773341075	A	T	gnomAD Genomes	NA	PASS	ENST00000502732.6	p.Tyr718Asn	p.Tyr718Asn	c.2152T>A	missense_variant				1	141304	7.07694e-06	0	0	0	1900	0	0	0	0	12994	0	0	0	0	8818	0	0	0	0	906	0	0	0	0	4798	0	0	0	0	292
ABL2	chr1:g.179109119C>G	1	179109119	rs1040812554	C	G	gnomAD Genomes	NA	PASS	ENST00000502732.6	p.Lys716Asn	p.Lys716Asn	c.2148G>C	missense_variant				4	150050	2.66578e-05	0	0	0	2062	0	0	0	0	14898	0	0	0	0	10200	0	0	0	0	912	0	0	0	0	5072	0	0	0	0	312
ABL2	chr1:g.179109127G>A	1	179109127	rs560562174	G	A	gnomAD Genomes	NA	PASS	ENST00000502732.6	p.Pro714Ser	p.Pro714Ser	c.2140C>T	missense_variant				2	151326	1.32165e-05	0	0	0	2068	0	0	0	0	15160	0	0	0	0	10532	0	0	0	0	912	0	0	0	2	5130	0.000389864	0	0	0	316
ABL2	chr1:g.179109130C>T	1	179109130	rs529353106	C	T	gnomAD Genomes	NA	PASS	ENST00000502732.6	p.Val713Met	p.Val713Met	c.2137G>A	missense_variant				1	150704	6.63552e-06	0	0	0	2062	0	0	0	0	15072	0	0	0	0	10340	0	0	0	0	912	0	0	0	0	5082	0	0	0	0	314
ABL2	chr1:g.179109138G>A	1	179109138	rs763258624	G	A	gnomAD Genomes	NA	PASS	ENST00000502732.6	p.Ala710Val	p.Ala710Val	c.2129C>T	missense_variant				3	147232	2.0376e-05	1	0	1	2022	0.00049456	0	0	0	14000	0	0	0	0	9656	0	0	0	0	912	0	0	0	2	4938	0.000405022	1	0	0	304
ABL2	chr1:g.179109142C>T	1	179109142	rs373382925	C	T	gnomAD Genomes	NA	PASS	ENST00000502732.6	p.Glu709Lys	p.Glu709Lys	c.2125G>A	missense_variant				1	151490	6.6011e-06	0	0	0	2078	0	0	0	0	15208	0	0	0	0	10494	0	0	0	0	912	0	0	0	0	5128	0	0	0	0	316
ABL2	chr1:g.179109150G>T	1	179109150	rs143839622	G	T	gnomAD Genomes	NA	PASS	ENST00000502732.6	p.Ala706Asp	p.Ala706Asp	c.2117C>A	missense_variant				11	151778	7.24743e-05	0	0	0	2086	0	0	0	0	15226	0	0	0	0	10572	0	0	0	0	912	0	0	0	0	5152	0	0	0	0	314
ABL2	chr1:g.179109154G>C	1	179109154	rs549539427	G	C	gnomAD Genomes	NA	PASS	ENST00000502732.6	p.Pro705Ala	p.Pro705Ala	c.2113C>G	missense_variant				1	151768	6.589e-06	0	0	0	2092	0	0	0	0	15232	0	0	0	0	10568	0	0	0	0	912	0	0	0	0	5146	0	0	0	0	316
ABL2	chr1:g.179109154G>T	1	179109154		G	T	gnomAD Genomes	NA	PASS	ENST00000502732.6	p.Pro705Thr	p.Pro705Thr	c.2113C>A	missense_variant				1	151768	6.589e-06	0	0	0	2092	0	0	0	0	15232	0	0	0	0	10568	0	0	0	0	912	0	0	0	0	5146	0	0	0	0	316
ABL2	chr1:g.179109156G>C	1	179109156	rs1005742130	G	C	gnomAD Genomes	NA	PASS	ENST00000502732.6	p.Thr704Ser	p.Thr704Ser	c.2111C>G	missense_variant				1	151750	6.58979e-06	0	0	0	2090	0	0	0	0	15214	0	0	0	0	10554	0	0	0	0	912	0	0	0	0	5144	0	0	0	0	316
ABL2	chr1:g.179109158G>A	1	179109158	rs1353442192	G	A	gnomAD Genomes	NA	PASS	ENST00000502732.6	p.Phe703Phe	p.Phe703Phe	c.2109C>T	synonymous_variant				1	151746	6.58996e-06	0	0	0	2090	0	0	0	0	15220	0	0	0	0	10558	0	0	0	0	912	0	0	0	1	5134	0.00019478	0	0	0	316
ABL2	chr1:g.179109163A>G	1	179109163	rs1264641579	A	G	gnomAD Genomes	NA	PASS	ENST00000502732.6	p.Ser702Pro	p.Ser702Pro	c.2104T>C	missense_variant				1	151834	6.58614e-06	0	0	0	2090	0	0	0	0	15246	0	0	0	0	10564	0	0	0	0	912	0	0	0	1	5142	0.000194477	0	0	0	312
ABL2	chr1:g.179109182T>C	1	179109182	rs386352273	T	C	gnomAD Genomes	NA	PASS	ENST00000502732.6	p.Leu695Leu	p.Leu695Leu	c.2085A>G	synonymous_variant	Uncertain significance	91974		2	151736	1.31808e-05	0	0	0	2084	0	0	0	2	15228	0.000131337	0	0	0	10552	0	0	0	0	912	0	0	0	0	5156	0	0	0	0	316
ABL2	chr1:g.179109185A>G	1	179109185	rs778724641	A	G	gnomAD Genomes	NA	PASS	ENST00000502732.6	p.Ser694Ser	p.Ser694Ser	c.2082T>C	synonymous_variant				1	151938	6.58163e-06	0	0	0	2090	0	0	0	0	15234	0	0	0	0	10590	0	0	0	0	912	0	0	0	0	5170	0	0	0	0	316
ABL2	chr1:g.179109187A>G	1	179109187	rs1306526040	A	G	gnomAD Genomes	NA	PASS	ENST00000502732.6	p.Ser694Pro	p.Ser694Pro	c.2080T>C	missense_variant				1	151750	6.58979e-06	0	0	0	2084	0	0	0	0	15246	0	0	0	0	10568	0	0	0	0	908	0	0	0	0	5152	0	0	0	0	316
ABL2	chr1:g.179109193C>A	1	179109193	rs747939022	C	A	gnomAD Genomes	NA	PASS	ENST00000502732.6	p.Val692Phe	p.Val692Phe	c.2074G>T	missense_variant				2	152002	1.31577e-05	0	0	0	2084	0	0	0	0	15254	0	0	0	0	10606	0	0	0	0	910	0	0	0	1	5172	0.000193349	0	0	0	316
ABL2	chr1:g.179109193C>G	1	179109193	rs747939022	C	G	gnomAD Genomes	NA	PASS	ENST00000502732.6	p.Val692Leu	p.Val692Leu	c.2074G>C	missense_variant				1	152002	6.57886e-06	0	0	0	2084	0	0	0	0	15254	0	0	0	0	10606	0	0	0	0	910	0	0	0	0	5172	0	0	0	0	316
ABL2	chr1:g.179109197T>C	1	179109197		T	C	gnomAD Genomes	NA	PASS	ENST00000502732.6	p.Ser690Ser	p.Ser690Ser	c.2070A>G	synonymous_variant				1	151916	6.58259e-06	0	0	0	2092	0	0	0	0	15220	0	0	0	0	10590	0	0	0	0	912	0	0	0	0	5170	0	0	0	0	316
ABL2	chr1:g.179109205T>C	1	179109205	rs1229266095	T	C	gnomAD Genomes	NA	PASS	ENST00000502732.6	p.Asn688Asp	p.Asn688Asp	c.2062A>G	missense_variant				1	152002	6.57886e-06	0	0	0	2094	0	0	0	0	15252	0	0	0	0	10608	0	0	0	0	910	0	0	0	0	5186	0	0	0	0	316
ABL2	chr1:g.179109209C>A	1	179109209	rs28913887	C	A	gnomAD Genomes	NA	PASS	ENST00000344730.7	p.Thr671Thr	p.Thr671Thr	c.2013G>T	splice_region_variant				320	151966	0.00210573	0	0	2	2088	0.000957854	0	0	11	15248	0.000721406	0	0	0	10598	0	0	0	0	912	0	0	0	0	5186	0	0	0	1	316
ABL2	chr1:g.179109210G>A	1	179109210	rs200298510	G	A	gnomAD Genomes	NA	PASS	ENST00000502732.6	p.Thr686Met	p.Thr686Met	c.2057C>T	missense_variant				6	152134	3.94389e-05	0	0	0	2090	0	0	0	2	15266	0.00013101	0	0	0	10620	0	0	0	0	912	0	0	0	0	5196	0	0	0	0	316
ABL2	chr1:g.179109211T>G	1	179109211	rs1317818868	T	G	gnomAD Genomes	NA	PASS	ENST00000502732.6	p.Thr686Pro	p.Thr686Pro	c.2056A>C	missense_variant				1	151980	6.57981e-06	0	0	0	2086	0	0	0	0	15248	0	0	0	0	10604	0	0	0	0	908	0	0	0	0	5182	0	0	0	0	316
ABL2	chr1:g.179109218G>A	1	179109218	rs146997813	G	A	gnomAD Genomes	NA	PASS	ENST00000502732.6	p.Tyr683Tyr	p.Tyr683Tyr	c.2049C>T	synonymous_variant				23	152098	0.000151218	0	0	0	2088	0	0	0	0	15274	0	0	0	0	10610	0	0	0	0	912	0	0	0	0	5192	0	0	0	0	316
ABL2	chr1:g.179109220A>G	1	179109220	rs1486994320	A	G	gnomAD Genomes	NA	PASS	ENST00000502732.6	p.Tyr683His	p.Tyr683His	c.2047T>C	missense_variant				1	151922	6.58233e-06	0	0	0	2088	0	0	0	0	15252	0	0	0	0	10572	0	0	0	0	912	0	0	0	0	5186	0	0	0	0	316
ABL2	chr1:g.179109250G>A	1	179109250	rs374429546	G	A	gnomAD Genomes	NA	PASS	ENST00000502732.6	p.Arg673Ter	p.Arg673Ter	c.2017C>T	stop_gained				1	152058	6.57644e-06	0	0	0	2086	0	0	0	0	15262	0	0	0	0	10606	0	0	0	0	910	0	0	0	0	5194	0	0	0	0	316
ABL2	chr1:g.179109260G>A	1	179109260	rs1032749267	G	A	gnomAD Genomes	NA	PASS	ENST00000502732.6	p.Ser669Ser	p.Ser669Ser	c.2007C>T	synonymous_variant				2	152162	1.31439e-05	0	0	0	2092	0	0	0	0	15276	0	0	0	0	10622	0	0	0	0	912	0	0	0	0	5202	0	0	0	0	316
ABL2	chr1:g.179109265G>A	1	179109265	rs867859702	G	A	gnomAD Genomes	NA	PASS	ENST00000502732.6	p.Arg668Cys	p.Arg668Cys	c.2002C>T	missense_variant				3	152130	1.972e-05	0	0	0	2088	0	0	0	0	15282	0	0	0	0	10620	0	0	0	0	912	0	0	0	0	5194	0	0	0	0	316
ABL2	chr1:g.179109269G>A	1	179109269	rs138240636	G	A	gnomAD Genomes	NA	PASS	ENST00000502732.6	p.Pro666Pro	p.Pro666Pro	c.1998C>T	synonymous_variant				18	152068	0.000118368	0	0	0	2084	0	0	0	0	15260	0	0	0	0	10610	0	0	0	0	912	0	0	0	0	5194	0	0	0	0	316
ABL2	chr1:g.179109270G>A	1	179109270		G	A	gnomAD Genomes	NA	PASS	ENST00000502732.6	p.Pro666Leu	p.Pro666Leu	c.1997C>T	missense_variant				1	152056	6.57652e-06	0	0	0	2090	0	0	0	0	15262	0	0	0	0	10614	0	0	0	0	912	0	0	0	0	5188	0	0	0	0	316
ABL2	chr1:g.179109274G>T	1	179109274	rs144066805	G	T	gnomAD Genomes	NA	PASS	ENST00000502732.6	p.Pro665Thr	p.Pro665Thr	c.1993C>A	missense_variant				38	152092	0.000249849	0	0	0	2090	0	0	0	1	15264	6.55136e-05	0	0	0	10624	0	0	0	0	910	0	0	0	0	5196	0	0	0	0	316
ABL2	chr1:g.179109277T>A	1	179109277	rs141450341	T	A	gnomAD Genomes	NA	PASS	ENST00000502732.6	p.Thr664Ser	p.Thr664Ser	c.1990A>T	missense_variant				7	152030	4.60435e-05	0	0	1	2088	0.000478927	0	0	0	15262	0	0	0	0	10616	0	0	0	0	910	0	0	0	0	5200	0	0	0	0	316
ABL2	chr1:g.179109277T>C	1	179109277	rs141450341	T	C	gnomAD Genomes	NA	PASS	ENST00000502732.6	p.Thr664Ala	p.Thr664Ala	c.1990A>G	missense_variant				2	152030	1.31553e-05	0	0	0	2088	0	0	0	0	15262	0	0	0	0	10616	0	0	0	0	910	0	0	0	0	5200	0	0	0	0	316
ABL2	chr1:g.179109282G>A	1	179109282		G	A	gnomAD Genomes	NA	PASS	ENST00000502732.6	p.Ala662Val	p.Ala662Val	c.1985C>T	missense_variant				1	152090	6.57505e-06	0	0	0	2090	0	0	0	0	15280	0	0	0	0	10618	0	0	0	0	912	0	0	0	0	5198	0	0	0	0	316
ABL2	chr1:g.179109287T>C	1	179109287	rs1486638906	T	C	gnomAD Genomes	NA	PASS	ENST00000502732.6	p.Arg660Arg	p.Arg660Arg	c.1980A>G	synonymous_variant				2	152048	1.31537e-05	0	0	0	2090	0	0	0	0	15260	0	0	0	0	10606	0	0	0	0	912	0	0	0	0	5192	0	0	0	0	316
ABL2	chr1:g.179109298T>C	1	179109298		T	C	gnomAD Genomes	NA	PASS	ENST00000502732.6	p.Met657Val	p.Met657Val	c.1969A>G	missense_variant				1	152028	6.57774e-06	0	0	0	2090	0	0	0	0	15262	0	0	0	0	10608	0	0	0	0	912	0	0	0	0	5188	0	0	0	0	316
ABL2	chr1:g.179109306C>G	1	179109306	rs199575608	C	G	gnomAD Genomes	NA	PASS	ENST00000502732.6	p.Ser654Thr	p.Ser654Thr	c.1961G>C	missense_variant				1	152042	6.57713e-06	0	0	0	2094	0	0	0	0	15250	0	0	0	0	10604	0	0	0	0	912	0	0	0	0	5190	0	0	0	0	316
ABL2	chr1:g.179109325T>C	1	179109325	rs1455521705	T	C	gnomAD Genomes	NA	PASS	ENST00000502732.6	p.Arg648Gly	p.Arg648Gly	c.1942A>G	missense_variant				2	152144	1.31454e-05	0	0	0	2094	0	0	0	0	15272	0	0	0	0	10620	0	0	0	0	912	0	0	0	0	5188	0	0	0	0	316
ABL2	chr1:g.179109327T>C	1	179109327	rs1396130178	T	C	gnomAD Genomes	NA	PASS	ENST00000502732.6	p.Asp647Gly	p.Asp647Gly	c.1940A>G	missense_variant				1	152080	6.57549e-06	0	0	0	2094	0	0	0	0	15262	0	0	0	0	10610	0	0	0	0	912	0	0	0	1	5182	0.000192976	0	0	0	316
ABL2	chr1:g.179109341T>C	1	179109341	rs144233543	T	C	gnomAD Genomes	NA	PASS	ENST00000502732.6	p.Thr642Thr	p.Thr642Thr	c.1926A>G	synonymous_variant				42	152146	0.000276051	0	0	0	2090	0	0	0	2	15276	0.000130924	0	0	0	10616	0	0	0	0	912	0	0	0	0	5192	0	0	0	0	316
ABL2	chr1:g.179109355C>A	1	179109355	rs1453013815	C	A	gnomAD Genomes	NA	PASS	ENST00000502732.6	p.Asp638Tyr	p.Asp638Tyr	c.1912G>T	missense_variant				5	152108	3.28714e-05	0	0	0	2092	0	0	0	0	15270	0	0	0	0	10590	0	0	0	0	910	0	0	0	0	5180	0	0	0	0	316
ABL2	chr1:g.179109367T>C	1	179109367	rs771070927	T	C	gnomAD Genomes	NA	PASS	ENST00000502732.6	p.Ser634Gly	p.Ser634Gly	c.1900A>G	missense_variant				1	152154	6.57229e-06	0	0	0	2094	0	0	0	0	15260	0	0	0	0	10628	0	0	0	0	912	0	0	0	0	5182	0	0	0	0	316
ABL2	chr1:g.179109375G>A	1	179109375	rs1378898743	G	A	gnomAD Genomes	NA	PASS	ENST00000502732.6	p.Ser631Leu	p.Ser631Leu	c.1892C>T	missense_variant				1	152138	6.57298e-06	0	0	0	2092	0	0	0	0	15274	0	0	0	1	10598	9.43574e-05	0	0	0	910	0	0	0	0	5188	0	0	0	0	316
ABL2	chr1:g.179109382C>T	1	179109382	rs368604510	C	T	gnomAD Genomes	NA	PASS	ENST00000502732.6	p.Asp629Asn	p.Asp629Asn	c.1885G>A	missense_variant				2	152084	1.31506e-05	0	0	0	2092	0	0	0	0	15264	0	0	0	0	10596	0	0	0	0	910	0	0	0	0	5184	0	0	0	0	316
ABL2	chr1:g.179109393C>T	1	179109393	rs375901983	C	T	gnomAD Genomes	NA	PASS	ENST00000502732.6	p.Arg625Gln	p.Arg625Gln	c.1874G>A	missense_variant				30	151984	0.000197389	0	0	0	2088	0	0	0	0	15254	0	0	0	0	10586	0	0	0	0	912	0	0	0	0	5180	0	0	0	0	316
ABL2	chr1:g.179109399A>G	1	179109399	rs1247992024	A	G	gnomAD Genomes	NA	PASS	ENST00000502732.6	p.Leu623Pro	p.Leu623Pro	c.1868T>C	missense_variant				1	152064	6.57618e-06	0	0	0	2088	0	0	0	0	15258	0	0	0	0	10600	0	0	0	0	912	0	0	0	0	5184	0	0	0	0	316
ABL2	chr1:g.179109403C>T	1	179109403	rs769737776	C	T	gnomAD Genomes	NA	PASS	ENST00000502732.6	p.Ala622Thr	p.Ala622Thr	c.1864G>A	missense_variant				2	152030	1.31553e-05	0	0	0	2094	0	0	0	2	15268	0.000130993	0	0	0	10580	0	0	0	0	912	0	0	0	0	5178	0	0	0	0	314
ABL2	chr1:g.179109405G>A	1	179109405	rs1373561953	G	A	gnomAD Genomes	NA	PASS	ENST00000502732.6	p.Pro621Leu	p.Pro621Leu	c.1862C>T	missense_variant				1	152098	6.57471e-06	0	0	0	2090	0	0	0	0	15272	0	0	0	0	10604	0	0	0	0	910	0	0	0	0	5194	0	0	0	0	316
ABL2	chr1:g.179109415T>C	1	179109415	rs1290457124	T	C	gnomAD Genomes	NA	PASS	ENST00000502732.6	p.Ser618Gly	p.Ser618Gly	c.1852A>G	missense_variant				1	152078	6.57557e-06	0	0	0	2090	0	0	0	0	15276	0	0	0	0	10616	0	0	0	0	912	0	0	0	0	5188	0	0	0	0	316
ABL2	chr1:g.179109429C>A	1	179109429	rs769266022	C	A	gnomAD Genomes	NA	PASS	ENST00000502732.6	p.Gly613Val	p.Gly613Val	c.1838G>T	missense_variant				1	152044	6.57704e-06	0	0	0	2090	0	0	0	0	15256	0	0	0	0	10598	0	0	0	0	912	0	0	0	0	5182	0	0	0	0	316
ABL2	chr1:g.179109429C>T	1	179109429	rs769266022	C	T	gnomAD Genomes	NA	PASS	ENST00000502732.6	p.Gly613Asp	p.Gly613Asp	c.1838G>A	missense_variant				3	152044	1.97311e-05	0	0	0	2090	0	0	0	1	15256	6.5548e-05	0	0	0	10598	0	0	0	0	912	0	0	0	0	5182	0	0	0	0	316
ABL2	chr1:g.179109430C>T	1	179109430	rs1298594682	C	T	gnomAD Genomes	NA	PASS	ENST00000502732.6	p.Gly613Ser	p.Gly613Ser	c.1837G>A	missense_variant				1	152032	6.57756e-06	0	0	0	2092	0	0	0	0	15266	0	0	0	0	10588	0	0	0	0	910	0	0	0	0	5188	0	0	0	0	316
ABL2	chr1:g.179109436T>C	1	179109436	rs1315641112	T	C	gnomAD Genomes	NA	PASS	ENST00000502732.6	p.Ile611Val	p.Ile611Val	c.1831A>G	missense_variant				1	152162	6.57194e-06	0	0	0	2090	0	0	0	0	15276	0	0	0	0	10612	0	0	0	0	912	0	0	0	0	5196	0	0	0	0	316
ABL2	chr1:g.179109446T>G	1	179109446		T	G	gnomAD Genomes	NA	PASS	ENST00000502732.6	c.1826-5A>C		c.1826-5A>C	splice_region_variant				1	152144	6.57272e-06	0	0	0	2092	0	0	0	0	15276	0	0	0	0	10614	0	0	0	0	910	0	0	0	0	5188	0	0	0	0	316
ABL2	chr1:g.179109448A>G	1	179109448	rs1238071327	A	G	gnomAD Genomes	NA	PASS	ENST00000502732.6	c.1826-7T>C		c.1826-7T>C	splice_region_variant				1	152172	6.57151e-06	0	0	0	2092	0	0	0	0	15280	0	0	0	0	10618	0	0	0	0	912	0	0	0	0	5190	0	0	0	0	314
ABL2	chr1:g.179109456C>T	1	179109456	rs28913886	C	T	gnomAD Genomes	NA	PASS	ENST00000502732.6	c.1826-15G>A		c.1826-15G>A	intron_variant				2312	152026	0.0152079	62	0	12	2090	0.00574163	0	0	108	15250	0.00708197	0	0	0	10602	0	0	0	0	910	0	0	0	0	5194	0	0	0	2	316
ABL2	chr1:g.179109457C>T	1	179109457	rs776449797	C	T	gnomAD Genomes	NA	PASS	ENST00000502732.6	c.1826-16G>A		c.1826-16G>A	intron_variant				3	151928	1.97462e-05	0	0	0	2078	0	0	0	0	15242	0	0	0	0	10588	0	0	0	0	912	0	0	0	2	5188	0.000385505	0	0	0	316
ABL2	chr1:g.179109458G>A	1	179109458	rs759313417	G	A	gnomAD Genomes	NA	PASS	ENST00000502732.6	c.1826-17C>T		c.1826-17C>T	intron_variant				2	152108	1.31486e-05	0	0	0	2092	0	0	0	0	15272	0	0	0	0	10586	0	0	0	0	910	0	0	0	1	5196	0.000192456	0	0	0	316
ABL2	chr1:g.179109463G>T	1	179109463	rs376379800	G	T	gnomAD Genomes	NA	PASS	ENST00000502732.6	c.1826-22C>A		c.1826-22C>A	intron_variant				5	152154	3.28614e-05	0	0	0	2092	0	0	0	0	15270	0	0	0	0	10604	0	0	0	0	908	0	0	0	0	5200	0	0	0	0	316
ABL2	chr1:g.179109470A>G	1	179109470		A	G	gnomAD Genomes	NA	PASS	ENST00000502732.6	c.1826-29T>C		c.1826-29T>C	intron_variant				1	152202	6.57022e-06	0	0	0	2092	0	0	0	0	15284	0	0	0	0	10622	0	0	0	0	910	0	0	0	0	5198	0	0	0	0	316
ABL2	chr1:g.179109471A>C	1	179109471	rs1371374236	A	C	gnomAD Genomes	NA	PASS	ENST00000502732.6	c.1826-30T>G		c.1826-30T>G	intron_variant				1	152198	6.57039e-06	0	0	0	2088	0	0	0	0	15278	0	0	0	0	10616	0	0	0	0	912	0	0	0	0	5204	0	0	0	0	316
ABL2	chr1:g.179109479G>C	1	179109479	rs891552216	G	C	gnomAD Genomes	NA	PASS	ENST00000502732.6	c.1826-38C>G		c.1826-38C>G	intron_variant				4	152150	2.62898e-05	0	0	0	2094	0	0	0	0	15278	0	0	0	0	10606	0	0	0	0	912	0	0	0	0	5206	0	0	0	0	316
ABL2	chr1:g.179109482G>A	1	179109482	rs751903205	G	A	gnomAD Genomes	NA	PASS	ENST00000502732.6	c.1826-41C>T		c.1826-41C>T	intron_variant				1	152116	6.57393e-06	0	0	0	2088	0	0	0	0	15266	0	0	0	0	10606	0	0	0	0	912	0	0	0	0	5206	0	0	0	0	316
ABL2	chr1:g.179109483T>C	1	179109483	rs370990725	T	C	gnomAD Genomes	NA	PASS	ENST00000502732.6	c.1826-42A>G		c.1826-42A>G	intron_variant				31	152082	0.000203837	0	0	0	2090	0	0	0	18	15260	0.00117955	0	0	0	10606	0	0	0	0	912	0	0	0	0	5194	0	0	0	0	314
ABL2	chr1:g.179109489T>C	1	179109489	rs1204479960	T	C	gnomAD Genomes	NA	PASS	ENST00000502732.6	c.1826-48A>G		c.1826-48A>G	intron_variant				1	152190	6.57073e-06	0	0	0	2094	0	0	0	0	15280	0	0	0	0	10616	0	0	0	0	912	0	0	0	0	5204	0	0	0	0	316
ABL2	chr1:g.179109491T>C	1	179109491		T	C	gnomAD Genomes	NA	PASS	ENST00000502732.6	c.1826-50A>G		c.1826-50A>G	intron_variant				1	152190	6.57073e-06	0	0	0	2094	0	0	0	0	15272	0	0	0	0	10616	0	0	0	0	912	0	0	0	0	5204	0	0	0	0	316
ABL2	chr1:g.179109497T>C	1	179109497		T	C	gnomAD Genomes	NA	PASS	ENST00000502732.6	c.1826-56A>G		c.1826-56A>G	intron_variant				1	152158	6.57212e-06	0	0	0	2090	0	0	0	0	15276	0	0	0	0	10598	0	0	0	0	912	0	0	0	0	5204	0	0	0	0	316
ABL2	chr1:g.179109501G>T	1	179109501	rs1313511338	G	T	gnomAD Genomes	NA	PASS	ENST00000502732.6	c.1826-60C>A		c.1826-60C>A	intron_variant				1	152166	6.57177e-06	0	0	0	2092	0	0	0	0	15270	0	0	0	0	10610	0	0	0	0	912	0	0	0	0	5202	0	0	0	0	316
ABL2	chr1:g.179109503T>A	1	179109503	rs535936615	T	A	gnomAD Genomes	NA	PASS	ENST00000502732.6	c.1826-62A>T		c.1826-62A>T	intron_variant				1	152184	6.57099e-06	0	0	0	2090	0	0	0	0	15272	0	0	0	0	10616	0	0	0	0	912	0	0	0	0	5206	0	0	0	0	316
ABL2	chr1:g.179109503T>C	1	179109503		T	C	gnomAD Genomes	NA	PASS	ENST00000502732.6	c.1826-62A>G		c.1826-62A>G	intron_variant				1	152184	6.57099e-06	0	0	0	2090	0	0	0	0	15272	0	0	0	0	10616	0	0	0	0	912	0	0	0	0	5206	0	0	0	0	316
ABL2	chr1:g.179109504A>G	1	179109504	rs1361021280	A	G	gnomAD Genomes	NA	PASS	ENST00000502732.6	c.1826-63T>C		c.1826-63T>C	intron_variant				1	152234	6.56883e-06	0	0	0	2092	0	0	0	0	15282	0	0	0	0	10620	0	0	0	0	912	0	0	0	0	5208	0	0	0	0	316
ABL2	chr1:g.179109506C>T	1	179109506	rs16853675	C	T	gnomAD Genomes	NA	PASS	ENST00000502732.6	c.1826-65G>A		c.1826-65G>A	intron_variant				753	151982	0.00495453	4	0	9	2086	0.00431448	0	0	42	15258	0.00275265	0	0	0	10558	0	0	0	0	912	0	0	0	2	5196	0.000384911	0	0	0	314
ABL2	chr1:g.179109507G>A	1	179109507	rs1283594699	G	A	gnomAD Genomes	NA	PASS	ENST00000502732.6	c.1826-66C>T		c.1826-66C>T	intron_variant				7	152156	4.60054e-05	0	0	0	2086	0	0	0	1	15266	6.5505e-05	0	0	1	10604	9.4304e-05	0	0	0	912	0	0	0	0	5204	0	0	0	0	314
ABL2	chr1:g.179109515A>G	1	179109515	rs1006542870	A	G	gnomAD Genomes	NA	PASS	ENST00000502732.6	c.1826-74T>C		c.1826-74T>C	intron_variant				7	152218	4.59867e-05	0	0	0	2090	0	0	0	0	15280	0	0	0	0	10622	0	0	0	0	912	0	0	0	0	5204	0	0	0	0	316
ABL2	chr1:g.179110208T>A	1	179110208	rs1353971388	T	A	gnomAD Genomes	NA	PASS	ENST00000502732.6	c.1825+74A>T		c.1825+74A>T	intron_variant				1	152174	6.57142e-06	0	0	0	2090	0	0	0	0	15270	0	0	0	0	10616	0	0	0	0	912	0	0	0	1	5200	0.000192308	0	0	0	316
ABL2	chr1:g.179110212A>C	1	179110212	rs1168383463	A	C	gnomAD Genomes	NA	PASS	ENST00000502732.6	c.1825+70T>G		c.1825+70T>G	intron_variant				1	152238	6.56866e-06	0	0	0	2094	0	0	0	0	15286	0	0	0	0	10628	0	0	0	0	912	0	0	0	1	5196	0.000192456	0	0	0	316
ABL2	chr1:g.179110218A>G	1	179110218	rs966643667	A	G	gnomAD Genomes	NA	PASS	ENST00000502732.6	c.1825+64T>C		c.1825+64T>C	intron_variant				4	152230	2.6276e-05	0	0	0	2088	0	0	0	0	15282	0	0	0	0	10620	0	0	0	0	912	0	0	0	0	5204	0	0	0	0	316
ABL2	chr1:g.179110221C>G	1	179110221	rs562940909	C	G	gnomAD Genomes	NA	PASS	ENST00000502732.6	c.1825+61G>C		c.1825+61G>C	intron_variant				1	152258	6.5678e-06	0	0	0	2094	0	0	0	1	15288	6.54108e-05	0	0	0	10628	0	0	0	0	912	0	0	0	0	5202	0	0	0	0	316
ABL2	chr1:g.179110221C>T	1	179110221	rs562940909	C	T	gnomAD Genomes	NA	PASS	ENST00000502732.6	c.1825+61G>A		c.1825+61G>A	intron_variant				3	152258	1.97034e-05	0	0	0	2094	0	0	0	1	15288	6.54108e-05	0	0	0	10628	0	0	0	0	912	0	0	0	0	5202	0	0	0	0	316
ABL2	chr1:g.179110222C>G	1	179110222	rs928327980	C	G	gnomAD Genomes	NA	PASS	ENST00000502732.6	c.1825+60G>C		c.1825+60G>C	intron_variant				1	152236	6.56875e-06	0	0	0	2094	0	0	0	0	15286	0	0	0	0	10622	0	0	0	0	912	0	0	0	0	5204	0	0	0	0	316
ABL2	chr1:g.179110226T>C	1	179110226	rs531820454	T	C	gnomAD Genomes	NA	PASS	ENST00000502732.6	c.1825+56A>G		c.1825+56A>G	intron_variant				4	152266	2.62698e-05	0	0	0	2092	0	0	0	2	15288	0.000130822	0	0	0	10628	0	0	0	0	912	0	0	0	0	5206	0	0	0	0	316
ABL2	chr1:g.179110235A>G	1	179110235	rs531968049	A	G	gnomAD Genomes	NA	PASS	ENST00000502732.6	c.1825+47T>C		c.1825+47T>C	intron_variant				2	152222	1.31387e-05	0	0	0	2092	0	0	0	0	15286	0	0	0	0	10620	0	0	0	0	912	0	0	0	0	5200	0	0	0	0	316
ABL2	chr1:g.179110238C>T	1	179110238		C	T	gnomAD Genomes	NA	PASS	ENST00000502732.6	c.1825+44G>A		c.1825+44G>A	intron_variant				1	152208	6.56996e-06	0	0	0	2092	0	0	0	0	15292	0	0	0	0	10614	0	0	0	0	912	0	0	0	1	5198	0.000192382	0	0	0	316
ABL2	chr1:g.179110247T>G	1	179110247	rs779985544	T	G	gnomAD Genomes	NA	PASS	ENST00000502732.6	c.1825+35A>C		c.1825+35A>C	intron_variant				6	152226	3.94151e-05	0	0	0	2094	0	0	0	0	15288	0	0	0	0	10628	0	0	0	0	912	0	0	0	0	5192	0	0	0	0	316
ABL2	chr1:g.179110258T>A	1	179110258		T	A	gnomAD Genomes	NA	PASS	ENST00000502732.6	c.1825+24A>T		c.1825+24A>T	intron_variant				1	152238	6.56866e-06	0	0	0	2092	0	0	0	0	15290	0	0	0	1	10626	9.41088e-05	0	0	0	912	0	0	0	0	5198	0	0	0	0	316
ABL2	chr1:g.179110258T>C	1	179110258	rs1346420270	T	C	gnomAD Genomes	NA	PASS	ENST00000502732.6	c.1825+24A>G		c.1825+24A>G	intron_variant				1	152238	6.56866e-06	0	0	0	2092	0	0	0	0	15290	0	0	0	0	10626	0	0	0	0	912	0	0	0	0	5198	0	0	0	0	316
ABL2	chr1:g.179110262A>G	1	179110262	rs9726461	A	G	gnomAD Genomes	NA	PASS	ENST00000502732.6	c.1825+20T>C		c.1825+20T>C	intron_variant				518	152190	0.00340364	0	0	8	2088	0.00383142	0	0	38	15284	0.00248626	0	0	0	10618	0	0	0	0	912	0	0	0	0	5196	0	0	0	0	316
ABL2	chr1:g.179110262A>T	1	179110262	rs9726461	A	T	gnomAD Genomes	NA	PASS	ENST00000502732.6	c.1825+20T>A		c.1825+20T>A	intron_variant				1	152192	6.57065e-06	0	0	0	2088	0	0	0	0	15284	0	0	0	0	10618	0	0	0	0	912	0	0	0	0	5196	0	0	0	0	316
ABL2	chr1:g.179110271G>A	1	179110271	rs978413127	G	A	gnomAD Genomes	NA	PASS	ENST00000502732.6	c.1825+11C>T		c.1825+11C>T	intron_variant				1	152226	6.56918e-06	0	0	0	2090	0	0	0	0	15286	0	0	0	0	10626	0	0	0	0	912	0	0	0	0	5196	0	0	0	0	316
ABL2	chr1:g.179110281C>A	1	179110281	rs56004467	C	A	gnomAD Genomes	NA	PASS	ENST00000502732.6	c.1825+1G>T		c.1825+1G>T	splice_donor_variant				1	152232	6.56892e-06	0	0	0	2094	0	0	0	0	15286	0	0	0	0	10620	0	0	0	0	912	0	0	0	0	5194	0	0	0	0	316
ABL2	chr1:g.179110281C>T	1	179110281	rs56004467	C	T	gnomAD Genomes	NA	PASS	ENST00000502732.6	c.1825+1G>A		c.1825+1G>A	splice_donor_variant				45	152232	0.000295601	0	0	0	2094	0	0	0	3	15286	0.000196258	0	0	0	10620	0	0	0	0	912	0	0	0	0	5194	0	0	0	1	316
ABL2	chr1:g.179110283T>G	1	179110283	rs764952222	T	G	gnomAD Genomes	NA	PASS	ENST00000502732.6	p.Pro608Pro	p.Pro608Pro	c.1824A>C	splice_region_variant				4	152270	2.62691e-05	0	0	0	2094	0	0	0	0	15286	0	0	0	4	10628	0.000376364	0	0	0	912	0	0	0	0	5204	0	0	0	0	316
ABL2	chr1:g.179110285G>A	1	179110285	rs148985886	G	A	gnomAD Genomes	NA	PASS	ENST00000502732.6	p.Pro608Ser	p.Pro608Ser	c.1822C>T	missense_variant				295	152232	0.00193783	2	0	0	2094	0	0	0	11	15284	0.000719707	1	0	162	10620	0.0152542	0	0	0	912	0	0	0	0	5202	0	0	0	0	316
ABL2	chr1:g.179110287G>A	1	179110287	rs185583542	G	A	gnomAD Genomes	NA	PASS	ENST00000502732.6	p.Ala607Val	p.Ala607Val	c.1820C>T	missense_variant				1	152242	6.56849e-06	0	0	0	2094	0	0	0	1	15288	6.54108e-05	0	0	0	10624	0	0	0	0	912	0	0	0	0	5200	0	0	0	0	316
ABL2	chr1:g.179110288C>G	1	179110288		C	G	gnomAD Genomes	NA	PASS	ENST00000502732.6	p.Ala607Pro	p.Ala607Pro	c.1819G>C	missense_variant				1	152246	6.56832e-06	0	0	0	2092	0	0	0	1	15284	6.54279e-05	0	0	0	10628	0	0	0	0	912	0	0	0	0	5202	0	0	0	0	316
ABL2	chr1:g.179110288C>T	1	179110288	rs1280149657	C	T	gnomAD Genomes	NA	PASS	ENST00000502732.6	p.Ala607Thr	p.Ala607Thr	c.1819G>A	missense_variant				1	152246	6.56832e-06	0	0	0	2092	0	0	0	0	15284	0	0	0	0	10628	0	0	0	0	912	0	0	0	0	5202	0	0	0	0	316
ABL2	chr1:g.179110302G>C	1	179110302	rs1372851274	G	C	gnomAD Genomes	NA	PASS	ENST00000502732.6	p.Ser602Cys	p.Ser602Cys	c.1805C>G	missense_variant				3	152208	1.97099e-05	0	0	0	2092	0	0	0	0	15272	0	0	0	0	10622	0	0	0	0	912	0	0	0	0	5194	0	0	0	0	316
ABL2	chr1:g.179110304A>C	1	179110304	rs375472589	A	C	gnomAD Genomes	NA	PASS	ENST00000502732.6	p.Asn601Lys	p.Asn601Lys	c.1803T>G	missense_variant				1	152214	6.5697e-06	0	0	0	2092	0	0	0	0	15282	0	0	0	0	10626	0	0	0	0	912	0	0	0	0	5196	0	0	0	0	316
ABL2	chr1:g.179110317T>C	1	179110317	rs1454401616	T	C	gnomAD Genomes	NA	PASS	ENST00000502732.6	p.Asp597Gly	p.Asp597Gly	c.1790A>G	missense_variant				3	152242	1.97055e-05	0	0	0	2088	0	0	0	0	15290	0	0	0	0	10622	0	0	0	0	912	0	0	0	0	5200	0	0	0	0	316
ABL2	chr1:g.179110322T>C	1	179110322		T	C	gnomAD Genomes	NA	PASS	ENST00000502732.6	p.Ala595Ala	p.Ala595Ala	c.1785A>G	synonymous_variant				1	152236	6.56875e-06	0	0	0	2090	0	0	0	0	15284	0	0	0	0	10622	0	0	0	0	912	0	0	0	0	5200	0	0	0	0	316
ABL2	chr1:g.179110322T>G	1	179110322	rs1172549168	T	G	gnomAD Genomes	NA	PASS	ENST00000502732.6	p.Ala595Ala	p.Ala595Ala	c.1785A>C	synonymous_variant				1	152236	6.56875e-06	0	0	0	2090	0	0	0	0	15284	0	0	0	0	10622	0	0	0	0	912	0	0	0	0	5200	0	0	0	0	316
ABL2	chr1:g.179110325C>G	1	179110325	rs917056154	C	G	gnomAD Genomes	NA	PASS	ENST00000502732.6	p.Gly594Gly	p.Gly594Gly	c.1782G>C	synonymous_variant				4	152168	2.62867e-05	0	0	0	2090	0	0	0	0	15282	0	0	0	0	10610	0	0	0	0	912	0	0	0	0	5190	0	0	0	0	316
ABL2	chr1:g.179110351C>T	1	179110351	rs756233104	C	T	gnomAD Genomes	NA	PASS	ENST00000502732.6	p.Val586Met	p.Val586Met	c.1756G>A	missense_variant				1	152198	6.57039e-06	0	0	0	2088	0	0	0	0	15282	0	0	0	0	10618	0	0	0	0	912	0	0	0	0	5196	0	0	0	0	316
ABL2	chr1:g.179110354G>T	1	179110354	rs1431606173	G	T	gnomAD Genomes	NA	PASS	ENST00000502732.6	p.Gln585Lys	p.Gln585Lys	c.1753C>A	missense_variant				1	152184	6.57099e-06	0	0	0	2084	0	0	0	0	15288	0	0	0	0	10618	0	0	0	0	912	0	0	0	0	5192	0	0	0	0	316
ABL2	chr1:g.179110362A>G	1	179110362		A	G	gnomAD Genomes	NA	PASS	ENST00000502732.6	p.Leu582Pro	p.Leu582Pro	c.1745T>C	missense_variant				1	152164	6.57186e-06	0	0	0	2092	0	0	0	0	15270	0	0	0	0	10616	0	0	0	0	912	0	0	0	1	5190	0.000192678	0	0	0	316
ABL2	chr1:g.179110368C>T	1	179110368	rs567232644	C	T	gnomAD Genomes	NA	PASS	ENST00000502732.6	p.Arg580Gln	p.Arg580Gln	c.1739G>A	missense_variant				2	152072	1.31517e-05	0	0	0	2092	0	0	0	1	15270	6.54879e-05	0	0	0	10574	0	0	0	0	912	0	0	0	0	5190	0	0	0	0	316
ABL2	chr1:g.179110369G>A	1	179110369	rs749289078	G	A	gnomAD Genomes	NA	PASS	ENST00000502732.6	p.Arg580Trp	p.Arg580Trp	c.1738C>T	missense_variant				1	152170	6.5716e-06	0	0	0	2090	0	0	0	1	15282	6.54365e-05	0	0	0	10600	0	0	0	0	912	0	0	0	0	5194	0	0	0	0	316
ABL2	chr1:g.179110384G>C	1	179110384	rs1171025082	G	C	gnomAD Genomes	NA	PASS	ENST00000502732.6	p.Leu575Val	p.Leu575Val	c.1723C>G	missense_variant				1	152228	6.56909e-06	0	0	0	2094	0	0	0	0	15284	0	0	0	0	10622	0	0	0	0	912	0	0	0	0	5196	0	0	0	0	316
ABL2	chr1:g.179110386A>G	1	179110386	rs772775818	A	G	gnomAD Genomes	NA	PASS	ENST00000502732.6	p.Ile574Thr	p.Ile574Thr	c.1721T>C	missense_variant				2	152190	1.31415e-05	0	0	0	2090	0	0	0	0	15286	0	0	0	0	10624	0	0	0	0	912	0	0	0	0	5192	0	0	0	0	316
ABL2	chr1:g.179110387T>C	1	179110387	rs1364755720	T	C	gnomAD Genomes	NA	PASS	ENST00000502732.6	p.Ile574Val	p.Ile574Val	c.1720A>G	missense_variant				1	152160	6.57203e-06	0	0	0	2092	0	0	0	0	15282	0	0	0	0	10610	0	0	0	0	912	0	0	0	0	5194	0	0	0	0	316
ABL2	chr1:g.179110395C>T	1	179110395	rs747400049	C	T	gnomAD Genomes	NA	PASS	ENST00000502732.6	p.Arg571Gln	p.Arg571Gln	c.1712G>A	missense_variant				1	152076	6.57566e-06	0	0	0	2094	0	0	0	0	15266	0	0	0	0	10586	0	0	0	0	912	0	0	0	0	5194	0	0	0	0	316
ABL2	chr1:g.179110396G>A	1	179110396	rs769288931	G	A	gnomAD Genomes	NA	PASS	ENST00000502732.6	p.Arg571Trp	p.Arg571Trp	c.1711C>T	missense_variant				6	152154	3.94337e-05	0	0	0	2090	0	0	0	1	15276	6.54622e-05	0	0	0	10604	0	0	0	0	912	0	0	0	2	5194	0.00038506	0	0	0	316
ABL2	chr1:g.179110398G>A	1	179110398	rs1446609968	G	A	gnomAD Genomes	NA	PASS	ENST00000502732.6	p.Pro570Leu	p.Pro570Leu	c.1709C>T	missense_variant				2	152108	1.31486e-05	0	0	0	2092	0	0	0	0	15274	0	0	0	0	10602	0	0	0	0	912	0	0	0	2	5194	0.00038506	0	0	0	316
ABL2	chr1:g.179110400C>A	1	179110400		C	A	gnomAD Genomes	NA	PASS	ENST00000502732.6	p.Leu569Leu	p.Leu569Leu	c.1707G>T	synonymous_variant				1	152156	6.5722e-06	0	0	0	2092	0	0	0	0	15274	0	0	0	0	10612	0	0	0	0	912	0	0	0	0	5196	0	0	0	0	316
ABL2	chr1:g.179110412A>G	1	179110412	rs371502310	A	G	gnomAD Genomes	NA	PASS	ENST00000502732.6	p.Val565Val	p.Val565Val	c.1695T>C	synonymous_variant				27	152180	0.000177421	0	0	0	2088	0	0	0	0	15280	0	0	0	0	10618	0	0	0	0	912	0	0	0	0	5196	0	0	0	0	316
ABL2	chr1:g.179110418T>C	1	179110418	rs761724714	T	C	gnomAD Genomes	NA	PASS	ENST00000502732.6	p.Ser563Ser	p.Ser563Ser	c.1689A>G	synonymous_variant				1	152070	6.57592e-06	0	0	0	2088	0	0	0	0	15266	0	0	0	0	10594	0	0	0	0	912	0	0	0	0	5192	0	0	0	0	316
ABL2	chr1:g.179110420A>G	1	179110420	rs750118583	A	G	gnomAD Genomes	NA	PASS	ENST00000502732.6	p.Ser563Pro	p.Ser563Pro	c.1687T>C	missense_variant				2	152168	1.31434e-05	0	0	0	2088	0	0	0	0	15272	0	0	0	0	10620	0	0	0	0	910	0	0	0	0	5196	0	0	0	0	316
ABL2	chr1:g.179110421C>T	1	179110421	rs760551908	C	T	gnomAD Genomes	NA	PASS	ENST00000502732.6	p.Ser562Ser	p.Ser562Ser	c.1686G>A	synonymous_variant				4	152072	2.63033e-05	0	0	0	2090	0	0	0	0	15260	0	0	0	0	10580	0	0	0	0	912	0	0	0	0	5192	0	0	0	0	316
ABL2	chr1:g.179110422G>A	1	179110422	rs766464283	G	A	gnomAD Genomes	NA	PASS	ENST00000502732.6	p.Ser562Leu	p.Ser562Leu	c.1685C>T	missense_variant				1	152148	6.57255e-06	0	0	0	2094	0	0	0	0	15268	0	0	0	0	10606	0	0	0	0	912	0	0	0	0	5200	0	0	0	0	316
ABL2	chr1:g.179110464A>G	1	179110464	rs374934246	A	G	gnomAD Genomes	NA	PASS	ENST00000502732.6	c.1652-9T>C		c.1652-9T>C	intron_variant				1	152208	6.56996e-06	0	0	0	2094	0	0	0	0	15278	0	0	0	0	10624	0	0	0	0	912	0	0	0	0	5202	0	0	0	0	316
ABL2	chr1:g.179110466G>A	1	179110466	rs1160863531	G	A	gnomAD Genomes	NA	PASS	ENST00000502732.6	c.1652-11C>T		c.1652-11C>T	intron_variant				1	152194	6.57056e-06	0	0	0	2094	0	0	0	0	15272	0	0	0	0	10624	0	0	0	0	912	0	0	0	0	5198	0	0	0	0	316
ABL2	chr1:g.179110474G>T	1	179110474	rs374561581	G	T	gnomAD Genomes	NA	PASS	ENST00000502732.6	c.1652-19C>A		c.1652-19C>A	intron_variant				11	152164	7.22904e-05	0	0	0	2094	0	0	0	0	15264	0	0	0	0	10612	0	0	0	0	910	0	0	0	0	5194	0	0	0	0	316
ABL2	chr1:g.179110477C>A	1	179110477	rs529609021	C	A	gnomAD Genomes	NA	PASS	ENST00000502732.6	c.1652-22G>T		c.1652-22G>T	intron_variant				1	152018	6.57817e-06	0	0	0	2088	0	0	0	0	15252	0	0	0	0	10572	0	0	0	0	912	0	0	0	1	5192	0.000192604	0	0	0	316
ABL2	chr1:g.179110480T>G	1	179110480		T	G	gnomAD Genomes	NA	PASS	ENST00000502732.6	c.1652-25A>C		c.1652-25A>C	intron_variant				1	152102	6.57454e-06	0	0	0	2092	0	0	0	0	15274	0	0	0	0	10582	0	0	0	0	912	0	0	0	0	5196	0	0	0	0	316
ABL2	chr1:g.179110489C>A	1	179110489	rs748965196	C	A	gnomAD Genomes	NA	PASS	ENST00000502732.6	c.1652-34G>T		c.1652-34G>T	intron_variant				2	152184	1.3142e-05	0	0	0	2092	0	0	0	0	15272	0	0	0	0	10606	0	0	0	0	912	0	0	0	0	5208	0	0	0	0	316
ABL2	chr1:g.179110490A>C	1	179110490	rs768355286	A	C	gnomAD Genomes	NA	PASS	ENST00000502732.6	c.1652-35T>G		c.1652-35T>G	intron_variant				7	152230	4.59831e-05	0	0	0	2090	0	0	0	0	15284	0	0	0	0	10622	0	0	0	0	912	0	0	0	5	5204	0.000960799	0	0	0	316
ABL2	chr1:g.179110497T>C	1	179110497	rs773794036	T	C	gnomAD Genomes	NA	PASS	ENST00000502732.6	c.1652-42A>G		c.1652-42A>G	intron_variant				2	152190	1.31415e-05	0	0	0	2092	0	0	0	0	15278	0	0	0	0	10616	0	0	0	0	912	0	0	0	0	5202	0	0	0	0	316
ABL2	chr1:g.179110498A>G	1	179110498	rs1302839677	A	G	gnomAD Genomes	NA	PASS	ENST00000502732.6	c.1652-43T>C		c.1652-43T>C	intron_variant				1	152266	6.56745e-06	0	0	0	2094	0	0	0	0	15290	0	0	0	0	10630	0	0	0	0	912	0	0	0	0	5206	0	0	0	0	316
ABL2	chr1:g.179110499G>C	1	179110499	rs190186223	G	C	gnomAD Genomes	NA	PASS	ENST00000502732.6	c.1652-44C>G		c.1652-44C>G	intron_variant				106	152210	0.000696406	1	0	0	2092	0	0	0	106	15278	0.00693808	1	0	0	10616	0	0	0	0	912	0	0	0	0	5204	0	0	0	0	316
ABL2	chr1:g.179110503A>G	1	179110503	rs1204343260	A	G	gnomAD Genomes	NA	PASS	ENST00000502732.6	c.1652-48T>C		c.1652-48T>C	intron_variant				1	152260	6.56771e-06	0	0	0	2094	0	0	0	0	15290	0	0	0	0	10622	0	0	0	0	910	0	0	0	0	5208	0	0	0	0	316
ABL2	chr1:g.179110515C>A	1	179110515	rs116837191	C	A	gnomAD Genomes	NA	PASS	ENST00000502732.6	c.1652-60G>T		c.1652-60G>T	intron_variant				986	152210	0.00647789	13	0	14	2090	0.00669856	0	0	69	15282	0.00451512	0	0	77	10612	0.00725594	0	0	0	912	0	0	0	0	5208	0	0	0	3	316
ABL2	chr1:g.179110519T>C	1	179110519	rs915689855	T	C	gnomAD Genomes	NA	PASS	ENST00000502732.6	c.1652-64A>G		c.1652-64A>G	intron_variant				1	152158	6.57212e-06	0	0	0	2090	0	0	0	0	15272	0	0	0	0	10614	0	0	0	0	912	0	0	0	0	5200	0	0	0	0	316
ABL2	chr1:g.179110734G>A	1	179110734	rs1199244170	G	A	gnomAD Genomes	NA	PASS	ENST00000502732.6	c.1652-279C>T		c.1652-279C>T	intron_variant				1	152144	6.57272e-06	0	0	0	2090	0	0	0	0	15272	0	0	0	0	10608	0	0	0	0	912	0	0	0	0	5196	0	0	0	0	316
ABL2	chr1:g.179110739G>A	1	179110739		G	A	gnomAD Genomes	NA	PASS	ENST00000502732.6	c.1652-284C>T		c.1652-284C>T	intron_variant				1	152116	6.57393e-06	0	0	0	2092	0	0	0	0	15272	0	0	0	0	10596	0	0	0	0	912	0	0	0	0	5196	0	0	0	0	316
ABL2	chr1:g.179110744T>C	1	179110744	rs74413397	T	C	gnomAD Genomes	NA	PASS	ENST00000502732.6	c.1652-289A>G		c.1652-289A>G	intron_variant				20	152200	0.000131406	1	0	0	2090	0	0	0	1	15284	6.54279e-05	0	0	0	10618	0	0	0	0	912	0	0	0	19	5192	0.00365948	1	0	0	316
ABL2	chr1:g.179110745T>G	1	179110745		T	G	gnomAD Genomes	NA	PASS	ENST00000502732.6	c.1652-290A>C		c.1652-290A>C	intron_variant				1	152200	6.5703e-06	0	0	0	2088	0	0	0	0	15288	0	0	0	0	10620	0	0	0	0	912	0	0	0	0	5186	0	0	0	0	316
ABL2	chr1:g.179110746T>G	1	179110746	rs527455117	T	G	gnomAD Genomes	NA	PASS	ENST00000502732.6	c.1652-291A>C		c.1652-291A>C	intron_variant				10	152182	6.57108e-05	0	0	0	2088	0	0	0	0	15266	0	0	0	0	10622	0	0	0	0	912	0	0	0	0	5198	0	0	0	0	316
ABL2	chr1:g.179110754G>C	1	179110754		G	C	gnomAD Genomes	NA	PASS	ENST00000502732.6	c.1652-299C>G		c.1652-299C>G	intron_variant				1	152130	6.57333e-06	0	0	0	2092	0	0	0	0	15274	0	0	0	0	10608	0	0	0	0	912	0	0	0	0	5178	0	0	0	0	316
ABL2	chr1:g.179110758T>C	1	179110758	rs771959958	T	C	gnomAD Genomes	NA	PASS	ENST00000502732.6	c.1652-303A>G		c.1652-303A>G	intron_variant				1	152142	6.57281e-06	0	0	0	2088	0	0	0	0	15276	0	0	0	0	10598	0	0	0	0	912	0	0	0	0	5192	0	0	0	0	316
ABL2	chr1:g.179110760A>G	1	179110760		A	G	gnomAD Genomes	NA	PASS	ENST00000502732.6	c.1652-305T>C		c.1652-305T>C	intron_variant				1	152138	6.57298e-06	0	0	0	2088	0	0	0	0	15278	0	0	0	0	10610	0	0	0	0	910	0	0	0	0	5186	0	0	0	0	316
ABL2	chr1:g.179110762T>C	1	179110762	rs371594116	T	C	gnomAD Genomes	NA	PASS	ENST00000502732.6	c.1652-307A>G		c.1652-307A>G	intron_variant				17	152218	0.000111682	0	0	0	2094	0	0	0	5	15280	0.000327225	0	0	0	10624	0	0	0	0	912	0	0	0	0	5192	0	0	0	0	316
ABL2	chr1:g.179110767A>G	1	179110767	rs1327678191	A	G	gnomAD Genomes	NA	PASS	ENST00000502732.6	c.1652-312T>C		c.1652-312T>C	intron_variant				1	152112	6.5741e-06	0	0	0	2088	0	0	0	0	15270	0	0	0	0	10604	0	0	0	0	912	0	0	0	0	5188	0	0	0	0	316
ABL2	chr1:g.179110770C>A	1	179110770	rs780405853	C	A	gnomAD Genomes	NA	PASS	ENST00000502732.6	c.1652-315G>T		c.1652-315G>T	intron_variant				4	152152	2.62895e-05	0	0	0	2090	0	0	0	0	15276	0	0	0	0	10608	0	0	0	0	912	0	0	0	0	5192	0	0	0	0	316
ABL2	chr1:g.179110770C>T	1	179110770	rs780405853	C	T	gnomAD Genomes	NA	PASS	ENST00000502732.6	c.1652-315G>A		c.1652-315G>A	intron_variant				1	152152	6.57237e-06	0	0	0	2090	0	0	0	0	15276	0	0	0	0	10608	0	0	0	0	912	0	0	0	0	5192	0	0	0	0	316
ABL2	chr1:g.179110771G>A	1	179110771	rs765556821	G	A	gnomAD Genomes	NA	PASS	ENST00000502732.6	c.1652-316C>T		c.1652-316C>T	intron_variant				1	152084	6.57531e-06	0	0	0	2094	0	0	0	0	15260	0	0	0	0	10582	0	0	0	0	910	0	0	0	0	5196	0	0	0	0	316
ABL2	chr1:g.179110772T>C	1	179110772	rs774804608	T	C	gnomAD Genomes	NA	PASS	ENST00000502732.6	c.1652-317A>G		c.1652-317A>G	intron_variant				2	152166	1.31435e-05	0	0	0	2090	0	0	0	0	15270	0	0	0	0	10620	0	0	0	0	912	0	0	0	0	5196	0	0	0	0	316
ABL2	chr1:g.179110776T>C	1	179110776	rs1274359282	T	C	gnomAD Genomes	NA	PASS	ENST00000502732.6	c.1652-321A>G		c.1652-321A>G	intron_variant				2	152176	1.31427e-05	0	0	0	2094	0	0	0	0	15278	0	0	0	2	10614	0.00018843	0	0	0	912	0	0	0	0	5196	0	0	0	0	316
ABL2	chr1:g.179110784T>A	1	179110784	rs1430467705	T	A	gnomAD Genomes	NA	PASS	ENST00000502732.6	c.1652-329A>T		c.1652-329A>T	intron_variant				1	152192	6.57065e-06	0	0	0	2092	0	0	0	0	15278	0	0	0	0	10620	0	0	0	0	912	0	0	0	0	5198	0	0	0	0	314
ABL2	chr1:g.179110785C>T	1	179110785	rs1164760256	C	T	gnomAD Genomes	NA	PASS	ENST00000502732.6	c.1652-330G>A		c.1652-330G>A	intron_variant				1	152142	6.57281e-06	0	0	0	2092	0	0	0	0	15270	0	0	0	0	10592	0	0	0	0	912	0	0	0	0	5192	0	0	0	0	316
ABL2	chr1:g.179110788G>T	1	179110788	rs1473932792	G	T	gnomAD Genomes	NA	PASS	ENST00000502732.6	c.1652-333C>A		c.1652-333C>A	intron_variant				1	152116	6.57393e-06	0	0	0	2090	0	0	0	0	15264	0	0	0	0	10604	0	0	0	0	910	0	0	0	0	5190	0	0	0	0	316
ABL2	chr1:g.179110794T>C	1	179110794	rs777761103	T	C	gnomAD Genomes	NA	PASS	ENST00000502732.6	c.1652-339A>G		c.1652-339A>G	intron_variant				1	152158	6.57212e-06	0	0	0	2088	0	0	0	0	15272	0	0	0	0	10620	0	0	0	0	910	0	0	0	0	5196	0	0	0	0	316
ABL2	chr1:g.179110797C>G	1	179110797	rs374378889	C	G	gnomAD Genomes	NA	PASS	ENST00000502732.6	c.1652-342G>C		c.1652-342G>C	intron_variant				2	152098	1.31494e-05	0	0	0	2084	0	0	0	0	15266	0	0	0	0	10596	0	0	0	0	912	0	0	0	0	5190	0	0	0	0	316
ABL2	chr1:g.179110810A>T	1	179110810	rs971878016	A	T	gnomAD Genomes	NA	PASS	ENST00000392043.4	p.Leu542Met	p.Leu542Met	c.1624T>A	missense_variant				1	152096	6.57479e-06	0	0	0	2086	0	0	0	0	15266	0	0	0	0	10598	0	0	0	0	912	0	0	0	0	5192	0	0	0	0	316
ABL2	chr1:g.179110812G>A	1	179110812	rs781608021	G	A	gnomAD Genomes	NA	PASS	ENST00000392043.4	p.Thr541Ile	p.Thr541Ile	c.1622C>T	missense_variant				1	152114	6.57402e-06	0	0	0	2090	0	0	0	0	15266	0	0	0	0	10606	0	0	0	0	912	0	0	0	0	5192	0	0	0	0	316
ABL2	chr1:g.179110819A>G	1	179110819	rs147444465	A	G	gnomAD Genomes	NA	PASS	ENST00000392043.4	p.Cys539Arg	p.Cys539Arg	c.1615T>C	missense_variant				6	152118	3.94431e-05	0	0	0	2090	0	0	0	0	15278	0	0	0	0	10600	0	0	0	0	912	0	0	0	0	5190	0	0	0	0	316
ABL2	chr1:g.179110820C>T	1	179110820	rs117218074	C	T	gnomAD Genomes	NA	PASS	ENST00000392043.4	p.Thr538Thr	p.Thr538Thr	c.1614G>A	synonymous_variant				67	152098	0.000440505	0	0	1	2092	0.000478011	0	0	3	15270	0.000196464	0	0	0	10590	0	0	0	0	912	0	0	0	56	5184	0.0108025	0	0	0	316
ABL2	chr1:g.179110821G>A	1	179110821	rs368285836	G	A	gnomAD Genomes	NA	PASS	ENST00000392043.4	p.Thr538Met	p.Thr538Met	c.1613C>T	missense_variant				6	152112	3.94446e-05	0	0	0	2090	0	0	0	0	15266	0	0	0	0	10594	0	0	0	0	912	0	0	0	0	5190	0	0	0	0	316
ABL2	chr1:g.179110826A>T	1	179110826		A	T	gnomAD Genomes	NA	PASS	ENST00000392043.4	p.Asn536Lys	p.Asn536Lys	c.1608T>A	missense_variant				1	152116	6.57393e-06	0	0	0	2086	0	0	0	0	15264	0	0	0	0	10602	0	0	0	0	912	0	0	0	0	5186	0	0	0	0	316
ABL2	chr1:g.179110827T>C	1	179110827	rs527476071	T	C	gnomAD Genomes	NA	PASS	ENST00000392043.4	p.Asn536Ser	p.Asn536Ser	c.1607A>G	missense_variant				13	152164	8.54341e-05	1	0	0	2094	0	0	0	0	15270	0	0	0	0	10608	0	0	0	0	912	0	0	0	5	5192	0.00096302	0	0	0	316
ABL2	chr1:g.179110832A>C	1	179110832	rs1468689097	A	C	gnomAD Genomes	NA	PASS	ENST00000392043.4	p.Cys534Trp	p.Cys534Trp	c.1602T>G	missense_variant				3	152178	1.97138e-05	0	0	0	2088	0	0	0	0	15278	0	0	0	0	10622	0	0	0	0	912	0	0	0	0	5196	0	0	0	0	316
ABL2	chr1:g.179110836T>C	1	179110836	rs1407478824	T	C	gnomAD Genomes	NA	PASS	ENST00000392043.4	p.His533Arg	p.His533Arg	c.1598A>G	missense_variant				1	152180	6.57117e-06	0	0	0	2092	0	0	0	0	15278	0	0	0	0	10610	0	0	0	0	912	0	0	0	0	5190	0	0	0	0	316
ABL2	chr1:g.179110838T>G	1	179110838	rs372297330	T	G	gnomAD Genomes	NA	PASS	ENST00000392043.4	p.Leu532Leu	p.Leu532Leu	c.1596A>C	synonymous_variant				1	152228	6.56909e-06	0	0	0	2090	0	0	0	0	15284	0	0	0	0	10622	0	0	0	0	912	0	0	0	0	5200	0	0	0	0	316
ABL2	chr1:g.179110840G>A	1	179110840	rs759431973	G	A	gnomAD Genomes	NA	PASS	ENST00000392043.4	p.Leu532Leu	p.Leu532Leu	c.1594C>T	synonymous_variant				1	152146	6.57263e-06	0	0	0	2088	0	0	0	0	15274	0	0	0	0	10604	0	0	0	0	912	0	0	0	0	5194	0	0	0	0	316
ABL2	chr1:g.179110847T>C	1	179110847	rs1250644167	T	C	gnomAD Genomes	NA	PASS	ENST00000392043.4	c.1589-2A>G		c.1589-2A>G	splice_acceptor_variant				1	152230	6.56901e-06	0	0	0	2092	0	0	0	0	15286	0	0	0	0	10618	0	0	0	0	912	0	0	0	0	5206	0	0	0	0	316
ABL2	chr1:g.179110848G>C	1	179110848	rs1270521059	G	C	gnomAD Genomes	NA	PASS	ENST00000392043.4	c.1589-3C>G		c.1589-3C>G	splice_region_variant				1	152148	6.57255e-06	0	0	0	2088	0	0	0	0	15274	0	0	0	0	10606	0	0	0	0	912	0	0	0	0	5204	0	0	0	0	314
ABL2	chr1:g.179110857C>G	1	179110857	rs569305721	C	G	gnomAD Genomes	NA	PASS	ENST00000502732.6	c.1652-402G>C		c.1652-402G>C	intron_variant				12	152136	7.88768e-05	0	0	1	2086	0.000479386	0	0	2	15272	0.000130959	0	0	0	10594	0	0	0	0	912	0	0	0	0	5192	0	0	0	0	316
ABL2	chr1:g.179110866C>T	1	179110866	rs193251928	C	T	gnomAD Genomes	NA	PASS	ENST00000502732.6	c.1652-411G>A		c.1652-411G>A	intron_variant				73	151966	0.000480371	0	0	0	2084	0	0	0	2	15254	0.000131113	0	0	0	10522	0	0	0	0	912	0	0	0	0	5186	0	0	0	0	316
ABL2	chr1:g.179110867G>A	1	179110867	rs551179254	G	A	gnomAD Genomes	NA	PASS	ENST00000502732.6	c.1652-412C>T		c.1652-412C>T	intron_variant				3	151996	1.97374e-05	0	0	0	2090	0	0	0	0	15242	0	0	0	0	10560	0	0	0	0	912	0	0	0	1	5194	0.00019253	0	0	0	316
ABL2	chr1:g.179110868T>G	1	179110868	rs750747218	T	G	gnomAD Genomes	NA	PASS	ENST00000502732.6	c.1652-413A>C		c.1652-413A>C	intron_variant				2	152180	1.31423e-05	0	0	0	2088	0	0	0	0	15280	0	0	0	0	10604	0	0	0	0	912	0	0	0	0	5198	0	0	0	0	314
ABL2	chr1:g.179110876G>A	1	179110876	rs371265441	G	A	gnomAD Genomes	NA	PASS	ENST00000502732.6	c.1652-421C>T		c.1652-421C>T	intron_variant				3	152064	1.97285e-05	0	0	1	2088	0.000478927	0	0	0	15260	0	0	0	0	10564	0	0	0	0	910	0	0	0	0	5192	0	0	0	0	316
ABL2	chr1:g.179110898T>C	1	179110898	rs565780289	T	C	gnomAD Genomes	NA	PASS	ENST00000502732.6	c.1652-443A>G		c.1652-443A>G	intron_variant				2	152108	1.31486e-05	0	0	0	2086	0	0	0	0	15250	0	0	0	0	10590	0	0	0	0	912	0	0	0	0	5204	0	0	0	0	314
ABL2	chr1:g.179110906A>G	1	179110906	rs1299258663	A	G	gnomAD Genomes	NA	PASS	ENST00000502732.6	c.1652-451T>C		c.1652-451T>C	intron_variant				1	152046	6.57696e-06	0	0	0	2088	0	0	0	0	15260	0	0	0	0	10578	0	0	0	0	912	0	0	0	1	5194	0.00019253	0	0	0	314
ABL2	chr1:g.179110906A>T	1	179110906	rs1299258663	A	T	gnomAD Genomes	NA	PASS	ENST00000502732.6	c.1652-451T>A		c.1652-451T>A	intron_variant				4	152046	2.63078e-05	0	0	0	2088	0	0	0	1	15260	6.55308e-05	0	0	0	10578	0	0	0	0	912	0	0	0	0	5194	0	0	0	0	314
ABL2	chr1:g.179110911C>T	1	179110911		C	T	gnomAD Genomes	NA	PASS	ENST00000502732.6	c.1652-456G>A		c.1652-456G>A	intron_variant				1	151210	6.61332e-06	0	0	0	2078	0	0	0	1	15144	6.60328e-05	0	0	0	10260	0	0	0	0	912	0	0	0	0	5176	0	0	0	0	312
ABL2	chr1:g.179110912G>A	1	179110912	rs923339458	G	A	gnomAD Genomes	NA	PASS	ENST00000502732.6	c.1652-457C>T		c.1652-457C>T	intron_variant				1	151584	6.597e-06	0	0	0	2088	0	0	0	0	15210	0	0	0	0	10424	0	0	0	0	912	0	0	0	0	5178	0	0	0	0	310
ABL2	chr1:g.179110914T>C	1	179110914	rs1345008956	T	C	gnomAD Genomes	NA	PASS	ENST00000502732.6	c.1652-459A>G		c.1652-459A>G	intron_variant				2	152060	1.31527e-05	0	0	0	2094	0	0	0	0	15248	0	0	0	0	10582	0	0	0	0	912	0	0	0	0	5202	0	0	0	0	314
ABL2	chr1:g.179110920T>C	1	179110920	rs139985501	T	C	gnomAD Genomes	NA	PASS	ENST00000502732.6	c.1652-465A>G		c.1652-465A>G	intron_variant				348	152136	0.00228743	0	0	5	2094	0.00238777	0	0	28	15254	0.00183558	0	0	6	10596	0.000566251	0	0	0	912	0	0	0	0	5204	0	0	0	2	312
ABL2	chr1:g.179112238T>C	1	179112238	rs1164788333	T	C	gnomAD Genomes	NA	PASS	ENST00000502732.6	c.1651+71A>G		c.1651+71A>G	intron_variant				1	152160	6.57203e-06	0	0	0	2090	0	0	0	0	15280	0	0	0	0	10616	0	0	0	0	912	0	0	0	0	5198	0	0	0	0	316
ABL2	chr1:g.179112243A>C	1	179112243		A	C	gnomAD Genomes	NA	PASS	ENST00000502732.6	c.1651+66T>G		c.1651+66T>G	intron_variant				1	152214	6.5697e-06	0	0	0	2092	0	0	0	0	15284	0	0	0	1	10614	9.42152e-05	0	0	0	912	0	0	0	0	5198	0	0	0	0	316
ABL2	chr1:g.179112250T>C	1	179112250		T	C	gnomAD Genomes	NA	PASS	ENST00000502732.6	c.1651+59A>G		c.1651+59A>G	intron_variant				1	152110	6.57419e-06	0	0	0	2092	0	0	0	1	15272	6.54793e-05	0	0	0	10596	0	0	0	0	912	0	0	0	0	5198	0	0	0	0	316
ABL2	chr1:g.179112260C>T	1	179112260	rs1426601584	C	T	gnomAD Genomes	NA	PASS	ENST00000502732.6	c.1651+49G>A		c.1651+49G>A	intron_variant				1	152136	6.57307e-06	0	0	0	2092	0	0	0	0	15278	0	0	0	0	10598	0	0	0	0	910	0	0	0	0	5200	0	0	0	0	316
ABL2	chr1:g.179112266T>C	1	179112266	rs777327353	T	C	gnomAD Genomes	NA	PASS	ENST00000502732.6	c.1651+43A>G		c.1651+43A>G	intron_variant				1	152188	6.57082e-06	0	0	0	2092	0	0	0	0	15272	0	0	0	0	10612	0	0	0	0	912	0	0	0	0	5202	0	0	0	0	316
ABL2	chr1:g.179112267A>C	1	179112267		A	C	gnomAD Genomes	NA	PASS	ENST00000502732.6	c.1651+42T>G		c.1651+42T>G	intron_variant				1	152160	6.57203e-06	0	0	0	2092	0	0	0	0	15274	0	0	0	0	10618	0	0	0	0	912	0	0	0	1	5200	0.000192308	0	0	0	316
ABL2	chr1:g.179112268C>T	1	179112268	rs1557911856	C	T	gnomAD Genomes	NA	PASS	ENST00000502732.6	c.1651+41G>A		c.1651+41G>A	intron_variant				1	152144	6.57272e-06	0	0	0	2088	0	0	0	0	15270	0	0	0	0	10602	0	0	0	0	912	0	0	0	0	5200	0	0	0	0	316
ABL2	chr1:g.179112269C>G	1	179112269	rs746517610	C	G	gnomAD Genomes	NA	PASS	ENST00000502732.6	c.1651+40G>C		c.1651+40G>C	intron_variant				5	152118	3.28692e-05	0	0	0	2092	0	0	0	0	15272	0	0	0	0	10596	0	0	0	0	912	0	0	0	0	5200	0	0	0	0	316
ABL2	chr1:g.179112274A>G	1	179112274	rs1166735265	A	G	gnomAD Genomes	NA	PASS	ENST00000502732.6	c.1651+35T>C		c.1651+35T>C	intron_variant				1	152238	6.56866e-06	0	0	0	2092	0	0	0	0	15284	0	0	0	0	10626	0	0	0	0	912	0	0	0	0	5204	0	0	0	0	316
ABL2	chr1:g.179112282C>G	1	179112282		C	G	gnomAD Genomes	NA	PASS	ENST00000502732.6	c.1651+27G>C		c.1651+27G>C	intron_variant				1	152168	6.57168e-06	0	0	0	2092	0	0	0	0	15280	0	0	0	0	10608	0	0	0	0	912	0	0	0	0	5196	0	0	0	0	316
ABL2	chr1:g.179112284A>G	1	179112284	rs1409716237	A	G	gnomAD Genomes	NA	PASS	ENST00000502732.6	c.1651+25T>C		c.1651+25T>C	intron_variant				1	152238	6.56866e-06	0	0	0	2092	0	0	0	1	15286	6.54193e-05	0	0	0	10622	0	0	0	0	912	0	0	0	0	5196	0	0	0	0	316
ABL2	chr1:g.179112291A>C	1	179112291	rs1394923698	A	C	gnomAD Genomes	NA	PASS	ENST00000502732.6	c.1651+18T>G		c.1651+18T>G	intron_variant				1	152224	6.56927e-06	0	0	0	2092	0	0	0	0	15284	0	0	0	0	10622	0	0	0	0	912	0	0	0	0	5204	0	0	0	0	316
ABL2	chr1:g.179112298C>A	1	179112298		C	A	gnomAD Genomes	NA	PASS	ENST00000502732.6	c.1651+11G>T		c.1651+11G>T	intron_variant				1	152194	6.57056e-06	0	0	0	2094	0	0	0	0	15282	0	0	0	0	10602	0	0	0	0	912	0	0	0	0	5200	0	0	0	0	316
ABL2	chr1:g.179112298C>T	1	179112298	rs768091566	C	T	gnomAD Genomes	NA	PASS	ENST00000502732.6	c.1651+11G>A		c.1651+11G>A	intron_variant				3	152194	1.97117e-05	0	0	0	2094	0	0	0	0	15282	0	0	0	0	10602	0	0	0	0	912	0	0	0	0	5200	0	0	0	0	316
ABL2	chr1:g.179112302T>C	1	179112302	rs530286418	T	C	gnomAD Genomes	NA	PASS	ENST00000502732.6	c.1651+7A>G		c.1651+7A>G	splice_region_variant				1	152200	6.5703e-06	0	0	0	2094	0	0	0	0	15286	0	0	0	0	10610	0	0	0	0	912	0	0	0	0	5198	0	0	0	0	316
ABL2	chr1:g.179112321T>C	1	179112321	rs368972305	T	C	gnomAD Genomes	NA	PASS	ENST00000502732.6	p.Ser547Gly	p.Ser547Gly	c.1639A>G	missense_variant				3	152200	1.97109e-05	0	0	0	2092	0	0	0	0	15286	0	0	0	0	10618	0	0	0	0	912	0	0	0	0	5196	0	0	0	0	316
ABL2	chr1:g.179112322G>A	1	179112322	rs1275267030	G	A	gnomAD Genomes	NA	PASS	ENST00000502732.6	p.Ser546Ser	p.Ser546Ser	c.1638C>T	synonymous_variant				2	152160	1.31441e-05	0	0	0	2090	0	0	0	0	15284	0	0	0	0	10594	0	0	0	0	912	0	0	0	0	5190	0	0	0	0	316
ABL2	chr1:g.179112350T>C	1	179112350	rs371868418	T	C	gnomAD Genomes	NA	PASS	ENST00000502732.6	p.Gln537Arg	p.Gln537Arg	c.1610A>G	missense_variant				2	152136	1.31461e-05	0	0	0	2094	0	0	0	0	15272	0	0	0	0	10602	0	0	0	0	912	0	0	0	0	5182	0	0	0	0	316
ABL2	chr1:g.179112355T>C	1	179112355		T	C	gnomAD Genomes	NA	PASS	ENST00000502732.6	p.Thr535Thr	p.Thr535Thr	c.1605A>G	synonymous_variant				2	152188	1.31416e-05	0	0	0	2092	0	0	0	0	15284	0	0	0	0	10610	0	0	0	0	912	0	0	0	0	5198	0	0	0	0	316
ABL2	chr1:g.179112368G>C	1	179112368	rs750908916	G	C	gnomAD Genomes	NA	PASS	ENST00000502732.6	p.Ser531Cys	p.Ser531Cys	c.1592C>G	missense_variant				2	152184	1.3142e-05	0	0	0	2092	0	0	0	2	15280	0.00013089	0	0	0	10610	0	0	0	0	912	0	0	0	0	5196	0	0	0	0	316
ABL2	chr1:g.179112370G>A	1	179112370		G	A	gnomAD Genomes	NA	PASS	ENST00000502732.6	p.Pro530Pro	p.Pro530Pro	c.1590C>T	synonymous_variant				1	152180	6.57117e-06	0	0	0	2094	0	0	0	0	15276	0	0	0	0	10614	0	0	0	0	910	0	0	0	0	5194	0	0	0	0	316
ABL2	chr1:g.179112378C>T	1	179112378	rs754261724	C	T	gnomAD Genomes	NA	PASS	ENST00000502732.6	p.Asp528Asn	p.Asp528Asn	c.1582G>A	missense_variant				2	152148	1.31451e-05	0	0	0	2094	0	0	0	1	15274	6.54707e-05	0	0	0	10616	0	0	0	0	912	0	0	0	0	5194	0	0	0	0	316
ABL2	chr1:g.179112379G>A	1	179112379	rs758014808	G	A	gnomAD Genomes	NA	PASS	ENST00000502732.6	p.Ala527Ala	p.Ala527Ala	c.1581C>T	synonymous_variant				8	152168	5.25735e-05	0	0	0	2092	0	0	0	0	15278	0	0	0	0	10616	0	0	0	0	912	0	0	0	0	5194	0	0	0	0	316
ABL2	chr1:g.179112386C>G	1	179112386	rs777299525	C	G	gnomAD Genomes	NA	PASS	ENST00000502732.6	p.Ser525Thr	p.Ser525Thr	c.1574G>C	missense_variant				7	152210	4.59891e-05	0	0	0	2092	0	0	0	0	15280	0	0	0	0	10620	0	0	0	0	912	0	0	0	0	5198	0	0	0	0	316
ABL2	chr1:g.179112391C>T	1	179112391	rs550421936	C	T	gnomAD Genomes	NA	PASS	ENST00000502732.6	p.Lys523Lys	p.Lys523Lys	c.1569G>A	synonymous_variant				4	152234	2.62753e-05	0	0	0	2094	0	0	0	0	15284	0	0	0	0	10614	0	0	0	0	910	0	0	0	3	5200	0.000576923	0	0	0	316
ABL2	chr1:g.179112408A>C	1	179112408	rs570185332	A	C	gnomAD Genomes	NA	PASS	ENST00000502732.6	c.1562-10T>G		c.1562-10T>G	intron_variant				3	152252	1.97042e-05	0	0	0	2094	0	0	0	0	15284	0	0	0	0	10624	0	0	0	0	912	0	0	0	0	5202	0	0	0	0	316
ABL2	chr1:g.179112408A>G	1	179112408	rs570185332	A	G	gnomAD Genomes	NA	PASS	ENST00000502732.6	c.1562-10T>C		c.1562-10T>C	intron_variant				1	152252	6.56806e-06	0	0	0	2094	0	0	0	0	15284	0	0	0	0	10624	0	0	0	0	912	0	0	0	0	5202	0	0	0	0	316
ABL2	chr1:g.179112411A>C	1	179112411		A	C	gnomAD Genomes	NA	PASS	ENST00000502732.6	c.1562-13T>G		c.1562-13T>G	intron_variant				1	152248	6.56823e-06	0	0	0	2092	0	0	0	0	15280	0	0	0	0	10628	0	0	0	0	912	0	0	0	1	5204	0.00019216	0	0	0	316
ABL2	chr1:g.179112435C>G	1	179112435	rs539306087	C	G	gnomAD Genomes	NA	PASS	ENST00000502732.6	c.1562-37G>C		c.1562-37G>C	intron_variant				5	152212	3.28489e-05	0	0	0	2088	0	0	0	0	15280	0	0	0	0	10622	0	0	0	0	912	0	0	0	0	5196	0	0	0	0	316
ABL2	chr1:g.179112442T>C	1	179112442	rs1334414329	T	C	gnomAD Genomes	NA	PASS	ENST00000502732.6	c.1562-44A>G		c.1562-44A>G	intron_variant				2	152206	1.31401e-05	0	0	0	2090	0	0	0	2	15276	0.000130924	0	0	0	10618	0	0	0	0	912	0	0	0	0	5200	0	0	0	0	316
ABL2	chr1:g.179112444A>C	1	179112444	rs1270787416	A	C	gnomAD Genomes	NA	PASS	ENST00000502732.6	c.1562-46T>G		c.1562-46T>G	intron_variant				1	152248	6.56823e-06	0	0	0	2092	0	0	0	0	15284	0	0	0	0	10626	0	0	0	0	912	0	0	0	0	5204	0	0	0	0	316
ABL2	chr1:g.179112446T>C	1	179112446	rs374392354	T	C	gnomAD Genomes	NA	PASS	ENST00000502732.6	c.1562-48A>G		c.1562-48A>G	intron_variant				9	152206	5.91304e-05	0	0	0	2090	0	0	0	3	15274	0.000196412	0	0	0	10608	0	0	0	0	912	0	0	0	0	5202	0	0	0	0	316
ABL2	chr1:g.179112449C>T	1	179112449	rs774459554	C	T	gnomAD Genomes	NA	PASS	ENST00000502732.6	c.1562-51G>A		c.1562-51G>A	intron_variant				1	152208	6.56996e-06	0	0	0	2092	0	0	0	0	15276	0	0	0	0	10616	0	0	0	0	912	0	0	0	0	5202	0	0	0	0	316
ABL2	chr1:g.179112456T>G	1	179112456	rs1245579775	T	G	gnomAD Genomes	NA	PASS	ENST00000502732.6	c.1562-58A>C		c.1562-58A>C	intron_variant				2	152246	1.31366e-05	0	0	0	2092	0	0	0	2	15286	0.000130839	0	0	0	10620	0	0	0	0	912	0	0	0	0	5206	0	0	0	0	316
ABL2	chr1:g.179112458T>C	1	179112458	rs1022488356	T	C	gnomAD Genomes	NA	PASS	ENST00000502732.6	c.1562-60A>G		c.1562-60A>G	intron_variant				1	152230	6.56901e-06	0	0	0	2094	0	0	0	0	15286	0	0	0	0	10624	0	0	0	0	912	0	0	0	0	5204	0	0	0	0	316
ABL2	chr1:g.179112466A>T	1	179112466	rs1455401417	A	T	gnomAD Genomes	NA	PASS	ENST00000502732.6	c.1562-68T>A		c.1562-68T>A	intron_variant				1	152268	6.56737e-06	0	0	0	2092	0	0	0	0	15294	0	0	0	0	10626	0	0	0	0	912	0	0	0	0	5202	0	0	0	0	316
ABL2	chr1:g.179112468T>C	1	179112468	rs1489350318	T	C	gnomAD Genomes	NA	PASS	ENST00000502732.6	c.1562-70A>G		c.1562-70A>G	intron_variant				1	152262	6.56763e-06	0	0	0	2092	0	0	0	0	15292	0	0	0	0	10626	0	0	0	0	912	0	0	0	0	5204	0	0	0	0	316
ABL2	chr1:g.179112469G>A	1	179112469	rs1203298386	G	A	gnomAD Genomes	NA	PASS	ENST00000502732.6	c.1562-71C>T		c.1562-71C>T	intron_variant				1	152216	6.56961e-06	0	0	0	2092	0	0	0	0	15284	0	0	0	0	10618	0	0	0	0	912	0	0	0	0	5204	0	0	0	0	316
ABL2	chr1:g.179114826T>C	1	179114826	rs889710293	T	C	gnomAD Genomes	NA	PASS	ENST00000502732.6	c.1561+52A>G		c.1561+52A>G	intron_variant				11	152210	7.22686e-05	0	0	0	2090	0	0	0	0	15278	0	0	0	0	10620	0	0	0	0	912	0	0	0	0	5202	0	0	0	0	316
ABL2	chr1:g.179114827T>C	1	179114827	rs191729829	T	C	gnomAD Genomes	NA	PASS	ENST00000502732.6	c.1561+51A>G		c.1561+51A>G	intron_variant				15	152244	9.85261e-05	0	0	0	2092	0	0	0	14	15286	0.000915871	0	0	0	10622	0	0	0	0	912	0	0	0	1	5200	0.000192308	0	0	0	316
ABL2	chr1:g.179114829T>C	1	179114829	rs367930667	T	C	gnomAD Genomes	NA	PASS	ENST00000502732.6	c.1561+49A>G		c.1561+49A>G	intron_variant				1	152228	6.56909e-06	0	0	0	2090	0	0	0	0	15278	0	0	0	0	10624	0	0	0	0	912	0	0	0	0	5202	0	0	0	0	316
ABL2	chr1:g.179114830G>A	1	179114830	rs772015899	G	A	gnomAD Genomes	NA	PASS	ENST00000502732.6	c.1561+48C>T		c.1561+48C>T	intron_variant				1	152108	6.57428e-06	0	0	0	2090	0	0	0	0	15262	0	0	0	0	10602	0	0	0	0	912	0	0	0	0	5194	0	0	0	0	316
ABL2	chr1:g.179114846C>T	1	179114846	rs371627537	C	T	gnomAD Genomes	NA	PASS	ENST00000502732.6	c.1561+32G>A		c.1561+32G>A	intron_variant				2	152142	1.31456e-05	0	0	0	2090	0	0	0	0	15270	0	0	0	0	10598	0	0	0	0	912	0	0	0	0	5194	0	0	0	0	316
ABL2	chr1:g.179114847C>T	1	179114847		C	T	gnomAD Genomes	NA	PASS	ENST00000502732.6	c.1561+31G>A		c.1561+31G>A	intron_variant				1	152134	6.57315e-06	0	0	0	2094	0	0	0	0	15282	0	0	0	0	10594	0	0	0	0	912	0	0	0	0	5198	0	0	0	0	316
ABL2	chr1:g.179114863T>C	1	179114863	rs553452448	T	C	gnomAD Genomes	NA	PASS	ENST00000502732.6	c.1561+15A>G		c.1561+15A>G	intron_variant				1	152218	6.56953e-06	0	0	0	2094	0	0	0	0	15286	0	0	0	0	10620	0	0	0	0	912	0	0	0	1	5202	0.000192234	0	0	0	314
ABL2	chr1:g.179114868A>C	1	179114868	rs766889278	A	C	gnomAD Genomes	NA	PASS	ENST00000502732.6	c.1561+10T>G		c.1561+10T>G	intron_variant				1	152216	6.56961e-06	0	0	0	2090	0	0	0	0	15276	0	0	0	0	10620	0	0	0	0	912	0	0	0	0	5202	0	0	0	0	316
ABL2	chr1:g.179114879T>C	1	179114879	rs1239669857	T	C	gnomAD Genomes	NA	PASS	ENST00000502732.6	p.Ala520Ala	p.Ala520Ala	c.1560A>G	splice_region_variant				1	152238	6.56866e-06	0	0	0	2094	0	0	0	0	15282	0	0	0	0	10628	0	0	0	0	912	0	0	0	0	5206	0	0	0	0	316
ABL2	chr1:g.179114897A>G	1	179114897		A	G	gnomAD Genomes	NA	PASS	ENST00000502732.6	p.Val514Val	p.Val514Val	c.1542T>C	synonymous_variant				1	152202	6.57022e-06	0	0	0	2094	0	0	0	0	15278	0	0	0	0	10612	0	0	0	0	910	0	0	0	0	5204	0	0	0	0	316
ABL2	chr1:g.179114900C>T	1	179114900		C	T	gnomAD Genomes	NA	PASS	ENST00000502732.6	p.Lys513Lys	p.Lys513Lys	c.1539G>A	synonymous_variant				1	152118	6.57384e-06	0	0	0	2090	0	0	0	0	15274	0	0	0	0	10604	0	0	0	0	912	0	0	0	0	5194	0	0	0	0	316
ABL2	chr1:g.179114924T>C	1	179114924	rs374653824	T	C	gnomAD Genomes	NA	PASS	ENST00000502732.6	p.Glu505Glu	p.Glu505Glu	c.1515A>G	synonymous_variant				2	152230	1.3138e-05	0	0	0	2092	0	0	0	0	15288	0	0	0	0	10626	0	0	0	0	912	0	0	0	0	5204	0	0	0	0	316
ABL2	chr1:g.179114936T>A	1	179114936	rs780833324	T	A	gnomAD Genomes	NA	PASS	ENST00000502732.6	p.Gly501Gly	p.Gly501Gly	c.1503A>T	synonymous_variant				3	152230	1.9707e-05	0	0	0	2092	0	0	0	3	15284	0.000196284	0	0	0	10620	0	0	0	0	912	0	0	0	0	5198	0	0	0	0	316
ABL2	chr1:g.179114945T>G	1	179114945	rs2274230	T	G	gnomAD Genomes	NA	PASS	ENST00000502732.6	p.Leu498Leu	p.Leu498Leu	c.1494A>C	synonymous_variant				9925	152168	0.065224	437	0	120	2092	0.0573614	3	0	694	15274	0.0454367	17	0	1526	10600	0.143962	105	0	75	910	0.0824176	2	0	373	5204	0.0716756	12	0	2	316
ABL2	chr1:g.179114950G>A	1	179114950		G	A	gnomAD Genomes	NA	PASS	ENST00000502732.6	p.Leu497Leu	p.Leu497Leu	c.1489C>T	synonymous_variant				1	152002	6.57886e-06	0	0	0	2092	0	0	0	0	15252	0	0	0	0	10566	0	0	0	0	912	0	0	0	0	5194	0	0	0	0	316
ABL2	chr1:g.179114955T>A	1	179114955	rs756047263	T	A	gnomAD Genomes	NA	PASS	ENST00000502732.6	p.Tyr495Phe	p.Tyr495Phe	c.1484A>T	missense_variant				1	152208	6.56996e-06	0	0	0	2088	0	0	0	0	15282	0	0	0	0	10624	0	0	0	0	912	0	0	0	1	5204	0.00019216	0	0	0	316
ABL2	chr1:g.179114957G>C	1	179114957	rs1270912410	G	C	gnomAD Genomes	NA	PASS	ENST00000502732.6	p.Val494Val	p.Val494Val	c.1482C>G	synonymous_variant				2	152074	1.31515e-05	0	0	0	2088	0	0	0	0	15270	0	0	0	0	10588	0	0	0	0	912	0	0	0	0	5200	0	0	0	0	316
ABL2	chr1:g.179114968G>A	1	179114968	rs542034905	G	A	gnomAD Genomes	NA	PASS	ENST00000502732.6	p.Leu491Leu	p.Leu491Leu	c.1471C>T	synonymous_variant				1	152058	6.57644e-06	0	0	0	2082	0	0	0	0	15258	0	0	0	0	10570	0	0	0	0	912	0	0	0	0	5194	0	0	0	0	316
ABL2	chr1:g.179114975A>G	1	179114975	rs768314205	A	G	gnomAD Genomes	NA	PASS	ENST00000502732.6	p.Gly488Gly	p.Gly488Gly	c.1464T>C	synonymous_variant				3	152222	1.97081e-05	0	0	0	2090	0	0	0	0	15282	0	0	0	0	10624	0	0	0	0	912	0	0	0	0	5196	0	0	0	0	316
ABL2	chr1:g.179114984T>C	1	179114984	rs1215894998	T	C	gnomAD Genomes	NA	PASS	ENST00000502732.6	p.Pro485Pro	p.Pro485Pro	c.1455A>G	synonymous_variant				1	152192	6.57065e-06	0	0	0	2088	0	0	0	0	15268	0	0	0	0	10622	0	0	0	0	912	0	0	0	0	5200	0	0	0	0	316
ABL2	chr1:g.179114987T>C	1	179114987	rs1281433663	T	C	gnomAD Genomes	NA	PASS	ENST00000502732.6	p.Ser484Ser	p.Ser484Ser	c.1452A>G	synonymous_variant				1	152138	6.57298e-06	0	0	0	2090	0	0	0	0	15268	0	0	0	0	10606	0	0	0	0	912	0	0	0	1	5198	0.000192382	0	0	0	316
ABL2	chr1:g.179114992T>G	1	179114992	rs1203978571	T	G	gnomAD Genomes	NA	PASS	ENST00000502732.6	p.Met483Leu	p.Met483Leu	c.1447A>C	missense_variant				1	152170	6.5716e-06	0	0	0	2090	0	0	0	0	15270	0	0	0	0	10612	0	0	0	0	910	0	0	0	0	5196	0	0	0	0	316
ABL2	chr1:g.179115005A>G	1	179115005	rs956028424	A	G	gnomAD Genomes	NA	PASS	ENST00000502732.6	p.Ile478Ile	p.Ile478Ile	c.1434T>C	synonymous_variant				1	152188	6.57082e-06	0	0	0	2092	0	0	0	0	15264	0	0	0	0	10618	0	0	0	0	912	0	0	0	0	5194	0	0	0	0	316
ABL2	chr1:g.179115006A>G	1	179115006		A	G	gnomAD Genomes	NA	PASS	ENST00000502732.6	p.Ile478Thr	p.Ile478Thr	c.1433T>C	missense_variant				1	152164	6.57186e-06	0	0	0	2092	0	0	0	0	15270	0	0	0	0	10610	0	0	0	0	912	0	0	0	0	5198	0	0	0	0	316
ABL2	chr1:g.179115014C>T	1	179115014	rs574635664	C	T	gnomAD Genomes	NA	PASS	ENST00000502732.6	p.Leu475Leu	p.Leu475Leu	c.1425G>A	synonymous_variant				2	152130	1.31467e-05	0	0	0	2088	0	0	0	1	15266	6.5505e-05	0	0	0	10606	0	0	0	0	912	0	0	0	0	5198	0	0	0	0	316
ABL2	chr1:g.179115036T>C	1	179115036	rs562016675	T	C	gnomAD Genomes	NA	PASS	ENST00000502732.6	c.1409-6A>G		c.1409-6A>G	splice_region_variant				1	152188	6.57082e-06	0	0	0	2092	0	0	0	0	15266	0	0	0	0	10610	0	0	0	0	912	0	0	0	1	5202	0.000192234	0	0	0	316
ABL2	chr1:g.179115037A>T	1	179115037	rs772340470	A	T	gnomAD Genomes	NA	PASS	ENST00000502732.6	c.1409-7T>A		c.1409-7T>A	splice_region_variant				1	152206	6.57004e-06	0	0	0	2094	0	0	0	0	15272	0	0	0	0	10622	0	0	0	0	912	0	0	0	0	5202	0	0	0	0	316
ABL2	chr1:g.179115045A>T	1	179115045	rs760751897	A	T	gnomAD Genomes	NA	PASS	ENST00000502732.6	c.1409-15T>A		c.1409-15T>A	intron_variant				5	152204	3.28506e-05	0	0	0	2092	0	0	0	0	15272	0	0	0	0	10618	0	0	0	0	912	0	0	0	0	5200	0	0	0	0	316
ABL2	chr1:g.179115064T>C	1	179115064	rs777096572	T	C	gnomAD Genomes	NA	PASS	ENST00000502732.6	c.1409-34A>G		c.1409-34A>G	intron_variant				1	152216	6.56961e-06	0	0	0	2092	0	0	0	0	15278	0	0	0	0	10620	0	0	0	0	912	0	0	0	0	5198	0	0	0	0	316
ABL2	chr1:g.179115071C>T	1	179115071	rs200861560	C	T	gnomAD Genomes	NA	PASS	ENST00000502732.6	c.1409-41G>A		c.1409-41G>A	intron_variant				36	152050	0.000236764	0	0	0	2088	0	0	0	1	15264	6.55136e-05	0	0	3	10586	0.000283393	0	0	0	912	0	0	0	1	5184	0.000192901	0	0	0	316
ABL2	chr1:g.179115072G>A	1	179115072	rs765511509	G	A	gnomAD Genomes	NA	PASS	ENST00000502732.6	c.1409-42C>T		c.1409-42C>T	intron_variant				4	152040	2.63089e-05	0	0	0	2090	0	0	0	2	15270	0.000130976	0	0	0	10576	0	0	0	0	910	0	0	0	0	5192	0	0	0	0	316
ABL2	chr1:g.179115072G>C	1	179115072	rs765511509	G	C	gnomAD Genomes	NA	PASS	ENST00000502732.6	c.1409-42C>G		c.1409-42C>G	intron_variant				1	152040	6.57722e-06	0	0	0	2090	0	0	0	0	15270	0	0	0	0	10576	0	0	0	0	910	0	0	0	0	5192	0	0	0	0	316
ABL2	chr1:g.179115083T>C	1	179115083		T	C	gnomAD Genomes	NA	PASS	ENST00000502732.6	c.1409-53A>G		c.1409-53A>G	intron_variant				1	152220	6.56944e-06	0	0	0	2090	0	0	0	1	15286	6.54193e-05	0	0	0	10614	0	0	0	0	912	0	0	0	0	5198	0	0	0	0	316
ABL2	chr1:g.179115088T>C	1	179115088		T	C	gnomAD Genomes	NA	PASS	ENST00000502732.6	c.1409-58A>G		c.1409-58A>G	intron_variant				1	152234	6.56883e-06	0	0	0	2092	0	0	0	0	15286	0	0	0	1	10620	9.4162e-05	0	0	0	912	0	0	0	0	5202	0	0	0	0	316
ABL2	chr1:g.179115090A>T	1	179115090	rs575828665	A	T	gnomAD Genomes	NA	PASS	ENST00000502732.6	c.1409-60T>A		c.1409-60T>A	intron_variant				6	152240	3.94115e-05	0	0	0	2090	0	0	0	6	15284	0.000392567	0	0	0	10628	0	0	0	0	912	0	0	0	0	5196	0	0	0	0	316
ABL2	chr1:g.179115094G>A	1	179115094		G	A	gnomAD Genomes	NA	PASS	ENST00000502732.6	c.1409-64C>T		c.1409-64C>T	intron_variant				1	152090	6.57505e-06	0	0	0	2088	0	0	0	0	15270	0	0	0	0	10580	0	0	0	0	912	0	0	0	0	5196	0	0	0	0	316
ABL2	chr1:g.179115095G>A	1	179115095	rs544926258	G	A	gnomAD Genomes	NA	PASS	ENST00000502732.6	c.1409-65C>T		c.1409-65C>T	intron_variant				16	151994	0.000105267	0	0	0	2088	0	0	0	0	15250	0	0	0	0	10562	0	0	0	0	912	0	0	0	0	5186	0	0	0	0	314
ABL2	chr1:g.179115095G>T	1	179115095	rs544926258	G	T	gnomAD Genomes	NA	PASS	ENST00000502732.6	c.1409-65C>A		c.1409-65C>A	intron_variant				1	151994	6.57921e-06	0	0	0	2088	0	0	0	0	15250	0	0	0	0	10562	0	0	0	0	912	0	0	0	1	5186	0.000192827	0	0	0	314
ABL2	chr1:g.179117262C>T	1	179117262	rs770346213	C	T	gnomAD Genomes	NA	PASS	ENST00000502732.6	c.1408+70G>A		c.1408+70G>A	intron_variant				1	151846	6.58562e-06	0	0	0	2092	0	0	0	0	15238	0	0	0	0	10548	0	0	0	0	912	0	0	0	0	5190	0	0	0	0	316
ABL2	chr1:g.179117266A>G	1	179117266	rs1343807086	A	G	gnomAD Genomes	NA	PASS	ENST00000502732.6	c.1408+66T>C		c.1408+66T>C	intron_variant				2	151990	1.31588e-05	0	0	0	2088	0	0	0	0	15274	0	0	0	0	10574	0	0	0	0	912	0	0	0	0	5200	0	0	0	0	316
ABL2	chr1:g.179117269G>C	1	179117269	rs1321873960	G	C	gnomAD Genomes	NA	PASS	ENST00000502732.6	c.1408+63C>G		c.1408+63C>G	intron_variant				1	151318	6.6086e-06	0	0	0	2078	0	0	0	0	15200	0	0	0	0	10384	0	0	0	0	908	0	0	0	0	5192	0	0	0	0	316
ABL2	chr1:g.179117276G>A	1	179117276	rs534492623	G	A	gnomAD Genomes	NA	PASS	ENST00000502732.6	c.1408+56C>T		c.1408+56C>T	intron_variant				1	150830	6.62998e-06	0	0	0	2072	0	0	0	0	15178	0	0	0	0	10374	0	0	0	0	910	0	0	0	1	5172	0.000193349	0	0	0	316
ABL2	chr1:g.179117277G>C	1	179117277	rs1314436965	G	C	gnomAD Genomes	NA	PASS	ENST00000502732.6	c.1408+55C>G		c.1408+55C>G	intron_variant				1	150710	6.63526e-06	0	0	0	2076	0	0	0	0	15164	0	0	0	0	10324	0	0	0	0	910	0	0	0	0	5172	0	0	0	0	316
ABL2	chr1:g.179117278C>T	1	179117278		C	T	gnomAD Genomes	NA	PASS	ENST00000502732.6	c.1408+54G>A		c.1408+54G>A	intron_variant				1	150392	6.64929e-06	0	0	0	2066	0	0	0	0	15154	0	0	0	0	10256	0	0	0	0	906	0	0	0	0	5166	0	0	0	0	316
ABL2	chr1:g.179117285A>T	1	179117285	rs554508139	A	T	gnomAD Genomes	NA	PASS	ENST00000502732.6	c.1408+47T>A		c.1408+47T>A	intron_variant			lcr	7	125534	5.57618e-05	0	0	0	1752	0	0	0	0	13292	0	0	0	0	7582	0	0	0	0	764	0	0	0	0	4418	0	0	0	0	306
ABL2	chr1:g.179117291A>T	1	179117291	rs371925354	A	T	gnomAD Genomes	NA	PASS	ENST00000502732.6	c.1408+41T>A		c.1408+41T>A	intron_variant			lcr	50	152180	0.000328558	0	0	1	2090	0.000478469	0	0	0	15280	0	0	0	1	10610	9.42507e-05	0	0	0	912	0	0	0	3	5204	0.00057648	0	0	0	316
ABL2	chr1:g.179117292A>T	1	179117292	rs139017377	A	T	gnomAD Genomes	NA	PASS	ENST00000502732.6	c.1408+40T>A		c.1408+40T>A	intron_variant			lcr	276	152154	0.00181395	0	0	5	2088	0.00239464	0	0	28	15282	0.00183222	0	0	0	10622	0	0	0	0	912	0	0	0	0	5204	0	0	0	2	316
ABL2	chr1:g.179117308G>A	1	179117308	rs76040121	G	A	gnomAD Genomes	NA	PASS	ENST00000502732.6	c.1408+24C>T		c.1408+24C>T	intron_variant				1	152006	6.57869e-06	0	0	0	2090	0	0	0	0	15250	0	0	0	0	10560	0	0	0	0	912	0	0	0	0	5200	0	0	0	0	316
ABL2	chr1:g.179117314A>T	1	179117314	rs752397636	A	T	gnomAD Genomes	NA	PASS	ENST00000502732.6	c.1408+18T>A		c.1408+18T>A	intron_variant				11	152204	7.22714e-05	0	0	0	2090	0	0	0	0	15282	0	0	0	0	10614	0	0	0	0	912	0	0	0	0	5196	0	0	0	0	316
ABL2	chr1:g.179117318C>T	1	179117318	rs556356138	C	T	gnomAD Genomes	NA	PASS	ENST00000502732.6	c.1408+14G>A		c.1408+14G>A	intron_variant				5	152132	3.28662e-05	0	0	0	2086	0	0	0	0	15266	0	0	0	0	10598	0	0	0	0	912	0	0	0	0	5198	0	0	0	0	316
ABL2	chr1:g.179117331C>T	1	179117331	rs1321600026	C	T	gnomAD Genomes	NA	PASS	ENST00000502732.6	c.1408+1G>A		c.1408+1G>A	splice_donor_variant				2	152072	1.31517e-05	0	0	0	2088	0	0	0	0	15268	0	0	0	0	10596	0	0	0	0	912	0	0	0	0	5204	0	0	0	0	316
ABL2	chr1:g.179117338C>T	1	179117338	rs144729350	C	T	gnomAD Genomes	NA	PASS	ENST00000502732.6	p.Val468Ile	p.Val468Ile	c.1402G>A	missense_variant				1	152036	6.57739e-06	0	0	0	2090	0	0	0	0	15270	0	0	0	0	10572	0	0	0	0	912	0	0	0	0	5196	0	0	0	0	316
ABL2	chr1:g.179117339G>A	1	179117339	rs374895546	G	A	gnomAD Genomes	NA	PASS	ENST00000502732.6	p.Asp467Asp	p.Asp467Asp	c.1401C>T	synonymous_variant				9	152022	5.9202e-05	0	0	0	2088	0	0	0	0	15264	0	0	0	0	10560	0	0	0	0	912	0	0	0	0	5190	0	0	0	0	316
ABL2	chr1:g.179117342A>C	1	179117342	rs907046003	A	C	gnomAD Genomes	NA	PASS	ENST00000502732.6	p.Ser466Ser	p.Ser466Ser	c.1398T>G	synonymous_variant	Likely benign	758688		1	152196	6.57047e-06	0	0	0	2086	0	0	0	0	15284	0	0	0	0	10616	0	0	0	0	912	0	0	0	0	5200	0	0	0	0	316
ABL2	chr1:g.179117359T>C	1	179117359		T	C	gnomAD Genomes	NA	PASS	ENST00000502732.6	p.Thr461Ala	p.Thr461Ala	c.1381A>G	missense_variant				1	151966	6.58042e-06	0	0	0	2090	0	0	0	0	15264	0	0	0	0	10546	0	0	0	0	910	0	0	0	0	5190	0	0	0	0	316
ABL2	chr1:g.179117361T>C	1	179117361	rs993795806	T	C	gnomAD Genomes	NA	PASS	ENST00000502732.6	p.Asn460Ser	p.Asn460Ser	c.1379A>G	missense_variant				3	152172	1.97145e-05	0	0	0	2092	0	0	0	0	15280	0	0	0	0	10608	0	0	0	0	912	0	0	0	0	5198	0	0	0	0	316
ABL2	chr1:g.179117372A>G	1	179117372		A	G	gnomAD Genomes	NA	PASS	ENST00000502732.6	p.Ser456Ser	p.Ser456Ser	c.1368T>C	synonymous_variant				1	152078	6.57557e-06	0	0	0	2084	0	0	0	0	15268	0	0	0	0	10594	0	0	0	0	912	0	0	0	0	5196	0	0	0	0	316
ABL2	chr1:g.179117372A>T	1	179117372	rs1444751225	A	T	gnomAD Genomes	NA	PASS	ENST00000502732.6	p.Ser456Arg	p.Ser456Arg	c.1368T>A	missense_variant				1	152078	6.57557e-06	0	0	0	2084	0	0	0	0	15268	0	0	0	0	10594	0	0	0	0	912	0	0	0	0	5196	0	0	0	0	316
ABL2	chr1:g.179117374T>C	1	179117374	rs770159745	T	C	gnomAD Genomes	NA	PASS	ENST00000502732.6	p.Ser456Gly	p.Ser456Gly	c.1366A>G	missense_variant				5	152182	3.28554e-05	0	0	0	2090	0	0	0	0	15282	0	0	0	0	10608	0	0	0	0	912	0	0	0	0	5204	0	0	0	0	316
ABL2	chr1:g.179117395T>C	1	179117395	rs1228831627	T	C	gnomAD Genomes	NA	PASS	ENST00000502732.6	p.Ile449Val	p.Ile449Val	c.1345A>G	missense_variant				1	152168	6.57168e-06	0	0	0	2092	0	0	0	0	15280	0	0	0	0	10624	0	0	0	0	912	0	0	0	0	5194	0	0	0	0	316
ABL2	chr1:g.179117406G>T	1	179117406	rs368415815	G	T	gnomAD Genomes	NA	PASS	ENST00000502732.6	p.Ala445Asp	p.Ala445Asp	c.1334C>A	missense_variant				3	152122	1.9721e-05	0	0	0	2090	0	0	0	0	15262	0	0	0	0	10604	0	0	0	0	912	0	0	0	0	5200	0	0	0	0	316
ABL2	chr1:g.179117407C>T	1	179117407	rs372829123	C	T	gnomAD Genomes	NA	PASS	ENST00000502732.6	p.Ala445Thr	p.Ala445Thr	c.1333G>A	missense_variant				1	152180	6.57117e-06	0	0	0	2094	0	0	0	0	15282	0	0	0	0	10616	0	0	0	0	912	0	0	0	0	5202	0	0	0	0	316
ABL2	chr1:g.179117410C>T	1	179117410	rs1202963578	C	T	gnomAD Genomes	NA	PASS	ENST00000502732.6	p.Gly444Arg	p.Gly444Arg	c.1330G>A	missense_variant				3	152176	1.9714e-05	0	0	0	2086	0	0	0	0	15272	0	0	0	0	10608	0	0	0	0	912	0	0	0	0	5202	0	0	0	0	316
ABL2	chr1:g.179117415T>C	1	179117415		T	C	gnomAD Genomes	NA	PASS	ENST00000502732.6	p.His442Arg	p.His442Arg	c.1325A>G	missense_variant				1	152222	6.56935e-06	0	0	0	2092	0	0	0	0	15290	0	0	0	0	10618	0	0	0	0	912	0	0	0	0	5198	0	0	0	0	316
ABL2	chr1:g.179117421G>A	1	179117421	rs1179039538	G	A	gnomAD Genomes	NA	PASS	ENST00000502732.6	p.Thr440Ile	p.Thr440Ile	c.1319C>T	missense_variant				1	152226	6.56918e-06	0	0	0	2090	0	0	0	0	15284	0	0	0	0	10626	0	0	0	0	912	0	0	0	0	5202	0	0	0	0	316
ABL2	chr1:g.179117423A>G	1	179117423	rs142746259	A	G	gnomAD Genomes	NA	PASS	ENST00000502732.6	p.Tyr439Tyr	p.Tyr439Tyr	c.1317T>C	synonymous_variant				19	152236	0.000124806	0	0	0	2092	0	0	0	16	15288	0.00104657	0	0	1	10632	9.40557e-05	0	0	0	912	0	0	0	0	5204	0	0	0	0	316
ABL2	chr1:g.179117433C>G	1	179117433	rs1293653159	C	G	gnomAD Genomes	NA	PASS	ENST00000502732.6	p.Gly436Ala	p.Gly436Ala	c.1307G>C	missense_variant				1	152184	6.57099e-06	0	0	0	2092	0	0	0	0	15282	0	0	0	0	10628	0	0	0	0	912	0	0	0	0	5198	0	0	0	0	316
ABL2	chr1:g.179117434C>T	1	179117434	rs376353768	C	T	gnomAD Genomes	NA	PASS	ENST00000502732.6	p.Gly436Arg	p.Gly436Arg	c.1306G>A	missense_variant				1	152178	6.57125e-06	0	0	0	2092	0	0	0	0	15274	0	0	0	0	10620	0	0	0	0	912	0	0	0	0	5196	0	0	0	0	316
ABL2	chr1:g.179117439A>C	1	179117439		A	C	gnomAD Genomes	NA	PASS	ENST00000502732.6	p.Met434Arg	p.Met434Arg	c.1301T>G	missense_variant				1	152220	6.56944e-06	0	0	0	2092	0	0	0	0	15284	0	0	0	1	10620	9.4162e-05	0	0	0	912	0	0	0	0	5204	0	0	0	0	316
ABL2	chr1:g.179117443A>G	1	179117443	rs140036159	A	G	gnomAD Genomes	NA	PASS	ENST00000502732.6	p.Leu433Leu	p.Leu433Leu	c.1297T>C	synonymous_variant				8	152228	5.25527e-05	0	0	1	2092	0.000478011	0	0	1	15284	6.54279e-05	0	0	0	10628	0	0	0	0	912	0	0	0	0	5198	0	0	0	0	316
ABL2	chr1:g.179117463G>C	1	179117463	rs576460819	G	C	gnomAD Genomes	NA	PASS	ENST00000502732.6	p.Ala426Gly	p.Ala426Gly	c.1277C>G	missense_variant				1	152180	6.57117e-06	0	0	0	2086	0	0	0	0	15280	0	0	0	0	10622	0	0	0	0	912	0	0	0	0	5196	0	0	0	0	316
ABL2	chr1:g.179117477A>G	1	179117477	rs963212307	A	G	gnomAD Genomes	NA	PASS	ENST00000502732.6	p.His421His	p.His421His	c.1263T>C	synonymous_variant				1	152180	6.57117e-06	0	0	0	2094	0	0	0	0	15276	0	0	0	0	10618	0	0	0	0	912	0	0	0	1	5198	0.000192382	0	0	0	316
ABL2	chr1:g.179117480G>T	1	179117480	rs1336661241	G	T	gnomAD Genomes	NA	PASS	ENST00000502732.6	p.Asn420Lys	p.Asn420Lys	c.1260C>A	missense_variant				1	152138	6.57298e-06	0	0	0	2094	0	0	0	0	15278	0	0	0	0	10596	0	0	0	0	912	0	0	0	0	5200	0	0	0	0	316
ABL2	chr1:g.179117489C>T	1	179117489		C	T	gnomAD Genomes	NA	PASS	ENST00000502732.6	p.Val417Val	p.Val417Val	c.1251G>A	synonymous_variant				1	152166	6.57177e-06	0	0	0	2088	0	0	0	0	15278	0	0	0	0	10610	0	0	0	0	912	0	0	0	0	5196	0	0	0	0	316
ABL2	chr1:g.179117527G>A	1	179117527	rs1349899745	G	A	gnomAD Genomes	NA	PASS	ENST00000502732.6	c.1224-11C>T		c.1224-11C>T	intron_variant				1	152204	6.57013e-06	0	0	0	2094	0	0	0	0	15284	0	0	0	0	10622	0	0	0	0	912	0	0	0	1	5186	0.000192827	0	0	0	316
ABL2	chr1:g.179117532C>A	1	179117532	rs372101680	C	A	gnomAD Genomes	NA	PASS	ENST00000502732.6	c.1224-16G>T		c.1224-16G>T	intron_variant				1	152160	6.57203e-06	0	0	0	2094	0	0	0	0	15280	0	0	0	0	10622	0	0	0	0	912	0	0	0	0	5186	0	0	0	0	316
ABL2	chr1:g.179117532C>G	1	179117532	rs372101680	C	G	gnomAD Genomes	NA	PASS	ENST00000502732.6	c.1224-16G>C		c.1224-16G>C	intron_variant				1	152160	6.57203e-06	0	0	0	2094	0	0	0	0	15280	0	0	0	0	10622	0	0	0	0	912	0	0	0	0	5186	0	0	0	0	316
ABL2	chr1:g.179117532C>T	1	179117532	rs372101680	C	T	gnomAD Genomes	NA	PASS	ENST00000502732.6	c.1224-16G>A		c.1224-16G>A	intron_variant				1	152160	6.57203e-06	0	0	0	2094	0	0	0	0	15280	0	0	0	0	10622	0	0	0	0	912	0	0	0	0	5186	0	0	0	0	316
ABL2	chr1:g.179117538T>C	1	179117538	rs371190911	T	C	gnomAD Genomes	NA	PASS	ENST00000502732.6	c.1224-22A>G		c.1224-22A>G	intron_variant				4	152244	2.62736e-05	0	0	0	2090	0	0	0	0	15294	0	0	0	0	10628	0	0	0	0	910	0	0	0	0	5186	0	0	0	0	316
ABL2	chr1:g.179117554T>G	1	179117554	rs545206677	T	G	gnomAD Genomes	NA	PASS	ENST00000502732.6	c.1224-38A>C		c.1224-38A>C	intron_variant				5	152154	3.28614e-05	0	0	0	2092	0	0	0	0	15284	0	0	0	0	10602	0	0	0	0	910	0	0	0	0	5186	0	0	0	0	316
ABL2	chr1:g.179117560G>C	1	179117560	rs1181734923	G	C	gnomAD Genomes	NA	PASS	ENST00000502732.6	c.1224-44C>G		c.1224-44C>G	intron_variant				1	152192	6.57065e-06	0	0	0	2090	0	0	0	0	15276	0	0	0	0	10608	0	0	0	0	912	0	0	0	1	5196	0.000192456	0	0	0	316
ABL2	chr1:g.179117578C>T	1	179117578	rs982813904	C	T	gnomAD Genomes	NA	PASS	ENST00000502732.6	c.1224-62G>A		c.1224-62G>A	intron_variant				1	152192	6.57065e-06	0	0	0	2092	0	0	0	0	15282	0	0	0	0	10622	0	0	0	0	912	0	0	0	0	5188	0	0	0	0	316
ABL2	chr1:g.179117580C>G	1	179117580	rs1194095942	C	G	gnomAD Genomes	NA	PASS	ENST00000502732.6	c.1224-64G>C		c.1224-64G>C	intron_variant				2	152178	1.31425e-05	0	0	0	2094	0	0	0	0	15276	0	0	0	0	10612	0	0	0	0	910	0	0	0	2	5190	0.000385356	0	0	0	316
ABL2	chr1:g.179117583T>A	1	179117583	rs945541035	T	A	gnomAD Genomes	NA	PASS	ENST00000502732.6	c.1224-67A>T		c.1224-67A>T	intron_variant				2	152220	1.31389e-05	0	0	0	2092	0	0	0	0	15276	0	0	0	0	10624	0	0	0	0	912	0	0	0	0	5196	0	0	0	0	316
ABL2	chr1:g.179117583T>G	1	179117583		T	G	gnomAD Genomes	NA	PASS	ENST00000502732.6	c.1224-67A>C		c.1224-67A>C	intron_variant				1	152220	6.56944e-06	0	0	0	2092	0	0	0	1	15276	6.54622e-05	0	0	0	10624	0	0	0	0	912	0	0	0	0	5196	0	0	0	0	316
ABL2	chr1:g.179117586T>C	1	179117586	rs1392257628	T	C	gnomAD Genomes	NA	PASS	ENST00000502732.6	c.1224-70A>G		c.1224-70A>G	intron_variant				1	152206	6.57004e-06	0	0	0	2088	0	0	0	0	15290	0	0	0	0	10620	0	0	0	0	912	0	0	0	0	5196	0	0	0	0	316
ABL2	chr1:g.179118519C>T	1	179118519		C	T	gnomAD Genomes	NA	PASS	ENST00000502732.6	c.1223+68G>A		c.1223+68G>A	intron_variant				3	152182	1.97132e-05	0	0	0	2092	0	0	0	3	15262	0.000196567	0	0	0	10622	0	0	0	0	912	0	0	0	0	5198	0	0	0	0	316
ABL2	chr1:g.179118524T>C	1	179118524	rs565811485	T	C	gnomAD Genomes	NA	PASS	ENST00000502732.6	c.1223+63A>G		c.1223+63A>G	intron_variant				1	152206	6.57004e-06	0	0	0	2092	0	0	0	0	15276	0	0	0	0	10624	0	0	0	0	912	0	0	0	0	5196	0	0	0	0	316
ABL2	chr1:g.179118535T>G	1	179118535	rs1425404549	T	G	gnomAD Genomes	NA	PASS	ENST00000502732.6	c.1223+52A>C		c.1223+52A>C	intron_variant				1	152192	6.57065e-06	0	0	0	2090	0	0	0	0	15270	0	0	0	0	10622	0	0	0	0	912	0	0	0	0	5202	0	0	0	0	316
ABL2	chr1:g.179118558A>C	1	179118558	rs780038385	A	C	gnomAD Genomes	NA	PASS	ENST00000502732.6	c.1223+29T>G		c.1223+29T>G	intron_variant				6	152154	3.94337e-05	0	0	0	2094	0	0	0	0	15270	0	0	0	0	10606	0	0	0	0	912	0	0	0	0	5196	0	0	0	0	316
ABL2	chr1:g.179118572G>C	1	179118572	rs748533513	G	C	gnomAD Genomes	NA	PASS	ENST00000502732.6	c.1223+15C>G		c.1223+15C>G	intron_variant				1	152060	6.57635e-06	0	0	0	2090	0	0	0	0	15238	0	0	0	0	10600	0	0	0	0	912	0	0	0	0	5178	0	0	0	0	316
ABL2	chr1:g.179118572G>T	1	179118572	rs748533513	G	T	gnomAD Genomes	NA	PASS	ENST00000502732.6	c.1223+15C>A		c.1223+15C>A	intron_variant				1	152060	6.57635e-06	0	0	0	2090	0	0	0	0	15238	0	0	0	0	10600	0	0	0	0	912	0	0	0	1	5178	0.000193125	0	0	0	316
ABL2	chr1:g.179118584C>A	1	179118584	rs933186968	C	A	gnomAD Genomes	NA	PASS	ENST00000502732.6	c.1223+3G>T		c.1223+3G>T	splice_region_variant				1	152060	6.57635e-06	0	0	0	2094	0	0	0	0	15236	0	0	0	0	10600	0	0	0	0	912	0	0	0	0	5178	0	0	0	0	316
ABL2	chr1:g.179118601C>A	1	179118601	rs776373214	C	A	gnomAD Genomes	NA	PASS	ENST00000502732.6	p.Lys403Asn	p.Lys403Asn	c.1209G>T	missense_variant				1	151978	6.5799e-06	0	0	0	2092	0	0	0	0	15236	0	0	0	0	10566	0	0	0	0	912	0	0	0	0	5168	0	0	0	0	314
ABL2	chr1:g.179118634C>T	1	179118634	rs902482084	C	T	gnomAD Genomes	NA	PASS	ENST00000502732.6	p.Gln392Gln	p.Gln392Gln	c.1176G>A	synonymous_variant				4	151818	2.63473e-05	0	0	0	2088	0	0	0	4	15198	0.000263193	0	0	0	10542	0	0	0	0	912	0	0	0	0	5156	0	0	0	0	314
ABL2	chr1:g.179118638G>C	1	179118638	rs1269454213	G	C	gnomAD Genomes	NA	PASS	ENST00000502732.6	p.Thr391Ser	p.Thr391Ser	c.1172C>G	missense_variant				1	151780	6.58848e-06	0	0	0	2082	0	0	0	0	15216	0	0	0	0	10508	0	0	0	0	912	0	0	0	0	5154	0	0	0	0	314
ABL2	chr1:g.179118640G>A	1	179118640	rs201521779	G	A	gnomAD Genomes	NA	PASS	ENST00000502732.6	p.Ala390Ala	p.Ala390Ala	c.1170C>T	synonymous_variant				20	151780	0.00013177	0	0	0	2088	0	0	0	0	15196	0	0	0	0	10536	0	0	0	0	912	0	0	0	0	5164	0	0	0	0	314
ABL2	chr1:g.179118646G>A	1	179118646	rs1348261794	G	A	gnomAD Genomes	NA	PASS	ENST00000502732.6	p.Tyr388Tyr	p.Tyr388Tyr	c.1164C>T	synonymous_variant				1	151858	6.5851e-06	0	0	0	2088	0	0	0	0	15238	0	0	0	0	10558	0	0	0	0	912	0	0	0	0	5160	0	0	0	0	316
ABL2	chr1:g.179118655C>T	1	179118655	rs1309402220	C	T	gnomAD Genomes	NA	PASS	ENST00000502732.6	p.Val385Val	p.Val385Val	c.1155G>A	synonymous_variant				1	151774	6.58874e-06	0	0	0	2082	0	0	0	0	15206	0	0	0	0	10556	0	0	0	0	912	0	0	0	1	5164	0.000193648	0	0	0	316
ABL2	chr1:g.179118657C>T	1	179118657	rs1407475812	C	T	gnomAD Genomes	NA	PASS	ENST00000502732.6	p.Val385Met	p.Val385Met	c.1153G>A	missense_variant				1	151876	6.58432e-06	0	0	0	2084	0	0	0	0	15240	0	0	0	0	10578	0	0	0	0	912	0	0	0	0	5170	0	0	0	0	316
ABL2	chr1:g.179118674T>G	1	179118674	rs886189682	T	G	gnomAD Genomes	NA	PASS	ENST00000502732.6	p.Glu379Ala	p.Glu379Ala	c.1136A>C	missense_variant				1	151854	6.58527e-06	0	0	0	2090	0	0	0	0	15258	0	0	0	0	10600	0	0	0	0	912	0	0	0	0	5164	0	0	0	0	316
ABL2	chr1:g.179118679G>A	1	179118679	rs761700675	G	A	gnomAD Genomes	NA	PASS	ENST00000502732.6	p.Asn377Asn	p.Asn377Asn	c.1131C>T	synonymous_variant				1	151988	6.57947e-06	0	0	0	2088	0	0	0	0	15252	0	0	0	0	10586	0	0	0	0	912	0	0	0	0	5174	0	0	0	0	316
ABL2	chr1:g.179118680T>C	1	179118680	rs767256810	T	C	gnomAD Genomes	NA	PASS	ENST00000502732.6	p.Asn377Ser	p.Asn377Ser	c.1130A>G	missense_variant				7	152106	4.60205e-05	0	0	0	2092	0	0	0	0	15266	0	0	0	3	10600	0.000283019	0	0	0	910	0	0	0	0	5182	0	0	0	0	316
ABL2	chr1:g.179118690G>A	1	179118690	rs780176171	G	A	gnomAD Genomes	NA	PASS	ENST00000502732.6	p.Arg374Ter	p.Arg374Ter	c.1120C>T	stop_gained				1	151986	6.57955e-06	0	0	0	2092	0	0	0	0	15250	0	0	0	0	10590	0	0	0	0	912	0	0	0	0	5182	0	0	0	0	316
ABL2	chr1:g.179118707T>C	1	179118707		T	C	gnomAD Genomes	NA	PASS	ENST00000502732.6	p.Asn368Ser	p.Asn368Ser	c.1103A>G	missense_variant				1	152128	6.57341e-06	0	0	0	2090	0	0	0	0	15256	0	0	0	0	10612	0	0	0	0	912	0	0	0	0	5180	0	0	0	0	316
ABL2	chr1:g.179118715T>C	1	179118715	rs534823922	T	C	gnomAD Genomes	NA	PASS	ENST00000502732.6	p.Pro365Pro	p.Pro365Pro	c.1095A>G	synonymous_variant				1	152176	6.57134e-06	0	0	0	2090	0	0	0	0	15268	0	0	0	0	10618	0	0	0	0	912	0	0	0	0	5192	0	0	0	0	316
ABL2	chr1:g.179118717G>A	1	179118717		G	A	gnomAD Genomes	NA	PASS	ENST00000502732.6	p.Pro365Ser	p.Pro365Ser	c.1093C>T	missense_variant				1	152048	6.57687e-06	0	0	0	2088	0	0	0	0	15254	0	0	0	0	10588	0	0	0	0	910	0	0	0	0	5180	0	0	0	0	316
ABL2	chr1:g.179118719A>G	1	179118719	rs554331117	A	G	gnomAD Genomes	NA	PASS	ENST00000502732.6	p.Met364Thr	p.Met364Thr	c.1091T>C	missense_variant				1	152158	6.57212e-06	0	0	0	2090	0	0	0	0	15268	0	0	0	0	10614	0	0	0	0	912	0	0	0	0	5186	0	0	0	0	316
ABL2	chr1:g.179118720T>C	1	179118720		T	C	gnomAD Genomes	NA	PASS	ENST00000502732.6	p.Met364Val	p.Met364Val	c.1090A>G	missense_variant				1	152152	6.57237e-06	0	0	0	2092	0	0	0	0	15256	0	0	0	0	10618	0	0	0	0	912	0	0	0	0	5192	0	0	0	0	316
ABL2	chr1:g.179118722T>A	1	179118722		T	A	gnomAD Genomes	NA	PASS	ENST00000502732.6	p.Tyr363Phe	p.Tyr363Phe	c.1088A>T	missense_variant				1	152200	6.5703e-06	0	0	0	2092	0	0	0	0	15278	0	0	0	0	10616	0	0	0	0	912	0	0	0	1	5192	0.000192604	0	0	0	316
ABL2	chr1:g.179118724T>C	1	179118724	rs139334603	T	C	gnomAD Genomes	NA	PASS	ENST00000502732.6	p.Glu362Glu	p.Glu362Glu	c.1086A>G	synonymous_variant				8	152176	5.25707e-05	0	0	0	2092	0	0	0	0	15266	0	0	0	1	10620	9.4162e-05	0	0	0	912	0	0	0	0	5192	0	0	0	0	316
ABL2	chr1:g.179118727A>C	1	179118727	rs150181582	A	C	gnomAD Genomes	NA	PASS	ENST00000502732.6	p.Thr361Thr	p.Thr361Thr	c.1083T>G	synonymous_variant				50	152186	0.000328545	0	0	1	2092	0.000478011	0	0	3	15278	0.000196361	0	0	0	10620	0	0	0	0	912	0	0	0	0	5188	0	0	0	0	316
ABL2	chr1:g.179118740A>C	1	179118740	rs147552979	A	C	gnomAD Genomes	NA	PASS	ENST00000502732.6	p.Phe357Cys	p.Phe357Cys	c.1070T>G	missense_variant				7	152084	4.60272e-05	0	0	0	2092	0	0	0	0	15270	0	0	0	0	10602	0	0	0	0	912	0	0	0	0	5184	0	0	0	0	316
ABL2	chr1:g.179118742T>C	1	179118742	rs1266749122	T	C	gnomAD Genomes	NA	PASS	ENST00000502732.6	p.Pro356Pro	p.Pro356Pro	c.1068A>G	synonymous_variant				1	152134	6.57315e-06	0	0	0	2090	0	0	0	0	15254	0	0	0	0	10612	0	0	0	0	912	0	0	0	0	5188	0	0	0	0	316
ABL2	chr1:g.179118750C>T	1	179118750	rs768542121	C	T	gnomAD Genomes	NA	PASS	ENST00000502732.6	p.Glu354Lys	p.Glu354Lys	c.1060G>A	missense_variant				1	152040	6.57722e-06	0	0	0	2094	0	0	0	0	15256	0	0	0	0	10586	0	0	0	0	912	0	0	0	0	5180	0	0	0	0	316
ABL2	chr1:g.179118753A>G	1	179118753	rs774241325	A	G	gnomAD Genomes	NA	PASS	ENST00000502732.6	p.Leu353Leu	p.Leu353Leu	c.1057T>C	synonymous_variant				3	152144	1.97182e-05	0	0	0	2094	0	0	0	0	15270	0	0	0	0	10616	0	0	0	0	912	0	0	0	3	5182	0.000578927	0	0	0	316
ABL2	chr1:g.179118767A>G	1	179118767	rs1165764367	A	G	gnomAD Genomes	NA	PASS	ENST00000502732.6	c.1046-3T>C		c.1046-3T>C	splice_region_variant				1	152180	6.57117e-06	0	0	0	2092	0	0	0	0	15276	0	0	0	0	10618	0	0	0	0	910	0	0	0	0	5192	0	0	0	0	316
ABL2	chr1:g.179118768A>G	1	179118768	rs1370414847	A	G	gnomAD Genomes	NA	PASS	ENST00000502732.6	c.1046-4T>C		c.1046-4T>C	splice_region_variant				4	152142	2.62912e-05	0	0	0	2094	0	0	0	1	15270	6.54879e-05	0	0	0	10620	0	0	0	0	910	0	0	0	0	5180	0	0	0	0	316
ABL2	chr1:g.179118774G>C	1	179118774	rs1337884441	G	C	gnomAD Genomes	NA	PASS	ENST00000502732.6	c.1046-10C>G		c.1046-10C>G	intron_variant				2	151982	1.31595e-05	0	0	0	2092	0	0	0	0	15252	0	0	0	0	10588	0	0	0	0	908	0	0	0	0	5176	0	0	0	0	316
ABL2	chr1:g.179118778A>G	1	179118778	rs767329994	A	G	gnomAD Genomes	NA	PASS	ENST00000502732.6	c.1046-14T>C		c.1046-14T>C	intron_variant				1	152194	6.57056e-06	0	0	0	2094	0	0	0	0	15282	0	0	0	0	10626	0	0	0	0	910	0	0	0	0	5188	0	0	0	0	316
ABL2	chr1:g.179118780T>C	1	179118780	rs183549546	T	C	gnomAD Genomes	NA	PASS	ENST00000502732.6	c.1046-16A>G		c.1046-16A>G	intron_variant				13	152152	8.54409e-05	0	0	0	2092	0	0	0	0	15268	0	0	0	0	10616	0	0	0	0	912	0	0	0	8	5194	0.00154024	0	0	0	316
ABL2	chr1:g.179118787T>C	1	179118787	rs370666984	T	C	gnomAD Genomes	NA	PASS	ENST00000502732.6	c.1046-23A>G		c.1046-23A>G	intron_variant				2	152216	1.31392e-05	0	0	0	2094	0	0	0	0	15286	0	0	0	0	10622	0	0	0	0	910	0	0	0	0	5194	0	0	0	0	316
ABL2	chr1:g.179118790T>C	1	179118790	rs138817688	T	C	gnomAD Genomes	NA	PASS	ENST00000502732.6	c.1046-26A>G		c.1046-26A>G	intron_variant				146	152168	0.000959466	1	0	2	2094	0.00095511	0	0	4	15280	0.00026178	0	0	0	10618	0	0	0	0	912	0	0	0	139	5192	0.026772	1	0	0	316
ABL2	chr1:g.179118793T>C	1	179118793	rs1320980445	T	C	gnomAD Genomes	NA	PASS	ENST00000502732.6	c.1046-29A>G		c.1046-29A>G	intron_variant				1	152200	6.5703e-06	0	0	0	2092	0	0	0	0	15288	0	0	0	0	10626	0	0	0	0	912	0	0	0	1	5196	0.000192456	0	0	0	316
ABL2	chr1:g.179118797A>G	1	179118797	rs753918468	A	G	gnomAD Genomes	NA	PASS	ENST00000502732.6	c.1046-33T>C		c.1046-33T>C	intron_variant				1	152148	6.57255e-06	0	0	0	2094	0	0	0	0	15278	0	0	0	0	10616	0	0	0	0	912	0	0	0	0	5186	0	0	0	0	316
ABL2	chr1:g.179118799T>A	1	179118799	rs2171959	T	A	gnomAD Genomes	NA	PASS	ENST00000502732.6	c.1046-35A>T		c.1046-35A>T	intron_variant				1	151916	6.58259e-06	0	0	0	2092	0	0	0	0	15250	0	0	0	0	10566	0	0	0	0	908	0	0	0	0	5164	0	0	0	0	316
ABL2	chr1:g.179118799T>C	1	179118799	rs2171959	T	C	gnomAD Genomes	NA	PASS	ENST00000502732.6	c.1046-35A>G		c.1046-35A>G	intron_variant				98144	151832	0.646399	32058	0	1367	2092	0.653442	445	0	8631	15234	0.566562	2503	0	6973	10554	0.660697	2284	0	421	908	0.463656	96	0	2645	5160	0.512597	672	0	238	316
ABL2	chr1:g.179118802A>T	1	179118802	rs765443489	A	T	gnomAD Genomes	NA	PASS	ENST00000502732.6	c.1046-38T>A		c.1046-38T>A	intron_variant				3	152230	1.9707e-05	0	0	0	2090	0	0	0	0	15278	0	0	0	0	10630	0	0	0	0	912	0	0	0	0	5196	0	0	0	0	316
ABL2	chr1:g.179118805T>C	1	179118805	rs753228993	T	C	gnomAD Genomes	NA	PASS	ENST00000502732.6	c.1046-41A>G		c.1046-41A>G	intron_variant				3	152190	1.97122e-05	0	0	0	2092	0	0	0	0	15272	0	0	0	0	10618	0	0	0	0	912	0	0	0	0	5194	0	0	0	0	316
ABL2	chr1:g.179118806T>A	1	179118806		T	A	gnomAD Genomes	NA	PASS	ENST00000502732.6	c.1046-42A>T		c.1046-42A>T	intron_variant				1	152162	6.57194e-06	0	0	0	2088	0	0	0	0	15274	0	0	0	0	10614	0	0	0	0	912	0	0	0	0	5196	0	0	0	0	316
ABL2	chr1:g.179118825T>C	1	179118825		T	C	gnomAD Genomes	NA	PASS	ENST00000502732.6	c.1046-61A>G		c.1046-61A>G	intron_variant				1	152160	6.57203e-06	0	0	0	2092	0	0	0	0	15272	0	0	0	1	10614	9.42152e-05	0	0	0	912	0	0	0	0	5188	0	0	0	0	316
ABL2	chr1:g.179118827G>A	1	179118827	rs545502366	G	A	gnomAD Genomes	NA	PASS	ENST00000502732.6	c.1046-63C>T		c.1046-63C>T	intron_variant				1	151938	6.58163e-06	0	0	0	2094	0	0	0	0	15244	0	0	0	0	10556	0	0	0	0	912	0	0	0	1	5174	0.000193274	0	0	0	316
ABL2	chr1:g.179118833G>A	1	179118833	rs1455452190	G	A	gnomAD Genomes	NA	PASS	ENST00000502732.6	c.1046-69C>T		c.1046-69C>T	intron_variant				2	152056	1.3153e-05	1	0	0	2094	0	0	0	0	15264	0	0	0	0	10588	0	0	0	0	912	0	0	0	2	5194	0.00038506	1	0	0	316
ABL2	chr1:g.179120122G>A	1	179120122	rs892208095	G	A	gnomAD Genomes	NA	PASS	ENST00000502732.6	c.1045+68C>T		c.1045+68C>T	intron_variant				7	151896	4.60842e-05	0	0	0	2086	0	0	0	0	15240	0	0	0	0	10502	0	0	0	0	910	0	0	0	0	5174	0	0	0	0	316
ABL2	chr1:g.179120124A>G	1	179120124	rs1321959086	A	G	gnomAD Genomes	NA	PASS	ENST00000502732.6	c.1045+66T>C		c.1045+66T>C	intron_variant				1	151662	6.59361e-06	0	0	0	2086	0	0	0	0	15216	0	0	0	0	10402	0	0	0	0	912	0	0	0	0	5178	0	0	0	0	314
ABL2	chr1:g.179120126A>G	1	179120126	rs1328387824	A	G	gnomAD Genomes	NA	PASS	ENST00000502732.6	c.1045+64T>C		c.1045+64T>C	intron_variant				1	151816	6.58692e-06	0	0	0	2088	0	0	0	0	15248	0	0	0	0	10464	0	0	0	0	912	0	0	0	0	5172	0	0	0	0	316
ABL2	chr1:g.179120128A>T	1	179120128	rs1462237073	A	T	gnomAD Genomes	NA	PASS	ENST00000502732.6	c.1045+62T>A		c.1045+62T>A	intron_variant				1	152068	6.57601e-06	0	0	0	2092	0	0	0	0	15266	0	0	0	0	10562	0	0	0	0	912	0	0	0	0	5180	0	0	0	0	316
ABL2	chr1:g.179120136G>A	1	179120136		G	A	gnomAD Genomes	NA	PASS	ENST00000502732.6	c.1045+54C>T		c.1045+54C>T	intron_variant				1	152010	6.57851e-06	0	0	0	2090	0	0	0	0	15256	0	0	0	0	10552	0	0	0	0	912	0	0	0	0	5176	0	0	0	0	316
ABL2	chr1:g.179120137T>C	1	179120137	rs979149691	T	C	gnomAD Genomes	NA	PASS	ENST00000502732.6	c.1045+53A>G		c.1045+53A>G	intron_variant				5	151598	3.2982e-05	0	0	0	2080	0	0	0	0	15212	0	0	0	0	10432	0	0	0	0	912	0	0	0	0	5172	0	0	0	0	316
ABL2	chr1:g.179120148G>A	1	179120148	rs1330193803	G	A	gnomAD Genomes	NA	PASS	ENST00000502732.6	c.1045+42C>T		c.1045+42C>T	intron_variant				1	151978	6.5799e-06	0	0	0	2088	0	0	0	0	15248	0	0	0	0	10546	0	0	0	0	912	0	0	0	0	5180	0	0	0	0	316
ABL2	chr1:g.179120150A>G	1	179120150	rs778136540	A	G	gnomAD Genomes	NA	PASS	ENST00000502732.6	c.1045+40T>C		c.1045+40T>C	intron_variant				1	152068	6.57601e-06	0	0	0	2092	0	0	0	0	15264	0	0	0	0	10552	0	0	0	0	912	0	0	0	0	5188	0	0	0	0	316
ABL2	chr1:g.179120154T>C	1	179120154	rs781764883	T	C	gnomAD Genomes	NA	PASS	ENST00000502732.6	c.1045+36A>G		c.1045+36A>G	intron_variant				1	152150	6.57246e-06	0	0	0	2094	0	0	0	0	15280	0	0	0	0	10590	0	0	0	0	912	0	0	0	0	5186	0	0	0	0	316
ABL2	chr1:g.179120157G>A	1	179120157	rs149374679	G	A	gnomAD Genomes	NA	PASS	ENST00000502732.6	c.1045+33C>T		c.1045+33C>T	intron_variant				1972	151938	0.012979	25	0	19	2092	0.00908222	0	0	120	15256	0.00786576	0	0	520	10498	0.0495332	15	0	13	910	0.0142857	0	0	0	5180	0	0	0	1	316
ABL2	chr1:g.179120160G>A	1	179120160	rs1180762200	G	A	gnomAD Genomes	NA	PASS	ENST00000502732.6	c.1045+30C>T		c.1045+30C>T	intron_variant				1	151930	6.58198e-06	0	0	0	2092	0	0	0	0	15240	0	0	0	0	10514	0	0	0	0	912	0	0	0	0	5174	0	0	0	0	316
ABL2	chr1:g.179120168T>C	1	179120168	rs748981756	T	C	gnomAD Genomes	NA	PASS	ENST00000502732.6	c.1045+22A>G		c.1045+22A>G	intron_variant				1	152122	6.57367e-06	0	0	0	2094	0	0	0	0	15272	0	0	0	0	10590	0	0	0	0	912	0	0	0	1	5188	0.000192753	0	0	0	316
ABL2	chr1:g.179120170G>A	1	179120170		G	A	gnomAD Genomes	NA	PASS	ENST00000502732.6	c.1045+20C>T		c.1045+20C>T	intron_variant				1	152004	6.57877e-06	0	0	0	2088	0	0	0	0	15256	0	0	0	0	10534	0	0	0	0	912	0	0	0	0	5178	0	0	0	0	314
ABL2	chr1:g.179120176G>A	1	179120176	rs544332406	G	A	gnomAD Genomes	NA	PASS	ENST00000502732.6	c.1045+14C>T		c.1045+14C>T	intron_variant				3	152056	1.97296e-05	0	0	1	2092	0.000478011	0	0	1	15252	6.55652e-05	0	0	0	10562	0	0	0	0	912	0	0	0	0	5178	0	0	0	0	314
ABL2	chr1:g.179120191T>C	1	179120191	rs1260417357	T	C	gnomAD Genomes	NA	PASS	ENST00000502732.6	p.Leu348Leu	p.Leu348Leu	c.1044A>G	splice_region_variant				1	152188	6.57082e-06	0	0	0	2094	0	0	0	0	15268	0	0	0	0	10608	0	0	0	0	912	0	0	0	0	5188	0	0	0	0	316
ABL2	chr1:g.179120203C>T	1	179120203	rs143159520	C	T	gnomAD Genomes	NA	PASS	ENST00000502732.6	p.Leu344Leu	p.Leu344Leu	c.1032G>A	synonymous_variant				4	152034	2.63099e-05	0	0	0	2090	0	0	0	0	15258	0	0	0	0	10570	0	0	0	0	912	0	0	0	0	5176	0	0	0	0	316
ABL2	chr1:g.179120210G>C	1	179120210	rs771907317	G	C	gnomAD Genomes	NA	PASS	ENST00000502732.6	p.Pro342Arg	p.Pro342Arg	c.1025C>G	missense_variant				1	152062	6.57626e-06	0	0	0	2088	0	0	0	0	15266	0	0	0	0	10572	0	0	0	0	912	0	0	0	0	5184	0	0	0	0	316
ABL2	chr1:g.179120215C>T	1	179120215	rs563724855	C	T	gnomAD Genomes	NA	PASS	ENST00000502732.6	p.Lys340Lys	p.Lys340Lys	c.1020G>A	synonymous_variant				2	152084	1.31506e-05	0	0	0	2092	0	0	0	2	15270	0.000130976	0	0	0	10574	0	0	0	0	910	0	0	0	0	5182	0	0	0	0	314
ABL2	chr1:g.179120221T>C	1	179120221	rs1437985976	T	C	gnomAD Genomes	NA	PASS	ENST00000502732.6	p.Glu338Glu	p.Glu338Glu	c.1014A>G	synonymous_variant				2	152190	1.31415e-05	0	0	0	2094	0	0	0	0	15268	0	0	0	0	10620	0	0	0	0	912	0	0	0	0	5182	0	0	0	0	316
ABL2	chr1:g.179120222T>C	1	179120222	rs192943572	T	C	gnomAD Genomes	NA	PASS	ENST00000502732.6	p.Glu338Gly	p.Glu338Gly	c.1013A>G	missense_variant				5	152204	3.28506e-05	0	0	1	2094	0.000477555	0	0	1	15280	6.5445e-05	0	0	0	10610	0	0	0	0	912	0	0	0	0	5190	0	0	0	0	316
ABL2	chr1:g.179120230T>C	1	179120230	rs374517574	T	C	gnomAD Genomes	NA	PASS	ENST00000502732.6	p.Val335Val	p.Val335Val	c.1005A>G	synonymous_variant				1	152198	6.57039e-06	0	0	0	2094	0	0	0	0	15270	0	0	0	0	10616	0	0	0	0	912	0	0	0	0	5188	0	0	0	0	316
ABL2	chr1:g.179120254T>G	1	179120254	rs1286800118	T	G	gnomAD Genomes	NA	PASS	ENST00000502732.6	p.Glu327Asp	p.Glu327Asp	c.981A>C	missense_variant				1	152148	6.57255e-06	0	0	0	2092	0	0	0	0	15276	0	0	0	0	10600	0	0	0	0	912	0	0	0	0	5182	0	0	0	0	314
ABL2	chr1:g.179120272T>C	1	179120272	rs759882154	T	C	gnomAD Genomes	NA	PASS	ENST00000502732.6	p.Glu321Glu	p.Glu321Glu	c.963A>G	splice_region_variant				1	152086	6.57523e-06	0	0	0	2092	0	0	0	0	15258	0	0	0	0	10572	0	0	0	0	912	0	0	0	0	5194	0	0	0	0	316
ABL2	chr1:g.179120278G>C	1	179120278	rs200088568	G	C	gnomAD Genomes	NA	PASS	ENST00000502732.6	c.961-4C>G		c.961-4C>G	splice_region_variant				28	151956	0.000184264	0	0	0	2090	0	0	0	1	15262	6.55222e-05	0	0	0	10540	0	0	0	0	912	0	0	0	0	5194	0	0	0	0	316
ABL2	chr1:g.179120286G>A	1	179120286	rs1252798436	G	A	gnomAD Genomes	NA	PASS	ENST00000502732.6	c.961-12C>T		c.961-12C>T	intron_variant				4	151982	2.63189e-05	0	0	0	2086	0	0	0	0	15236	0	0	0	0	10558	0	0	0	0	912	0	0	0	1	5186	0.000192827	0	0	0	316
ABL2	chr1:g.179120293A>T	1	179120293	rs1432252263	A	T	gnomAD Genomes	NA	PASS	ENST00000502732.6	c.961-19T>A		c.961-19T>A	intron_variant				1	152202	6.57022e-06	0	0	0	2094	0	0	0	0	15262	0	0	0	0	10616	0	0	0	0	912	0	0	0	1	5206	0.000192086	0	0	0	316
ABL2	chr1:g.179120299G>A	1	179120299	rs1396827123	G	A	gnomAD Genomes	NA	PASS	ENST00000502732.6	c.961-25C>T		c.961-25C>T	intron_variant				1	152112	6.5741e-06	0	0	0	2092	0	0	0	0	15270	0	0	0	0	10578	0	0	0	0	910	0	0	0	0	5196	0	0	0	0	316
ABL2	chr1:g.179120307C>G	1	179120307	rs371965147	C	G	gnomAD Genomes	NA	PASS	ENST00000502732.6	c.961-33G>C		c.961-33G>C	intron_variant				1	152152	6.57237e-06	0	0	0	2094	0	0	0	1	15282	6.54365e-05	0	0	0	10578	0	0	0	0	912	0	0	0	0	5198	0	0	0	0	316
ABL2	chr1:g.179120307C>T	1	179120307	rs371965147	C	T	gnomAD Genomes	NA	PASS	ENST00000502732.6	c.961-33G>A		c.961-33G>A	intron_variant				5	152152	3.28619e-05	0	0	0	2094	0	0	0	0	15282	0	0	0	0	10578	0	0	0	0	912	0	0	0	0	5198	0	0	0	0	316
ABL2	chr1:g.179120308G>A	1	179120308	rs374310829	G	A	gnomAD Genomes	NA	PASS	ENST00000502732.6	c.961-34C>T		c.961-34C>T	intron_variant				81	152130	0.000532439	0	0	2	2094	0.00095511	0	0	7	15268	0.000458475	0	0	0	10590	0	0	0	0	912	0	0	0	0	5198	0	0	0	0	316
ABL2	chr1:g.179120310G>A	1	179120310	rs552916218	G	A	gnomAD Genomes	NA	PASS	ENST00000502732.6	c.961-36C>T		c.961-36C>T	intron_variant				11	152126	7.23085e-05	0	0	0	2088	0	0	0	0	15262	0	0	0	0	10584	0	0	0	0	912	0	0	0	0	5196	0	0	0	0	316
ABL2	chr1:g.179120313G>A	1	179120313	rs146378610	G	A	gnomAD Genomes	NA	PASS	ENST00000502732.6	c.961-39C>T		c.961-39C>T	intron_variant				6	151688	3.95549e-05	0	0	0	2084	0	0	0	0	15210	0	0	0	0	10482	0	0	0	0	912	0	0	0	2	5180	0.0003861	0	0	0	314
ABL2	chr1:g.179120318A>C	1	179120318	rs375834098	A	C	gnomAD Genomes	NA	PASS	ENST00000502732.6	c.961-44T>G		c.961-44T>G	intron_variant				8	152240	5.25486e-05	0	0	0	2094	0	0	0	0	15286	0	0	0	0	10618	0	0	0	0	912	0	0	0	0	5202	0	0	0	0	316
ABL2	chr1:g.179120319A>G	1	179120319	rs528439628	A	G	gnomAD Genomes	NA	PASS	ENST00000502732.6	c.961-45T>C		c.961-45T>C	intron_variant				1	152210	6.56987e-06	0	0	0	2094	0	0	0	0	15280	0	0	0	0	10614	0	0	0	0	912	0	0	0	1	5202	0.000192234	0	0	0	316
ABL2	chr1:g.179120327C>T	1	179120327	rs775577112	C	T	gnomAD Genomes	NA	PASS	ENST00000502732.6	c.961-53G>A		c.961-53G>A	intron_variant				24	152198	0.000157689	0	0	0	2090	0	0	0	0	15280	0	0	0	0	10598	0	0	0	0	912	0	0	0	0	5200	0	0	0	0	316
ABL2	chr1:g.179120328T>G	1	179120328		T	G	gnomAD Genomes	NA	PASS	ENST00000502732.6	c.961-54A>C		c.961-54A>C	intron_variant				1	152214	6.5697e-06	0	0	0	2092	0	0	0	0	15276	0	0	0	0	10614	0	0	0	0	912	0	0	0	0	5206	0	0	0	0	316
ABL2	chr1:g.179120332A>G	1	179120332	rs902034271	A	G	gnomAD Genomes	NA	PASS	ENST00000502732.6	c.961-58T>C		c.961-58T>C	intron_variant				2	152238	1.31373e-05	0	0	0	2092	0	0	0	0	15280	0	0	0	0	10614	0	0	0	0	912	0	0	0	0	5208	0	0	0	0	316
ABL2	chr1:g.179120336A>G	1	179120336	rs1457585461	A	G	gnomAD Genomes	NA	PASS	ENST00000502732.6	c.961-62T>C		c.961-62T>C	intron_variant				3	152224	1.97078e-05	0	0	0	2092	0	0	0	0	15270	0	0	0	0	10610	0	0	0	0	912	0	0	0	0	5204	0	0	0	0	316
ABL2	chr1:g.179120340C>G	1	179120340	rs9726961	C	G	gnomAD Genomes	NA	PASS	ENST00000502732.6	c.961-66G>C		c.961-66G>C	intron_variant				98203	151936	0.646345	32057	0	1368	2092	0.65392	445	0	8641	15248	0.566697	2505	0	6952	10518	0.660962	2273	0	420	902	0.465632	95	0	2674	5196	0.514627	684	0	238	316
ABL2	chr1:g.179120349C>T	1	179120349	rs1384235351	C	T	gnomAD Genomes	NA	PASS	ENST00000502732.6	c.961-75G>A		c.961-75G>A	intron_variant				2	152200	1.31406e-05	0	0	0	2090	0	0	0	0	15282	0	0	0	0	10604	0	0	0	0	912	0	0	0	0	5204	0	0	0	0	316
ABL2	chr1:g.179121520G>A	1	179121520	rs1572637478	G	A	gnomAD Genomes	NA	PASS	ENST00000502732.6	c.960+75C>T		c.960+75C>T	intron_variant				1	152200	6.5703e-06	0	0	0	2094	0	0	0	0	15268	0	0	0	0	10620	0	0	0	0	912	0	0	0	1	5196	0.000192456	0	0	0	316
ABL2	chr1:g.179121521G>C	1	179121521	rs1412309031	G	C	gnomAD Genomes	NA	PASS	ENST00000502732.6	c.960+74C>G		c.960+74C>G	intron_variant				1	152128	6.57341e-06	0	0	0	2094	0	0	0	0	15266	0	0	0	0	10600	0	0	0	0	912	0	0	0	1	5198	0.000192382	0	0	0	316
ABL2	chr1:g.179121522G>T	1	179121522		G	T	gnomAD Genomes	NA	PASS	ENST00000502732.6	c.960+73C>A		c.960+73C>A	intron_variant				1	152174	6.57142e-06	0	0	0	2092	0	0	0	0	15280	0	0	0	0	10624	0	0	0	0	912	0	0	0	0	5196	0	0	0	0	316
ABL2	chr1:g.179121535T>A	1	179121535	rs1402496246	T	A	gnomAD Genomes	NA	PASS	ENST00000502732.6	c.960+60A>T		c.960+60A>T	intron_variant				2	152176	1.31427e-05	0	0	0	2090	0	0	0	0	15276	0	0	0	0	10616	0	0	0	0	910	0	0	0	0	5194	0	0	0	0	316
ABL2	chr1:g.179121536C>G	1	179121536		C	G	gnomAD Genomes	NA	PASS	ENST00000502732.6	c.960+59G>C		c.960+59G>C	intron_variant				1	152158	6.57212e-06	0	0	0	2090	0	0	0	0	15278	0	0	0	0	10616	0	0	0	0	912	0	0	0	0	5198	0	0	0	0	316
ABL2	chr1:g.179121544T>C	1	179121544	rs747623449	T	C	gnomAD Genomes	NA	PASS	ENST00000502732.6	c.960+51A>G		c.960+51A>G	intron_variant				2	152212	1.31396e-05	0	0	0	2090	0	0	0	0	15278	0	0	0	0	10620	0	0	0	0	912	0	0	0	0	5196	0	0	0	0	316
ABL2	chr1:g.179121548G>A	1	179121548	rs560339539	G	A	gnomAD Genomes	NA	PASS	ENST00000502732.6	c.960+47C>T		c.960+47C>T	intron_variant				1	152154	6.57229e-06	0	0	0	2094	0	0	0	0	15258	0	0	0	0	10618	0	0	0	0	912	0	0	0	0	5192	0	0	0	0	316
ABL2	chr1:g.179121552A>C	1	179121552	rs1461350191	A	C	gnomAD Genomes	NA	PASS	ENST00000502732.6	c.960+43T>G		c.960+43T>G	intron_variant				2	152262	1.31353e-05	0	0	0	2094	0	0	0	1	15282	6.54365e-05	0	0	0	10628	0	0	0	0	912	0	0	0	0	5200	0	0	0	0	316
ABL2	chr1:g.179121566C>T	1	179121566	rs776621487	C	T	gnomAD Genomes	NA	PASS	ENST00000502732.6	c.960+29G>A		c.960+29G>A	intron_variant				1	152166	6.57177e-06	0	0	0	2094	0	0	0	0	15272	0	0	0	0	10602	0	0	0	0	912	0	0	0	0	5198	0	0	0	0	316
ABL2	chr1:g.179121571A>G	1	179121571	rs759770131	A	G	gnomAD Genomes	NA	PASS	ENST00000502732.6	c.960+24T>C		c.960+24T>C	intron_variant				1	152240	6.56858e-06	0	0	0	2092	0	0	0	0	15274	0	0	0	0	10628	0	0	0	0	912	0	0	0	0	5202	0	0	0	0	316
ABL2	chr1:g.179121573A>C	1	179121573	rs755331629	A	C	gnomAD Genomes	NA	PASS	ENST00000502732.6	c.960+22T>G		c.960+22T>G	intron_variant				1	152170	6.5716e-06	0	0	0	2088	0	0	0	0	15282	0	0	0	0	10612	0	0	0	0	912	0	0	0	0	5204	0	0	0	0	316
ABL2	chr1:g.179121575T>C	1	179121575	rs770158560	T	C	gnomAD Genomes	NA	PASS	ENST00000502732.6	c.960+20A>G		c.960+20A>G	intron_variant				1	152230	6.56901e-06	0	0	0	2092	0	0	0	0	15272	0	0	0	0	10624	0	0	0	0	912	0	0	0	0	5198	0	0	0	0	316
ABL2	chr1:g.179121576G>A	1	179121576	rs775594643	G	A	gnomAD Genomes	NA	PASS	ENST00000502732.6	c.960+19C>T		c.960+19C>T	intron_variant				1	152234	6.56883e-06	0	0	0	2092	0	0	0	0	15280	0	0	0	0	10622	0	0	0	0	912	0	0	0	0	5202	0	0	0	0	316
ABL2	chr1:g.179121586G>A	1	179121586	rs1303581779	G	A	gnomAD Genomes	NA	PASS	ENST00000502732.6	c.960+9C>T		c.960+9C>T	intron_variant				1	152208	6.56996e-06	0	0	1	2092	0.000478011	0	0	0	15270	0	0	0	0	10614	0	0	0	0	912	0	0	0	0	5198	0	0	0	0	316
ABL2	chr1:g.179121587C>A	1	179121587	rs1369571966	C	A	gnomAD Genomes	NA	PASS	ENST00000502732.6	c.960+8G>T		c.960+8G>T	splice_region_variant				1	152244	6.5684e-06	0	0	0	2094	0	0	0	1	15276	6.54622e-05	0	0	0	10626	0	0	0	0	912	0	0	0	0	5204	0	0	0	0	316
ABL2	chr1:g.179121588A>G	1	179121588	rs529092955	A	G	gnomAD Genomes	NA	PASS	ENST00000502732.6	c.960+7T>C		c.960+7T>C	splice_region_variant				1	152242	6.56849e-06	0	0	0	2092	0	0	0	1	15276	6.54622e-05	0	0	0	10632	0	0	0	0	912	0	0	0	0	5206	0	0	0	0	316
ABL2	chr1:g.179121592C>G	1	179121592	rs986187309	C	G	gnomAD Genomes	NA	PASS	ENST00000502732.6	c.960+3G>C		c.960+3G>C	splice_region_variant				1	152214	6.5697e-06	0	0	0	2086	0	0	0	0	15272	0	0	0	0	10628	0	0	0	0	912	0	0	0	0	5202	0	0	0	0	316
ABL2	chr1:g.179121600A>G	1	179121600	rs28914533	A	G	gnomAD Genomes	NA	PASS	ENST00000502732.6	p.Leu319Leu	p.Leu319Leu	c.955T>C	synonymous_variant				383	152242	0.00251573	1	0	3	2094	0.00143266	0	0	8	15270	0.000523903	0	0	0	10628	0	0	0	0	912	0	0	0	0	5206	0	0	0	0	316
ABL2	chr1:g.179121616T>C	1	179121616	rs28914532	T	C	gnomAD Genomes	NA	PASS	ENST00000502732.6	p.Thr313Thr	p.Thr313Thr	c.939A>G	synonymous_variant				2317	152214	0.015222	62	0	12	2094	0.00573066	0	0	109	15278	0.00713444	0	0	0	10630	0	0	0	0	912	0	0	0	1	5194	0.00019253	0	0	2	316
ABL2	chr1:g.179121618T>C	1	179121618	rs750790352	T	C	gnomAD Genomes	NA	PASS	ENST00000502732.6	p.Thr313Ala	p.Thr313Ala	c.937A>G	missense_variant				2	152216	1.31392e-05	0	0	0	2092	0	0	0	0	15272	0	0	0	0	10628	0	0	0	0	912	0	0	0	0	5200	0	0	0	0	316
ABL2	chr1:g.179121639C>T	1	179121639	rs200847097	C	T	gnomAD Genomes	NA	PASS	ENST00000502732.6	p.Val306Ile	p.Val306Ile	c.916G>A	missense_variant				5	152224	3.28463e-05	0	0	0	2092	0	0	0	1	15272	6.54793e-05	0	0	0	10622	0	0	0	0	912	0	0	0	0	5194	0	0	0	0	316
ABL2	chr1:g.179121640G>A	1	179121640	rs752208127	G	A	gnomAD Genomes	NA	PASS	ENST00000502732.6	p.Gly305Gly	p.Gly305Gly	c.915C>T	synonymous_variant				1	152140	6.57289e-06	0	0	0	2088	0	0	0	0	15272	0	0	0	0	10604	0	0	0	0	912	0	0	0	0	5196	0	0	0	0	316
ABL2	chr1:g.179121645C>T	1	179121645	rs1322166102	C	T	gnomAD Genomes	NA	PASS	ENST00000502732.6	p.Val304Ile	p.Val304Ile	c.910G>A	missense_variant				1	152200	6.5703e-06	0	0	0	2092	0	0	0	0	15276	0	0	0	0	10616	0	0	0	0	912	0	0	0	0	5196	0	0	0	0	316
ABL2	chr1:g.179121646G>A	1	179121646	rs56032037	G	A	gnomAD Genomes	NA	PASS	ENST00000502732.6	p.Tyr303Tyr	p.Tyr303Tyr	c.909C>T	synonymous_variant				1	152162	6.57194e-06	0	0	0	2088	0	0	0	0	15266	0	0	0	0	10618	0	0	0	0	912	0	0	0	1	5190	0.000192678	0	0	0	316
ABL2	chr1:g.179121667G>A	1	179121667	rs201235188	G	A	gnomAD Genomes	NA	PASS	ENST00000502732.6	p.Gly296Gly	p.Gly296Gly	c.888C>T	synonymous_variant				9	152092	5.91747e-05	0	0	0	2084	0	0	0	0	15256	0	0	0	0	10600	0	0	0	0	910	0	0	0	0	5194	0	0	0	0	316
ABL2	chr1:g.179121671C>T	1	179121671	rs1313396341	C	T	gnomAD Genomes	NA	PASS	ENST00000502732.6	p.Gly295Glu	p.Gly295Glu	c.884G>A	missense_variant				1	152142	6.57281e-06	0	0	0	2086	0	0	0	0	15274	0	0	0	0	10616	0	0	0	0	912	0	0	0	0	5194	0	0	0	0	316
ABL2	chr1:g.179121677T>C	1	179121677	rs551340084	T	C	gnomAD Genomes	NA	PASS	ENST00000502732.6	p.Lys293Arg	p.Lys293Arg	c.878A>G	missense_variant				1	152094	6.57488e-06	0	0	0	2092	0	0	0	1	15260	6.55308e-05	0	0	0	10602	0	0	0	0	912	0	0	0	0	5190	0	0	0	0	316
ABL2	chr1:g.179121679G>A	1	179121679	rs180770623	G	A	gnomAD Genomes	NA	PASS	ENST00000502732.6	p.His292His	p.His292His	c.876C>T	synonymous_variant				4	152132	2.6293e-05	0	0	0	2088	0	0	0	4	15262	0.000262089	0	0	0	10612	0	0	0	0	912	0	0	0	0	5184	0	0	0	0	316
ABL2	chr1:g.179121682C>T	1	179121682	rs370084382	C	T	gnomAD Genomes	NA	PASS	ENST00000502732.6	p.Lys291Lys	p.Lys291Lys	c.873G>A	synonymous_variant				4	152162	2.62878e-05	0	0	0	2090	0	0	0	0	15272	0	0	0	0	10606	0	0	0	0	912	0	0	0	0	5196	0	0	0	0	316
ABL2	chr1:g.179121684T>G	1	179121684	rs533638410	T	G	gnomAD Genomes	NA	PASS	ENST00000502732.6	p.Lys291Gln	p.Lys291Gln	c.871A>C	missense_variant				1	152128	6.57341e-06	0	0	0	2088	0	0	0	0	15262	0	0	0	0	10614	0	0	0	0	912	0	0	0	0	5192	0	0	0	0	316
ABL2	chr1:g.179121686A>G	1	179121686	rs775546181	A	G	gnomAD Genomes	NA	PASS	ENST00000502732.6	p.Met290Thr	p.Met290Thr	c.869T>C	missense_variant				1	152140	6.57289e-06	0	0	0	2090	0	0	0	0	15266	0	0	0	0	10600	0	0	0	0	912	0	0	0	0	5190	0	0	0	0	316
ABL2	chr1:g.179121692A>G	1	179121692	rs1215769786	A	G	gnomAD Genomes	NA	PASS	ENST00000502732.6	p.Ile288Thr	p.Ile288Thr	c.863T>C	missense_variant				1	152116	6.57393e-06	0	0	0	2090	0	0	0	0	15264	0	0	0	0	10606	0	0	0	0	912	0	0	0	0	5190	0	0	0	0	316
ABL2	chr1:g.179121695T>A	1	179121695	rs1386844867	T	A	gnomAD Genomes	NA	PASS	ENST00000502732.6	p.Asp287Val	p.Asp287Val	c.860A>T	missense_variant				3	152148	1.97176e-05	0	0	0	2086	0	0	0	0	15262	0	0	0	0	10614	0	0	0	0	912	0	0	0	0	5188	0	0	0	0	316
ABL2	chr1:g.179121702G>T	1	179121702		G	T	gnomAD Genomes	NA	PASS	ENST00000502732.6	p.Arg285Arg	p.Arg285Arg	c.853C>A	synonymous_variant				1	152026	6.57782e-06	0	0	0	2088	0	0	0	0	15246	0	0	0	0	10578	0	0	0	0	912	0	0	0	0	5184	0	0	0	0	316
ABL2	chr1:g.179121720C>T	1	179121720	rs1435047034	C	T	gnomAD Genomes	NA	PASS	ENST00000502732.6	p.Asp279Asn	p.Asp279Asn	c.835G>A	missense_variant				1	152012	6.57843e-06	0	0	0	2090	0	0	0	0	15252	0	0	0	0	10590	0	0	0	0	912	0	0	0	0	5180	0	0	0	0	316
ABL2	chr1:g.179121721G>A	1	179121721	rs796712434	G	A	gnomAD Genomes	NA	PASS	ENST00000502732.6	p.His278His	p.His278His	c.834C>T	synonymous_variant				7	151972	4.60611e-05	0	0	0	2090	0	0	0	0	15246	0	0	0	0	10580	0	0	0	0	912	0	0	0	1	5176	0.000193199	0	0	0	316
ABL2	chr1:g.179121727G>A	1	179121727	rs1445895849	G	A	gnomAD Genomes	NA	PASS	ENST00000502732.6	p.Pro276Pro	p.Pro276Pro	c.828C>T	synonymous_variant				1	152038	6.5773e-06	0	0	0	2090	0	0	0	0	15234	0	0	0	0	10610	0	0	0	0	912	0	0	0	0	5182	0	0	0	0	316
ABL2	chr1:g.179121733C>T	1	179121733	rs927603543	C	T	gnomAD Genomes	NA	PASS	ENST00000502732.6	p.Val274Val	p.Val274Val	c.822G>A	synonymous_variant				1	152028	6.57774e-06	0	0	0	2092	0	0	0	0	15248	0	0	0	0	10584	0	0	0	0	912	0	0	0	0	5186	0	0	0	0	316
ABL2	chr1:g.179121735C>T	1	179121735	rs1188278977	C	T	gnomAD Genomes	NA	PASS	ENST00000502732.6	p.Val274Met	p.Val274Met	c.820G>A	missense_variant				2	152050	1.31536e-05	0	0	0	2092	0	0	0	0	15248	0	0	0	0	10600	0	0	0	0	912	0	0	0	0	5188	0	0	0	0	316
ABL2	chr1:g.179121737C>T	1	179121737		C	T	gnomAD Genomes	NA	PASS	ENST00000502732.6	p.Gly273Asp	p.Gly273Asp	c.818G>A	missense_variant				1	152046	6.57696e-06	0	0	0	2090	0	0	0	0	15256	0	0	0	1	10594	9.43931e-05	0	0	0	912	0	0	0	0	5184	0	0	0	0	316
ABL2	chr1:g.179121761T>C	1	179121761	rs762240305	T	C	gnomAD Genomes	NA	PASS	ENST00000502732.6	p.Lys265Arg	p.Lys265Arg	c.794A>G	missense_variant				1	152114	6.57402e-06	0	0	0	2086	0	0	0	0	15258	0	0	0	0	10612	0	0	0	0	912	0	0	0	0	5188	0	0	0	0	316
ABL2	chr1:g.179121768C>T	1	179121768	rs1054761720	C	T	gnomAD Genomes	NA	PASS	ENST00000502732.6	p.Ala263Thr	p.Ala263Thr	c.787G>A	missense_variant				7	152094	4.60242e-05	0	0	0	2084	0	0	0	0	15260	0	0	0	0	10600	0	0	0	0	912	0	0	0	0	5194	0	0	0	0	316
ABL2	chr1:g.179121769T>C	1	179121769	rs867212168	T	C	gnomAD Genomes	NA	PASS	ENST00000502732.6	p.Pro262Pro	p.Pro262Pro	c.786A>G	synonymous_variant				2	152098	1.31494e-05	0	0	0	2084	0	0	0	0	15264	0	0	0	0	10596	0	0	0	0	912	0	0	0	0	5182	0	0	0	0	314
ABL2	chr1:g.179121785G>C	1	179121785	rs1475990141	G	C	gnomAD Genomes	NA	PASS	ENST00000502732.6	p.Thr257Arg	p.Thr257Arg	c.770C>G	missense_variant				1	152090	6.57505e-06	0	0	0	2090	0	0	0	0	15260	0	0	0	0	10590	0	0	0	0	912	0	0	0	0	5186	0	0	0	0	316
ABL2	chr1:g.179121808G>A	1	179121808		G	A	gnomAD Genomes	NA	PASS	ENST00000502732.6	p.Ser249Ser	p.Ser249Ser	c.747C>T	synonymous_variant				1	152046	6.57696e-06	0	0	0	2090	0	0	0	0	15248	0	0	0	0	10578	0	0	0	0	912	0	0	0	0	5202	0	0	0	0	316
ABL2	chr1:g.179121811G>A	1	179121811	rs1037272328	G	A	gnomAD Genomes	NA	PASS	ENST00000502732.6	p.His248His	p.His248His	c.744C>T	synonymous_variant				4	152008	2.63144e-05	0	0	0	2090	0	0	0	0	15242	0	0	0	3	10556	0.000284199	0	0	0	912	0	0	0	0	5192	0	0	0	1	316
ABL2	chr1:g.179121827T>G	1	179121827	rs1265535273	T	G	gnomAD Genomes	NA	PASS	ENST00000502732.6	p.Glu243Ala	p.Glu243Ala	c.728A>C	missense_variant				1	151796	6.58779e-06	0	0	0	2090	0	0	0	0	15236	0	0	0	0	10520	0	0	0	0	910	0	0	0	0	5168	0	0	0	0	316
ABL2	chr1:g.179121828C>T	1	179121828		C	T	gnomAD Genomes	NA	PASS	ENST00000502732.6	p.Glu243Lys	p.Glu243Lys	c.727G>A	missense_variant				1	151648	6.59422e-06	0	0	0	2086	0	0	0	0	15206	0	0	0	0	10440	0	0	0	0	912	0	0	0	0	5166	0	0	0	0	316
ABL2	chr1:g.179121830G>A	1	179121830	rs758123279	G	A	gnomAD Genomes	NA	PASS	ENST00000502732.6	p.Ala242Val	p.Ala242Val	c.725C>T	missense_variant				3	151832	1.97587e-05	0	0	0	2086	0	0	0	0	15228	0	0	0	1	10510	9.51475e-05	0	0	0	912	0	0	0	0	5174	0	0	0	0	316
ABL2	chr1:g.179121834A>G	1	179121834		A	G	gnomAD Genomes	NA	PASS	ENST00000502732.6	p.Leu241Leu	p.Leu241Leu	c.721T>C	synonymous_variant				1	151852	6.58536e-06	0	0	0	2088	0	0	0	0	15218	0	0	0	0	10556	0	0	0	0	912	0	0	0	0	5152	0	0	0	0	316
ABL2	chr1:g.179121837T>C	1	179121837	rs751131620	T	C	gnomAD Genomes	NA	PASS	ENST00000502732.6	p.Thr240Ala	p.Thr240Ala	c.718A>G	missense_variant				2	151128	1.32338e-05	0	0	0	2084	0	0	0	0	15120	0	0	0	0	10314	0	0	0	0	912	0	0	0	0	5136	0	0	0	0	314
ABL2	chr1:g.179121845C>A	1	179121845	rs371689982	C	A	gnomAD Genomes	NA	PASS	ENST00000502732.6	p.Arg237Leu	p.Arg237Leu	c.710G>T	missense_variant				1	150812	6.63077e-06	0	0	0	2068	0	0	0	0	15090	0	0	0	0	10272	0	0	0	0	906	0	0	0	0	5098	0	0	0	0	314
ABL2	chr1:g.179121845C>T	1	179121845	rs371689982	C	T	gnomAD Genomes	NA	PASS	ENST00000502732.6	p.Arg237His	p.Arg237His	c.710G>A	missense_variant				3	150812	1.98923e-05	0	0	0	2068	0	0	0	0	15090	0	0	0	0	10272	0	0	0	0	906	0	0	0	0	5098	0	0	0	0	314
ABL2	chr1:g.179121846G>A	1	179121846	rs781311580	G	A	gnomAD Genomes	NA	PASS	ENST00000502732.6	p.Arg237Cys	p.Arg237Cys	c.709C>T	missense_variant				1	151686	6.59257e-06	0	0	0	2088	0	0	0	0	15210	0	0	0	0	10504	0	0	0	0	910	0	0	0	0	5170	0	0	0	0	316
ABL2	chr1:g.179121848C>T	1	179121848	rs1341100747	C	T	gnomAD Genomes	NA	PASS	ENST00000502732.6	p.Ser236Asn	p.Ser236Asn	c.707G>A	missense_variant				5	151528	3.29972e-05	0	0	0	2082	0	0	0	0	15166	0	0	0	0	10444	0	0	0	0	910	0	0	0	0	5178	0	0	0	0	312
ABL2	chr1:g.179121854G>A	1	179121854	rs779958436	G	A	gnomAD Genomes	NA	PASS	ENST00000502732.6	p.Ala234Val	p.Ala234Val	c.701C>T	missense_variant				3	150784	1.9896e-05	0	0	0	2078	0	0	0	0	15070	0	0	0	0	10252	0	0	0	0	906	0	0	0	0	5136	0	0	0	0	308
ABL2	chr1:g.179121863T>C	1	179121863	rs1228779200	T	C	gnomAD Genomes	NA	PASS	ENST00000502732.6	p.Tyr231Cys	p.Tyr231Cys	c.692A>G	missense_variant				1	149906	6.67085e-06	0	0	0	2060	0	0	0	0	14982	0	0	0	0	10058	0	0	0	0	900	0	0	0	0	5048	0	0	0	0	308
ABL2	chr1:g.179121864A>T	1	179121864		A	T	gnomAD Genomes	NA	PASS	ENST00000502732.6	p.Tyr231Asn	p.Tyr231Asn	c.691T>A	missense_variant				1	151678	6.59291e-06	0	0	0	2074	0	0	0	0	15196	0	0	0	0	10500	0	0	0	0	912	0	0	0	0	5166	0	0	0	0	316
ABL2	chr1:g.179121866A>G	1	179121866	rs749467705	A	G	gnomAD Genomes	NA	PASS	ENST00000502732.6	p.Val230Ala	p.Val230Ala	c.689T>C	missense_variant				2	150810	1.32617e-05	0	0	0	2068	0	0	0	0	15060	0	0	0	0	10334	0	0	0	0	906	0	0	0	0	5120	0	0	0	0	314
ABL2	chr1:g.179121869T>G	1	179121869	rs1438091995	T	G	gnomAD Genomes	NA	PASS	ENST00000502732.6	c.688-2A>C		c.688-2A>C	splice_acceptor_variant				1	150548	6.6424e-06	0	0	0	2074	0	0	0	0	15072	0	0	0	0	10238	0	0	0	0	910	0	0	0	0	5112	0	0	0	0	310
ABL2	chr1:g.179121881G>C	1	179121881	rs199943477	G	C	gnomAD Genomes	NA	PASS	ENST00000502732.6	c.688-14C>G		c.688-14C>G	intron_variant				2	149620	1.33672e-05	0	0	0	2066	0	0	0	0	15008	0	0	0	0	10014	0	0	0	0	906	0	0	0	0	5046	0	0	0	0	312
ABL2	chr1:g.179121881G>T	1	179121881	rs199943477	G	T	gnomAD Genomes	NA	PASS	ENST00000502732.6	c.688-14C>A		c.688-14C>A	intron_variant				3	149620	2.00508e-05	0	0	0	2066	0	0	0	0	15008	0	0	0	1	10014	9.98602e-05	0	0	0	906	0	0	0	0	5046	0	0	0	0	312
ABL2	chr1:g.179121885A>C	1	179121885	rs201918786	A	C	gnomAD Genomes	NA	PASS	ENST00000502732.6	c.688-18T>G		c.688-18T>G	intron_variant				1	151560	6.59805e-06	0	0	0	2082	0	0	0	0	15226	0	0	0	0	10442	0	0	0	0	910	0	0	0	0	5184	0	0	0	0	316
ABL2	chr1:g.179121900G>T	1	179121900	rs1472506094	G	T	gnomAD Genomes	NA	PASS	ENST00000502732.6	c.688-33C>A		c.688-33C>A	intron_variant				1	144566	6.91726e-06	0	0	0	1998	0	0	0	0	14226	0	0	0	0	9074	0	0	0	0	888	0	0	0	0	4754	0	0	0	0	300
ABL2	chr1:g.179121908A>C	1	179121908	rs1327019025	A	C	gnomAD Genomes	NA	PASS	ENST00000502732.6	c.688-41T>G		c.688-41T>G	intron_variant				1	145966	6.85091e-06	0	0	0	1988	0	0	0	0	14074	0	0	0	0	9346	0	0	0	0	898	0	0	0	0	4898	0	0	0	0	308
ABL2	chr1:g.179121912A>T	1	179121912	rs762459413	A	T	gnomAD Genomes	NA	PASS	ENST00000502732.6	c.688-45T>A		c.688-45T>A	intron_variant				1	142100	7.0373e-06	0	0	0	1932	0	0	0	0	13400	0	0	0	0	8684	0	0	0	0	904	0	0	0	0	4902	0	0	0	0	296
ABL2	chr1:g.179121927T>C	1	179121927	rs1485305951	T	C	gnomAD Genomes	NA	PASS	ENST00000502732.6	c.688-60A>G		c.688-60A>G	intron_variant			lcr	1	140132	7.13613e-06	0	0	0	1848	0	0	0	0	14002	0	0	0	0	9422	0	0	0	0	896	0	0	0	0	4836	0	0	0	0	304
ABL2	chr1:g.179121935T>C	1	179121935	rs1278608667	T	C	gnomAD Genomes	NA	PASS	ENST00000502732.6	c.688-68A>G		c.688-68A>G	intron_variant			lcr	4	143196	2.79337e-05	0	0	0	1896	0	0	0	0	14248	0	0	0	0	9654	0	0	0	0	898	0	0	0	0	4932	0	0	0	0	312
ABL2	chr1:g.179126314C>T	1	179126314	rs189634577	C	T	gnomAD Genomes	NA	PASS	ENST00000502732.6	c.687+63G>A		c.687+63G>A	intron_variant				1	152128	6.57341e-06	0	0	0	2090	0	0	0	0	15274	0	0	0	0	10602	0	0	0	0	910	0	0	0	0	5200	0	0	0	0	316
ABL2	chr1:g.179126315G>A	1	179126315	rs965767119	G	A	gnomAD Genomes	NA	PASS	ENST00000502732.6	c.687+62C>T		c.687+62C>T	intron_variant				42	152078	0.000276174	0	0	2	2092	0.000956023	0	0	7	15244	0.000459197	0	0	0	10568	0	0	0	0	912	0	0	0	1	5194	0.00019253	0	0	0	316
ABL2	chr1:g.179126335G>A	1	179126335	rs767186463	G	A	gnomAD Genomes	NA	PASS	ENST00000502732.6	c.687+42C>T		c.687+42C>T	intron_variant				4	152120	2.6295e-05	0	0	0	2090	0	0	0	0	15270	0	0	0	0	10596	0	0	0	0	910	0	0	0	0	5208	0	0	0	0	316
ABL2	chr1:g.179126348G>A	1	179126348		G	A	gnomAD Genomes	NA	PASS	ENST00000502732.6	c.687+29C>T		c.687+29C>T	intron_variant				1	152152	6.57237e-06	0	0	0	2092	0	0	0	0	15266	0	0	0	0	10596	0	0	0	0	912	0	0	0	0	5200	0	0	0	0	316
ABL2	chr1:g.179126356G>A	1	179126356	rs750374927	G	A	gnomAD Genomes	NA	PASS	ENST00000502732.6	c.687+21C>T		c.687+21C>T	intron_variant				1	152160	6.57203e-06	0	0	0	2090	0	0	0	0	15268	0	0	0	0	10606	0	0	0	0	910	0	0	0	0	5196	0	0	0	0	316
ABL2	chr1:g.179126379T>C	1	179126379	rs1206794789	T	C	gnomAD Genomes	NA	PASS	ENST00000502732.6	p.Lys229Glu	p.Lys229Glu	c.685A>G	missense_variant				1	152222	6.56935e-06	0	0	0	2094	0	0	0	0	15280	0	0	0	0	10622	0	0	0	0	912	0	0	0	0	5200	0	0	0	0	316
ABL2	chr1:g.179126390G>A	1	179126390	rs1286922806	G	A	gnomAD Genomes	NA	PASS	ENST00000502732.6	p.Thr225Ile	p.Thr225Ile	c.674C>T	missense_variant				1	152196	6.57047e-06	0	0	0	2094	0	0	0	0	15278	0	0	0	0	10614	0	0	0	0	912	0	0	0	0	5200	0	0	0	0	316
ABL2	chr1:g.179126394T>C	1	179126394	rs1412033488	T	C	gnomAD Genomes	NA	PASS	ENST00000502732.6	p.Thr224Ala	p.Thr224Ala	c.670A>G	missense_variant				1	152168	6.57168e-06	0	0	0	2094	0	0	0	0	15270	0	0	0	0	10610	0	0	0	0	912	0	0	0	0	5196	0	0	0	0	316
ABL2	chr1:g.179126396T>C	1	179126396		T	C	gnomAD Genomes	NA	PASS	ENST00000502732.6	p.Asn223Ser	p.Asn223Ser	c.668A>G	missense_variant				1	152178	6.57125e-06	0	0	0	2094	0	0	0	0	15276	0	0	0	0	10612	0	0	0	0	910	0	0	0	0	5198	0	0	0	0	316
ABL2	chr1:g.179126404G>A	1	179126404	rs568154072	G	A	gnomAD Genomes	NA	PASS	ENST00000502732.6	p.Tyr220Tyr	p.Tyr220Tyr	c.660C>T	synonymous_variant				1	152164	6.57186e-06	0	0	0	2092	0	0	0	0	15270	0	0	0	0	10618	0	0	0	0	912	0	0	0	0	5188	0	0	0	0	316
ABL2	chr1:g.179126405T>A	1	179126405	rs1374444160	T	A	gnomAD Genomes	NA	PASS	ENST00000502732.6	p.Tyr220Phe	p.Tyr220Phe	c.659A>T	missense_variant				1	152200	6.5703e-06	0	0	0	2094	0	0	0	0	15276	0	0	0	0	10616	0	0	0	0	912	0	0	0	0	5200	0	0	0	0	316
ABL2	chr1:g.179126413C>T	1	179126413	rs28914528	C	T	gnomAD Genomes	NA	PASS	ENST00000502732.6	p.Val217Val	p.Val217Val	c.651G>A	synonymous_variant				1299	152140	0.00853819	47	0	20	2092	0.00956023	0	0	874	15270	0.0572364	38	0	0	10600	0	0	0	0	912	0	0	0	260	5196	0.0500385	7	0	0	316
ABL2	chr1:g.179126417C>T	1	179126417		C	T	gnomAD Genomes	NA	PASS	ENST00000502732.6	p.Arg216His	p.Arg216His	c.647G>A	missense_variant				1	152190	6.57073e-06	0	0	0	2090	0	0	0	0	15278	0	0	0	0	10618	0	0	0	0	912	0	0	0	0	5202	0	0	0	0	316
ABL2	chr1:g.179126424C>T	1	179126424	rs748407717	C	T	gnomAD Genomes	NA	PASS	ENST00000502732.6	p.Glu214Lys	p.Glu214Lys	c.640G>A	missense_variant				2	152192	1.31413e-05	0	0	0	2092	0	0	0	0	15280	0	0	0	0	10618	0	0	0	0	912	0	0	0	0	5194	0	0	0	0	316
ABL2	chr1:g.179126434C>T	1	179126434	rs773336073	C	T	gnomAD Genomes	NA	PASS	ENST00000502732.6	p.Ser210Ser	p.Ser210Ser	c.630G>A	synonymous_variant				2	152168	1.31434e-05	0	0	0	2088	0	0	0	1	15272	6.54793e-05	0	0	0	10602	0	0	0	0	912	0	0	0	0	5198	0	0	0	0	316
ABL2	chr1:g.179126444A>C	1	179126444		A	C	gnomAD Genomes	NA	PASS	ENST00000502732.6	p.Leu207Arg	p.Leu207Arg	c.620T>G	missense_variant				1	152220	6.56944e-06	0	0	0	2094	0	0	0	0	15282	0	0	0	0	10622	0	0	0	0	912	0	0	0	0	5196	0	0	0	0	316
ABL2	chr1:g.179126446C>T	1	179126446	rs368888564	C	T	gnomAD Genomes	NA	PASS	ENST00000502732.6	p.Gln206Gln	p.Gln206Gln	c.618G>A	synonymous_variant				2	152210	1.31397e-05	0	0	0	2094	0	0	0	0	15276	0	0	0	0	10620	0	0	0	0	912	0	0	0	0	5196	0	0	0	0	316
ABL2	chr1:g.179126451C>T	1	179126451	rs1456701194	C	T	gnomAD Genomes	NA	PASS	ENST00000502732.6	p.Gly205Arg	p.Gly205Arg	c.613G>A	missense_variant				1	152184	6.57099e-06	0	0	0	2094	0	0	0	0	15278	0	0	0	0	10608	0	0	0	0	912	0	0	0	0	5194	0	0	0	0	316
ABL2	chr1:g.179126488A>G	1	179126488	rs776814803	A	G	gnomAD Genomes	NA	PASS	ENST00000502732.6	p.Asn192Asn	p.Asn192Asn	c.576T>C	synonymous_variant				2	152166	1.31435e-05	0	0	0	2090	0	0	0	0	15270	0	0	0	0	10614	0	0	0	0	908	0	0	0	0	5184	0	0	0	0	316
ABL2	chr1:g.179126490T>C	1	179126490		T	C	gnomAD Genomes	NA	PASS	ENST00000502732.6	p.Asn192Asp	p.Asn192Asp	c.574A>G	missense_variant				1	152122	6.57367e-06	0	0	0	2090	0	0	0	0	15264	0	0	0	0	10612	0	0	0	0	908	0	0	0	0	5186	0	0	0	0	316
ABL2	chr1:g.179126508G>A	1	179126508	rs765562592	G	A	gnomAD Genomes	NA	PASS	ENST00000502732.6	p.Leu186Leu	p.Leu186Leu	c.556C>T	synonymous_variant				3	152156	1.97166e-05	0	0	0	2092	0	0	0	3	15268	0.000196489	0	0	0	10620	0	0	0	0	910	0	0	0	0	5188	0	0	0	0	316
ABL2	chr1:g.179126509A>G	1	179126509	rs550872246	A	G	gnomAD Genomes	NA	PASS	ENST00000502732.6	p.Tyr185Tyr	p.Tyr185Tyr	c.555T>C	synonymous_variant				1	152168	6.57168e-06	0	0	0	2092	0	0	0	0	15266	0	0	0	0	10622	0	0	0	0	910	0	0	0	0	5194	0	0	0	0	316
ABL2	chr1:g.179126515A>T	1	179126515	rs761617790	A	T	gnomAD Genomes	NA	PASS	ENST00000502732.6	p.Ala183Ala	p.Ala183Ala	c.549T>A	synonymous_variant				2	152192	1.31413e-05	0	0	0	2094	0	0	0	0	15274	0	0	0	0	10622	0	0	0	0	910	0	0	0	2	5190	0.000385356	0	0	0	316
ABL2	chr1:g.179126526G>A	1	179126526	rs755948346	G	A	gnomAD Genomes	NA	PASS	ENST00000502732.6	p.Arg180Cys	p.Arg180Cys	c.538C>T	missense_variant				1	152154	6.57229e-06	0	0	0	2090	0	0	0	0	15262	0	0	0	0	10610	0	0	0	0	912	0	0	0	0	5194	0	0	0	0	316
ABL2	chr1:g.179126560C>T	1	179126560	rs1448136567	C	T	gnomAD Genomes	NA	PASS	ENST00000502732.6	p.Leu168Leu	p.Leu168Leu	c.504G>A	synonymous_variant				1	152162	6.57194e-06	0	0	0	2092	0	0	0	0	15270	0	0	0	0	10606	0	0	0	0	912	0	0	0	1	5196	0.000192456	0	0	0	316
ABL2	chr1:g.179126571C>T	1	179126571	rs979331955	C	T	gnomAD Genomes	NA	PASS	ENST00000502732.6	p.Val165Met	p.Val165Met	c.493G>A	missense_variant				3	152198	1.97112e-05	0	0	0	2094	0	0	0	0	15280	0	0	0	0	10604	0	0	0	0	912	0	0	0	0	5204	0	0	0	0	316
ABL2	chr1:g.179126575G>A	1	179126575		G	A	gnomAD Genomes	NA	PASS	ENST00000502732.6	p.Thr163Thr	p.Thr163Thr	c.489C>T	synonymous_variant				1	152098	6.57471e-06	0	0	0	2088	0	0	0	0	15256	0	0	0	0	10612	0	0	0	0	912	0	0	0	0	5196	0	0	0	0	316
ABL2	chr1:g.179126581G>A	1	179126581	rs1455603615	G	A	gnomAD Genomes	NA	PASS	ENST00000502732.6	p.Tyr161Tyr	p.Tyr161Tyr	c.483C>T	synonymous_variant				1	152170	6.5716e-06	0	0	0	2092	0	0	0	0	15270	0	0	0	1	10604	9.4304e-05	0	0	0	912	0	0	0	0	5194	0	0	0	0	316
ABL2	chr1:g.179126589T>C	1	179126589	rs748354391	T	C	gnomAD Genomes	NA	PASS	ENST00000502732.6	p.Ser159Gly	p.Ser159Gly	c.475A>G	missense_variant				1	152202	6.57022e-06	0	0	0	2090	0	0	0	0	15278	0	0	0	0	10614	0	0	0	0	912	0	0	0	0	5202	0	0	0	0	316
ABL2	chr1:g.179126603T>C	1	179126603	rs570730790	T	C	gnomAD Genomes	NA	PASS	ENST00000502732.6	p.Gln154Arg	p.Gln154Arg	c.461A>G	missense_variant				3	152212	1.97094e-05	0	0	0	2088	0	0	0	1	15278	6.54536e-05	0	0	0	10620	0	0	0	0	912	0	0	0	0	5198	0	0	0	0	316
ABL2	chr1:g.179126604G>T	1	179126604	rs1245007526	G	T	gnomAD Genomes	NA	PASS	ENST00000502732.6	p.Gln154Lys	p.Gln154Lys	c.460C>A	missense_variant				1	152108	6.57428e-06	0	0	0	2088	0	0	0	0	15266	0	0	0	0	10596	0	0	0	0	912	0	0	0	0	5196	0	0	0	0	316
ABL2	chr1:g.179126608A>G	1	179126608	rs371870650	A	G	gnomAD Genomes	NA	PASS	ENST00000502732.6	p.Asn152Asn	p.Asn152Asn	c.456T>C	synonymous_variant				4	152148	2.62902e-05	0	0	0	2088	0	0	0	0	15266	0	0	0	0	10606	0	0	0	0	912	0	0	0	0	5200	0	0	0	0	316
ABL2	chr1:g.179126611C>T	1	179126611	rs539758262	C	T	gnomAD Genomes	NA	PASS	ENST00000502732.6	p.Lys151Lys	p.Lys151Lys	c.453G>A	synonymous_variant				2	152176	1.31427e-05	0	0	0	2092	0	0	0	0	15264	0	0	0	0	10614	0	0	0	0	912	0	0	0	0	5196	0	0	0	0	316
ABL2	chr1:g.179126618C>T	1	179126618	rs148596386	C	T	gnomAD Genomes	NA	PASS	ENST00000502732.6	p.Arg149His	p.Arg149His	c.446G>A	missense_variant				9	152134	5.91584e-05	0	0	0	2092	0	0	0	0	15258	0	0	0	0	10604	0	0	0	0	912	0	0	0	0	5192	0	0	0	0	316
ABL2	chr1:g.179126619G>A	1	179126619	rs375837168	G	A	gnomAD Genomes	NA	PASS	ENST00000502732.6	p.Arg149Cys	p.Arg149Cys	c.445C>T	missense_variant				2	152102	1.31491e-05	0	0	1	2090	0.000478469	0	0	0	15266	0	0	0	0	10586	0	0	0	0	912	0	0	0	0	5192	0	0	0	0	316
ABL2	chr1:g.179126622C>T	1	179126622	rs1161326666	C	T	gnomAD Genomes	NA	PASS	ENST00000502732.6	p.Val148Ile	p.Val148Ile	c.442G>A	missense_variant				1	152192	6.57065e-06	0	0	0	2094	0	0	0	0	15276	0	0	0	0	10616	0	0	0	0	912	0	0	0	0	5204	0	0	0	0	316
ABL2	chr1:g.179126639T>C	1	179126639	rs1166030819	T	C	gnomAD Genomes	NA	PASS	ENST00000502732.6	p.Asn142Ser	p.Asn142Ser	c.425A>G	missense_variant				1	152200	6.5703e-06	0	0	0	2094	0	0	0	0	15260	0	0	0	0	10622	0	0	0	0	912	0	0	0	0	5200	0	0	0	0	316
ABL2	chr1:g.179126651C>T	1	179126651	rs760263640	C	T	gnomAD Genomes	NA	PASS	ENST00000502732.6	p.Gly138Asp	p.Gly138Asp	c.413G>A	missense_variant				2	152080	1.3151e-05	0	0	0	2090	0	0	0	0	15250	0	0	0	2	10584	0.000188964	0	0	0	912	0	0	0	0	5192	0	0	0	0	316
ABL2	chr1:g.179126660C>T	1	179126660	rs1455432470	C	T	gnomAD Genomes	NA	PASS	ENST00000502732.6	p.Arg135Gln	p.Arg135Gln	c.404G>A	missense_variant				1	151974	6.58007e-06	0	0	0	2090	0	0	0	0	15242	0	0	0	0	10562	0	0	0	0	912	0	0	0	0	5192	0	0	0	0	316
ABL2	chr1:g.179126662T>C	1	179126662	rs753790930	T	C	gnomAD Genomes	NA	PASS	ENST00000502732.6	p.Leu134Leu	p.Leu134Leu	c.402A>G	synonymous_variant				3	152098	1.97241e-05	0	0	0	2094	0	0	0	0	15238	0	0	0	0	10596	0	0	0	0	912	0	0	0	0	5194	0	0	0	0	316
ABL2	chr1:g.179126683G>C	1	179126683	rs758555298	G	C	gnomAD Genomes	NA	PASS	ENST00000502732.6	c.392-11C>G		c.392-11C>G	intron_variant				1	151724	6.59092e-06	0	0	0	2086	0	0	0	0	15228	0	0	0	0	10474	0	0	0	0	912	0	0	0	0	5170	0	0	0	0	314
ABL2	chr1:g.179126684G>A	1	179126684		G	A	gnomAD Genomes	NA	PASS	ENST00000502732.6	c.392-12C>T		c.392-12C>T	intron_variant				1	151854	6.58527e-06	0	0	0	2088	0	0	0	0	15216	0	0	0	0	10516	0	0	0	0	912	0	0	0	1	5186	0.000192827	0	0	0	316
ABL2	chr1:g.179126690A>G	1	179126690	rs373019231	A	G	gnomAD Genomes	NA	PASS	ENST00000502732.6	c.392-18T>C		c.392-18T>C	intron_variant				6	152164	3.94311e-05	0	0	0	2088	0	0	0	0	15268	0	0	0	0	10608	0	0	0	0	912	0	0	0	0	5198	0	0	0	0	316
ABL2	chr1:g.179126705C>T	1	179126705	rs552962747	C	T	gnomAD Genomes	NA	PASS	ENST00000502732.6	c.392-33G>A		c.392-33G>A	intron_variant				8	151040	5.29661e-05	0	0	0	2070	0	0	0	0	15094	0	0	0	0	10312	0	0	0	0	912	0	0	0	0	5176	0	0	0	0	316
ABL2	chr1:g.179126706G>A	1	179126706	rs372043437	G	A	gnomAD Genomes	NA	PASS	ENST00000502732.6	c.392-34C>T		c.392-34C>T	intron_variant				1	151622	6.59535e-06	0	0	0	2084	0	0	0	0	15222	0	0	0	0	10456	0	0	0	0	912	0	0	0	0	5186	0	0	0	0	316
ABL2	chr1:g.179126708T>C	1	179126708	rs746383585	T	C	gnomAD Genomes	NA	PASS	ENST00000502732.6	c.392-36A>G		c.392-36A>G	intron_variant				3	152050	1.97304e-05	0	0	0	2088	0	0	0	0	15238	0	0	0	0	10588	0	0	0	0	912	0	0	0	0	5184	0	0	0	0	316
ABL2	chr1:g.179126711T>G	1	179126711	rs770430824	T	G	gnomAD Genomes	NA	PASS	ENST00000502732.6	c.392-39A>C		c.392-39A>C	intron_variant				1	152130	6.57333e-06	0	0	0	2090	0	0	0	0	15276	0	0	0	0	10602	0	0	0	0	912	0	0	0	1	5200	0.000192308	0	0	0	316
ABL2	chr1:g.179126723T>G	1	179126723	rs749694137	T	G	gnomAD Genomes	NA	PASS	ENST00000502732.6	c.392-51A>C		c.392-51A>C	intron_variant				1	151900	6.58328e-06	0	0	0	2086	0	0	0	0	15238	0	0	0	0	10556	0	0	0	0	912	0	0	0	0	5184	0	0	0	0	316
ABL2	chr1:g.179126728T>G	1	179126728		T	G	gnomAD Genomes	NA	PASS	ENST00000502732.6	c.392-56A>C		c.392-56A>C	intron_variant				1	151738	6.59031e-06	0	0	0	2088	0	0	0	0	15210	0	0	0	0	10514	0	0	0	0	910	0	0	0	0	5184	0	0	0	0	316
ABL2	chr1:g.179126730A>C	1	179126730	rs149739809	A	C	gnomAD Genomes	NA	PASS	ENST00000502732.6	c.392-58T>G		c.392-58T>G	intron_variant				48	152176	0.000315424	0	0	0	2090	0	0	0	2	15260	0.000131062	0	0	0	10622	0	0	0	0	912	0	0	0	0	5198	0	0	0	0	316
ABL2	chr1:g.179131239T>G	1	179131239	rs1427457529	T	G	gnomAD Genomes	NA	PASS	ENST00000502732.6	c.391+72A>C		c.391+72A>C	intron_variant				2	152198	1.31408e-05	0	0	0	2092	0	0	0	0	15274	0	0	0	0	10614	0	0	0	0	910	0	0	0	0	5196	0	0	0	0	316
ABL2	chr1:g.179131240G>A	1	179131240	rs373930310	G	A	gnomAD Genomes	NA	PASS	ENST00000502732.6	c.391+71C>T		c.391+71C>T	intron_variant				57	152156	0.000374616	0	0	0	2088	0	0	0	0	15278	0	0	0	0	10610	0	0	0	0	910	0	0	0	0	5196	0	0	0	0	316
ABL2	chr1:g.179131241G>C	1	179131241		G	C	gnomAD Genomes	NA	PASS	ENST00000502732.6	c.391+70C>G		c.391+70C>G	intron_variant				1	152160	6.57203e-06	0	0	0	2092	0	0	0	1	15278	6.54536e-05	0	0	0	10600	0	0	0	0	910	0	0	0	0	5194	0	0	0	0	316
ABL2	chr1:g.179131248C>A	1	179131248	rs1486161997	C	A	gnomAD Genomes	NA	PASS	ENST00000502732.6	c.391+63G>T		c.391+63G>T	intron_variant				1	152056	6.57652e-06	0	0	0	2090	0	0	0	1	15270	6.54879e-05	0	0	0	10594	0	0	0	0	910	0	0	0	0	5182	0	0	0	0	316
ABL2	chr1:g.179131248C>T	1	179131248		C	T	gnomAD Genomes	NA	PASS	ENST00000502732.6	c.391+63G>A		c.391+63G>A	intron_variant				1	152056	6.57652e-06	0	0	0	2090	0	0	0	0	15270	0	0	0	0	10594	0	0	0	0	910	0	0	0	0	5182	0	0	0	0	316
ABL2	chr1:g.179131249C>T	1	179131249	rs1236763697	C	T	gnomAD Genomes	NA	PASS	ENST00000502732.6	c.391+62G>A		c.391+62G>A	intron_variant				1	152044	6.57704e-06	0	0	0	2088	0	0	0	0	15254	0	0	0	0	10584	0	0	0	0	910	0	0	0	0	5178	0	0	0	0	316
ABL2	chr1:g.179131286A>G	1	179131286	rs145831338	A	G	gnomAD Genomes	NA	PASS	ENST00000502732.6	c.391+25T>C		c.391+25T>C	intron_variant				17	152150	0.000111732	0	0	0	2094	0	0	0	5	15274	0.000327354	0	0	0	10610	0	0	0	0	912	0	0	0	0	5190	0	0	0	0	316
ABL2	chr1:g.179131299T>C	1	179131299	rs377665994	T	C	gnomAD Genomes	NA	PASS	ENST00000502732.6	c.391+12A>G		c.391+12A>G	intron_variant				1	152174	6.57142e-06	0	0	0	2088	0	0	0	0	15280	0	0	0	0	10618	0	0	0	0	912	0	0	0	0	5200	0	0	0	0	316
ABL2	chr1:g.179131304G>A	1	179131304	rs763928241	G	A	gnomAD Genomes	NA	PASS	ENST00000502732.6	c.391+7C>T		c.391+7C>T	splice_region_variant				2	152112	1.31482e-05	0	0	0	2092	0	0	0	1	15270	6.54879e-05	0	0	0	10606	0	0	0	0	912	0	0	0	1	5190	0.000192678	0	0	0	316
ABL2	chr1:g.179131306C>T	1	179131306	rs201037051	C	T	gnomAD Genomes	NA	PASS	ENST00000502732.6	c.391+5G>A		c.391+5G>A	splice_region_variant				24	152142	0.000157747	0	0	0	2090	0	0	0	0	15266	0	0	0	0	10616	0	0	0	0	912	0	0	0	0	5188	0	0	0	0	316
ABL2	chr1:g.179131311C>A	1	179131311	rs781268035	C	A	gnomAD Genomes	NA	PASS	ENST00000502732.6	p.Gly131Cys	p.Gly131Cys	c.391G>T	missense_variant				1	152100	6.57462e-06	0	0	0	2088	0	0	0	0	15272	0	0	0	0	10600	0	0	0	0	912	0	0	0	0	5184	0	0	0	0	316
ABL2	chr1:g.179131311C>T	1	179131311	rs781268035	C	T	gnomAD Genomes	NA	PASS	ENST00000502732.6	p.Gly131Ser	p.Gly131Ser	c.391G>A	missense_variant				2	152100	1.31492e-05	0	0	0	2088	0	0	0	0	15272	0	0	0	0	10600	0	0	0	0	912	0	0	0	0	5184	0	0	0	0	316
ABL2	chr1:g.179131320T>C	1	179131320	rs1363271040	T	C	gnomAD Genomes	NA	PASS	ENST00000502732.6	p.Ile128Val	p.Ile128Val	c.382A>G	missense_variant				1	152218	6.56953e-06	0	0	0	2094	0	0	0	0	15282	0	0	0	0	10624	0	0	0	0	912	0	0	0	1	5198	0.000192382	0	0	0	316
ABL2	chr1:g.179131322C>T	1	179131322	rs147306941	C	T	gnomAD Genomes	NA	PASS	ENST00000502732.6	p.Ser127Asn	p.Ser127Asn	c.380G>A	missense_variant				1	152146	6.57263e-06	0	0	0	2090	0	0	0	0	15276	0	0	0	0	10608	0	0	0	0	912	0	0	0	0	5192	0	0	0	0	316
ABL2	chr1:g.179131327T>A	1	179131327	rs780736898	T	A	gnomAD Genomes	NA	PASS	ENST00000502732.6	p.Thr125Thr	p.Thr125Thr	c.375A>T	synonymous_variant				1	152156	6.5722e-06	0	0	0	2094	0	0	0	0	15274	0	0	0	0	10616	0	0	0	0	912	0	0	0	1	5200	0.000192308	0	0	0	316
ABL2	chr1:g.179131330G>A	1	179131330	rs563065979	G	A	gnomAD Genomes	NA	PASS	ENST00000502732.6	p.Asn124Asn	p.Asn124Asn	c.372C>T	synonymous_variant				1	152166	6.57177e-06	0	0	0	2092	0	0	0	0	15274	0	0	0	0	10616	0	0	0	0	912	0	0	0	0	5198	0	0	0	0	316
ABL2	chr1:g.179131337C>A	1	179131337	rs1408728156	C	A	gnomAD Genomes	NA	PASS	ENST00000502732.6	p.Gly122Val	p.Gly122Val	c.365G>T	missense_variant				1	152150	6.57246e-06	0	0	0	2090	0	0	0	0	15278	0	0	0	0	10606	0	0	0	0	912	0	0	0	0	5198	0	0	0	0	314
ABL2	chr1:g.179131357A>G	1	179131357	rs377590260	A	G	gnomAD Genomes	NA	PASS	ENST00000502732.6	p.Leu115Leu	p.Leu115Leu	c.345T>C	synonymous_variant				20	152150	0.000131449	0	0	0	2090	0	0	0	3	15274	0.000196412	0	0	0	10618	0	0	0	0	912	0	0	0	0	5194	0	0	0	0	316
ABL2	chr1:g.179131365C>T	1	179131365	rs201168871	C	T	gnomAD Genomes	NA	PASS	ENST00000502732.6	p.Val113Ile	p.Val113Ile	c.337G>A	missense_variant				1	152090	6.57505e-06	0	0	0	2094	0	0	0	0	15270	0	0	0	0	10590	0	0	0	0	912	0	0	0	0	5196	0	0	0	0	316
ABL2	chr1:g.179131366G>A	1	179131366	rs200298102	G	A	gnomAD Genomes	NA	PASS	ENST00000502732.6	p.Phe112Phe	p.Phe112Phe	c.336C>T	synonymous_variant				5	152180	3.28558e-05	0	0	0	2094	0	0	0	1	15276	6.54622e-05	0	0	0	10604	0	0	0	0	912	0	0	0	0	5200	0	0	0	0	316
ABL2	chr1:g.179131382C>T	1	179131382	rs370197732	C	T	gnomAD Genomes	NA	PASS	ENST00000502732.6	p.Ser107Asn	p.Ser107Asn	c.320G>A	missense_variant				1	152220	6.56944e-06	0	0	0	2092	0	0	0	0	15268	0	0	0	0	10622	0	0	0	0	912	0	0	0	0	5202	0	0	0	0	316
ABL2	chr1:g.179131395C>T	1	179131395	rs187540054	C	T	gnomAD Genomes	NA	PASS	ENST00000502732.6	p.Gly103Arg	p.Gly103Arg	c.307G>A	missense_variant				3	152156	1.97166e-05	0	0	0	2094	0	0	0	0	15268	0	0	0	0	10602	0	0	0	0	912	0	0	0	1	5202	0.000192234	0	0	0	316
ABL2	chr1:g.179131396G>A	1	179131396	rs200064313	G	A	gnomAD Genomes	NA	PASS	ENST00000502732.6	p.Leu102Leu	p.Leu102Leu	c.306C>T	synonymous_variant				5	152178	3.28563e-05	0	0	0	2094	0	0	0	0	15278	0	0	0	0	10606	0	0	0	0	912	0	0	0	0	5198	0	0	0	0	316
ABL2	chr1:g.179131398G>A	1	179131398	rs1204580093	G	A	gnomAD Genomes	NA	PASS	ENST00000502732.6	p.Leu102Phe	p.Leu102Phe	c.304C>T	missense_variant				1	152196	6.57047e-06	0	0	0	2090	0	0	0	0	15274	0	0	0	0	10610	0	0	0	0	912	0	0	0	0	5204	0	0	0	0	316
ABL2	chr1:g.179131410T>C	1	179131410	rs201376490	T	C	gnomAD Genomes	NA	PASS	ENST00000502732.6	p.Lys98Glu	p.Lys98Glu	c.292A>G	missense_variant				4	152180	2.62847e-05	0	0	0	2090	0	0	0	0	15280	0	0	0	0	10620	0	0	0	0	912	0	0	0	0	5198	0	0	0	0	316
ABL2	chr1:g.179131420C>T	1	179131420	rs1261669947	C	T	gnomAD Genomes	NA	PASS	ENST00000502732.6	p.Arg94Arg	p.Arg94Arg	c.282G>A	synonymous_variant				4	152126	2.6294e-05	0	0	0	2092	0	0	0	0	15268	0	0	0	0	10600	0	0	0	0	912	0	0	0	0	5190	0	0	0	0	316
ABL2	chr1:g.179131422T>A	1	179131422	rs766612998	T	A	gnomAD Genomes	NA	PASS	ENST00000502732.6	p.Arg94Trp	p.Arg94Trp	c.280A>T	missense_variant				4	152162	2.62878e-05	0	0	0	2086	0	0	0	0	15286	0	0	0	4	10618	0.000376719	0	0	0	912	0	0	0	0	5186	0	0	0	0	316
ABL2	chr1:g.179131428C>T	1	179131428	rs1201299762	C	T	gnomAD Genomes	NA	PASS	ENST00000502732.6	p.Ala92Thr	p.Ala92Thr	c.274G>A	missense_variant				2	152130	1.31467e-05	0	0	0	2090	0	0	0	0	15274	0	0	0	0	10598	0	0	0	0	912	0	0	0	0	5190	0	0	0	0	316
ABL2	chr1:g.179131438T>C	1	179131438	rs779266095	T	C	gnomAD Genomes	NA	PASS	ENST00000502732.6	p.Ala88Ala	p.Ala88Ala	c.264A>G	synonymous_variant				3	152178	1.97138e-05	0	0	0	2086	0	0	0	0	15282	0	0	0	0	10618	0	0	0	0	912	0	0	0	0	5192	0	0	0	0	316
ABL2	chr1:g.179131441C>T	1	179131441		C	T	gnomAD Genomes	NA	PASS	ENST00000502732.6	p.Gln87Gln	p.Gln87Gln	c.261G>A	synonymous_variant				1	152170	6.5716e-06	0	0	0	2092	0	0	0	0	15284	0	0	0	0	10614	0	0	0	0	912	0	0	0	0	5190	0	0	0	0	316
ABL2	chr1:g.179131442T>C	1	179131442	rs1229741523	T	C	gnomAD Genomes	NA	PASS	ENST00000502732.6	p.Gln87Arg	p.Gln87Arg	c.260A>G	missense_variant				1	152176	6.57134e-06	0	0	0	2088	0	0	0	0	15282	0	0	0	0	10616	0	0	0	0	912	0	0	0	0	5194	0	0	0	0	316
ABL2	chr1:g.179131443G>T	1	179131443	rs1308100649	G	T	gnomAD Genomes	NA	PASS	ENST00000502732.6	p.Gln87Lys	p.Gln87Lys	c.259C>A	missense_variant				1	152138	6.57298e-06	0	0	0	2088	0	0	0	0	15282	0	0	0	0	10600	0	0	0	0	910	0	0	0	0	5194	0	0	0	0	316
ABL2	chr1:g.179131447T>C	1	179131447	rs756881677	T	C	gnomAD Genomes	NA	PASS	ENST00000502732.6	p.Glu85Glu	p.Glu85Glu	c.255A>G	synonymous_variant				1	152062	6.57626e-06	0	0	0	2088	0	0	0	0	15268	0	0	0	0	10596	0	0	0	0	912	0	0	0	1	5180	0.00019305	0	0	0	316
ABL2	chr1:g.179131450A>G	1	179131450	rs1163150534	A	G	gnomAD Genomes	NA	PASS	ENST00000502732.6	p.Val84Val	p.Val84Val	c.252T>C	synonymous_variant				1	152170	6.5716e-06	0	0	0	2092	0	0	0	0	15284	0	0	0	0	10612	0	0	0	0	912	0	0	0	0	5192	0	0	0	0	316
ABL2	chr1:g.179131455C>G	1	179131455	rs535204533	C	G	gnomAD Genomes	NA	PASS	ENST00000502732.6	p.Asp83His	p.Asp83His	c.247G>C	missense_variant				6	152150	3.94348e-05	0	0	0	2094	0	0	0	0	15276	0	0	0	0	10596	0	0	0	0	912	0	0	0	0	5200	0	0	0	0	316
ABL2	chr1:g.179131457C>A	1	179131457	rs528004734	C	A	gnomAD Genomes	NA	PASS	ENST00000502732.6	p.Cys82Phe	p.Cys82Phe	c.245G>T	missense_variant				1	152160	6.57203e-06	0	0	0	2094	0	0	0	0	15266	0	0	0	0	10612	0	0	0	0	910	0	0	0	1	5202	0.000192234	0	0	0	316
ABL2	chr1:g.179131463T>C	1	179131463	rs140935116	T	C	gnomAD Genomes	NA	PASS	ENST00000502732.6	p.Tyr80Cys	p.Tyr80Cys	c.239A>G	missense_variant				5	152004	3.28939e-05	0	0	0	2088	0	0	0	0	15270	0	0	0	0	10560	0	0	0	0	912	0	0	0	0	5190	0	0	0	0	316
ABL2	chr1:g.179131465G>A	1	179131465	rs749158603	G	A	gnomAD Genomes	NA	PASS	ENST00000502732.6	p.Pro79Pro	p.Pro79Pro	c.237C>T	synonymous_variant				1	152150	6.57246e-06	0	0	0	2090	0	0	0	0	15274	0	0	0	0	10614	0	0	0	0	910	0	0	0	0	5198	0	0	0	0	316
ABL2	chr1:g.179131468A>T	1	179131468	rs1288916561	A	T	gnomAD Genomes	NA	PASS	ENST00000502732.6	p.Arg78Arg	p.Arg78Arg	c.234T>A	synonymous_variant				1	152196	6.57047e-06	0	0	0	2092	0	0	0	0	15270	0	0	0	0	10616	0	0	0	0	912	0	0	0	1	5202	0.000192234	0	0	0	316
ABL2	chr1:g.179131469C>T	1	179131469	rs55655202	C	T	gnomAD Genomes	NA	PASS	ENST00000502732.6	p.Arg78His	p.Arg78His	c.233G>A	missense_variant				42	151984	0.000276345	0	0	0	2090	0	0	0	0	15256	0	0	0	0	10574	0	0	0	0	912	0	0	0	35	5192	0.00674114	0	0	0	316
ABL2	chr1:g.179131470G>A	1	179131470	rs371509729	G	A	gnomAD Genomes	NA	PASS	ENST00000502732.6	p.Arg78Cys	p.Arg78Cys	c.232C>T	missense_variant				2	152136	1.31461e-05	0	0	0	2092	0	0	0	0	15258	0	0	0	0	10616	0	0	0	0	912	0	0	0	0	5200	0	0	0	0	316
ABL2	chr1:g.179131472T>C	1	179131472	rs773544977	T	C	gnomAD Genomes	NA	PASS	ENST00000502732.6	p.His77Arg	p.His77Arg	c.230A>G	missense_variant				1	152192	6.57065e-06	0	0	0	2094	0	0	0	0	15268	0	0	0	0	10610	0	0	0	0	912	0	0	0	0	5204	0	0	0	0	316
ABL2	chr1:g.179131484G>A	1	179131484	rs761035577	G	A	gnomAD Genomes	NA	PASS	ENST00000502732.6	c.221-3C>T		c.221-3C>T	splice_region_variant				1	152168	6.57168e-06	0	0	0	2094	0	0	0	1	15266	6.5505e-05	0	0	0	10608	0	0	0	0	910	0	0	0	0	5194	0	0	0	0	316
ABL2	chr1:g.179131488G>A	1	179131488	rs1377205081	G	A	gnomAD Genomes	NA	PASS	ENST00000502732.6	c.221-7C>T		c.221-7C>T	splice_region_variant				1	152168	6.57168e-06	0	0	0	2088	0	0	0	0	15266	0	0	0	0	10604	0	0	0	0	910	0	0	0	0	5202	0	0	0	0	316
ABL2	chr1:g.179131488G>C	1	179131488		G	C	gnomAD Genomes	NA	PASS	ENST00000502732.6	c.221-7C>G		c.221-7C>G	splice_region_variant				1	152168	6.57168e-06	0	0	0	2088	0	0	0	0	15266	0	0	0	0	10604	0	0	0	0	910	0	0	0	0	5202	0	0	0	0	316
ABL2	chr1:g.179131491A>C	1	179131491	rs558301337	A	C	gnomAD Genomes	NA	PASS	ENST00000502732.6	c.221-10T>G		c.221-10T>G	intron_variant				6	152218	3.94172e-05	0	0	0	2094	0	0	0	0	15276	0	0	0	0	10614	0	0	0	0	912	0	0	0	0	5202	0	0	0	0	316
ABL2	chr1:g.179131491A>G	1	179131491	rs558301337	A	G	gnomAD Genomes	NA	PASS	ENST00000502732.6	c.221-10T>C		c.221-10T>C	intron_variant				1	152218	6.56953e-06	0	0	0	2094	0	0	0	0	15276	0	0	0	0	10614	0	0	0	0	912	0	0	0	0	5202	0	0	0	0	316
ABL2	chr1:g.179131495G>C	1	179131495	rs1180855184	G	C	gnomAD Genomes	NA	PASS	ENST00000502732.6	c.221-14C>G		c.221-14C>G	intron_variant				4	152182	2.62843e-05	0	0	0	2094	0	0	0	0	15268	0	0	0	0	10618	0	0	0	0	912	0	0	0	0	5200	0	0	0	0	316
ABL2	chr1:g.179131500G>C	1	179131500	rs374196902	G	C	gnomAD Genomes	NA	PASS	ENST00000502732.6	c.221-19C>G		c.221-19C>G	intron_variant				1	152162	6.57194e-06	0	0	0	2094	0	0	0	0	15264	0	0	0	0	10610	0	0	0	0	912	0	0	0	0	5200	0	0	0	0	316
ABL2	chr1:g.179131506A>C	1	179131506	rs753062293	A	C	gnomAD Genomes	NA	PASS	ENST00000502732.6	c.221-25T>G		c.221-25T>G	intron_variant				4	152192	2.62826e-05	0	0	1	2088	0.000478927	0	0	2	15262	0.000131044	0	0	0	10610	0	0	0	0	912	0	0	0	0	5204	0	0	0	0	316
ABL2	chr1:g.179131510C>G	1	179131510		C	G	gnomAD Genomes	NA	PASS	ENST00000502732.6	c.221-29G>C		c.221-29G>C	intron_variant				1	152154	6.57229e-06	0	0	0	2092	0	0	0	0	15276	0	0	0	0	10600	0	0	0	0	912	0	0	0	0	5196	0	0	0	0	316
ABL2	chr1:g.179131513G>A	1	179131513	rs778261123	G	A	gnomAD Genomes	NA	PASS	ENST00000502732.6	c.221-32C>T		c.221-32C>T	intron_variant				4	152108	2.62971e-05	0	0	1	2094	0.000477555	0	0	0	15264	0	0	0	0	10582	0	0	0	0	912	0	0	0	0	5208	0	0	0	0	316
ABL2	chr1:g.179131516G>A	1	179131516	rs1394550186	G	A	gnomAD Genomes	NA	PASS	ENST00000502732.6	c.221-35C>T		c.221-35C>T	intron_variant				1	152186	6.57091e-06	0	0	0	2092	0	0	0	0	15272	0	0	0	0	10612	0	0	0	0	912	0	0	0	0	5206	0	0	0	0	316
ABL2	chr1:g.179131518G>A	1	179131518	rs1291126833	G	A	gnomAD Genomes	NA	PASS	ENST00000502732.6	c.221-37C>T		c.221-37C>T	intron_variant				1	152188	6.57082e-06	0	0	0	2094	0	0	0	0	15274	0	0	0	0	10614	0	0	0	0	912	0	0	0	0	5206	0	0	0	0	316
ABL2	chr1:g.179131524C>T	1	179131524	rs1220977076	C	T	gnomAD Genomes	NA	PASS	ENST00000502732.6	c.221-43G>A		c.221-43G>A	intron_variant				1	152172	6.57151e-06	0	0	0	2094	0	0	0	0	15272	0	0	0	0	10598	0	0	0	0	912	0	0	0	1	5200	0.000192308	0	0	0	316
ABL2	chr1:g.179131528G>A	1	179131528	rs143739537	G	A	gnomAD Genomes	NA	PASS	ENST00000502732.6	c.221-47C>T		c.221-47C>T	intron_variant				119	152158	0.000782082	0	0	0	2088	0	0	0	1	15270	6.54879e-05	0	0	0	10610	0	0	0	0	912	0	0	0	0	5202	0	0	0	3	316
ABL2	chr1:g.179131533A>G	1	179131533	rs755771198	A	G	gnomAD Genomes	NA	PASS	ENST00000502732.6	c.221-52T>C		c.221-52T>C	intron_variant				1	152240	6.56858e-06	0	0	0	2092	0	0	0	0	15280	0	0	0	0	10626	0	0	0	0	912	0	0	0	0	5204	0	0	0	0	316
ABL2	chr1:g.179131535T>C	1	179131535	rs536342745	T	C	gnomAD Genomes	NA	PASS	ENST00000502732.6	c.221-54A>G		c.221-54A>G	intron_variant				1	152170	6.5716e-06	0	0	0	2094	0	0	0	0	15264	0	0	0	0	10600	0	0	0	0	912	0	0	0	1	5204	0.00019216	0	0	0	316
ABL2	chr1:g.179131539T>C	1	179131539		T	C	gnomAD Genomes	NA	PASS	ENST00000502732.6	c.221-58A>G		c.221-58A>G	intron_variant				1	152210	6.56987e-06	0	0	0	2092	0	0	0	0	15278	0	0	0	0	10620	0	0	0	0	912	0	0	0	0	5198	0	0	0	0	316
ABL2	chr1:g.179131556A>G	1	179131556	rs979965954	A	G	gnomAD Genomes	NA	PASS	ENST00000502732.6	c.221-75T>C		c.221-75T>C	intron_variant				7	152226	4.59843e-05	0	0	0	2094	0	0	0	0	15274	0	0	0	0	10622	0	0	0	0	912	0	0	0	0	5202	0	0	0	0	316
ABL2	chr1:g.179133244C>A	1	179133244	rs1257843460	C	A	gnomAD Genomes	NA	PASS	ENST00000502732.6	c.220+68G>T		c.220+68G>T	intron_variant				1	152096	6.57479e-06	0	0	0	2094	0	0	0	0	15256	0	0	0	0	10594	0	0	0	0	912	0	0	0	0	5196	0	0	0	0	316
ABL2	chr1:g.179133249C>G	1	179133249	rs373298928	C	G	gnomAD Genomes	NA	PASS	ENST00000502732.6	c.220+63G>C		c.220+63G>C	intron_variant				5	152118	3.28692e-05	0	0	1	2090	0.000478469	0	0	0	15266	0	0	0	0	10602	0	0	0	0	912	0	0	0	0	5192	0	0	0	0	316
ABL2	chr1:g.179133251T>C	1	179133251	rs958865521	T	C	gnomAD Genomes	NA	PASS	ENST00000502732.6	c.220+61A>G		c.220+61A>G	intron_variant				1	152224	6.56927e-06	0	0	0	2094	0	0	0	0	15276	0	0	0	0	10614	0	0	0	0	912	0	0	0	0	5206	0	0	0	0	316
ABL2	chr1:g.179133253T>A	1	179133253	rs1296541848	T	A	gnomAD Genomes	NA	PASS	ENST00000502732.6	c.220+59A>T		c.220+59A>T	intron_variant				1	152200	6.5703e-06	0	0	0	2094	0	0	0	0	15276	0	0	0	0	10618	0	0	0	0	912	0	0	0	0	5198	0	0	0	0	316
ABL2	chr1:g.179133260T>C	1	179133260	rs139452940	T	C	gnomAD Genomes	NA	PASS	ENST00000502732.6	c.220+52A>G		c.220+52A>G	intron_variant				7	152166	4.60024e-05	0	0	1	2092	0.000478011	0	0	0	15260	0	0	0	0	10602	0	0	0	0	912	0	0	0	0	5204	0	0	0	0	316
ABL2	chr1:g.179133264T>C	1	179133264	rs1336517500	T	C	gnomAD Genomes	NA	PASS	ENST00000502732.6	c.220+48A>G		c.220+48A>G	intron_variant				5	152214	3.28485e-05	0	0	0	2092	0	0	0	0	15272	0	0	0	0	10614	0	0	0	0	912	0	0	0	0	5200	0	0	0	0	316
ABL2	chr1:g.179133269C>T	1	179133269	rs779482509	C	T	gnomAD Genomes	NA	PASS	ENST00000502732.6	c.220+43G>A		c.220+43G>A	intron_variant				2	152184	1.3142e-05	0	0	0	2094	0	0	0	0	15278	0	0	0	0	10608	0	0	0	0	912	0	0	0	0	5200	0	0	0	0	316
ABL2	chr1:g.179133274G>T	1	179133274	rs748818665	G	T	gnomAD Genomes	NA	PASS	ENST00000502732.6	c.220+38C>A		c.220+38C>A	intron_variant				3	152088	1.97254e-05	0	0	0	2090	0	0	0	0	15256	0	0	0	0	10594	0	0	0	0	912	0	0	0	3	5196	0.000577367	0	0	0	316
ABL2	chr1:g.179133279A>C	1	179133279		A	C	gnomAD Genomes	NA	PASS	ENST00000502732.6	c.220+33T>G		c.220+33T>G	intron_variant				1	152186	6.57091e-06	0	0	0	2092	0	0	0	0	15268	0	0	0	0	10610	0	0	0	0	912	0	0	0	0	5198	0	0	0	0	316
ABL2	chr1:g.179133279A>G	1	179133279	rs1311657701	A	G	gnomAD Genomes	NA	PASS	ENST00000502732.6	c.220+33T>C		c.220+33T>C	intron_variant				1	152186	6.57091e-06	0	0	0	2092	0	0	0	0	15268	0	0	0	0	10610	0	0	0	0	912	0	0	0	0	5198	0	0	0	0	316
ABL2	chr1:g.179133284A>C	1	179133284	rs768599872	A	C	gnomAD Genomes	NA	PASS	ENST00000502732.6	c.220+28T>G		c.220+28T>G	intron_variant				1	152186	6.57091e-06	0	0	0	2086	0	0	0	0	15284	0	0	0	0	10616	0	0	0	0	912	0	0	0	0	5198	0	0	0	0	316
ABL2	chr1:g.179133293A>G	1	179133293	rs528595323	A	G	gnomAD Genomes	NA	PASS	ENST00000502732.6	c.220+19T>C		c.220+19T>C	intron_variant				1	152198	6.57039e-06	0	0	0	2092	0	0	0	0	15282	0	0	0	0	10614	0	0	0	0	912	0	0	0	1	5194	0.00019253	0	0	0	316
ABL2	chr1:g.179133294C>A	1	179133294	rs372022362	C	A	gnomAD Genomes	NA	PASS	ENST00000502732.6	c.220+18G>T		c.220+18G>T	intron_variant				3	152194	1.97117e-05	0	0	1	2094	0.000477555	0	0	0	15268	0	0	0	1	10616	9.41974e-05	0	0	0	912	0	0	0	0	5190	0	0	0	0	316
ABL2	chr1:g.179133296T>C	1	179133296	rs748164044	T	C	gnomAD Genomes	NA	PASS	ENST00000502732.6	c.220+16A>G		c.220+16A>G	intron_variant				2	152184	1.3142e-05	0	0	0	2090	0	0	0	0	15276	0	0	0	0	10616	0	0	0	0	912	0	0	0	0	5192	0	0	0	0	316
ABL2	chr1:g.179133301A>G	1	179133301	rs771748239	A	G	gnomAD Genomes	NA	PASS	ENST00000502732.6	c.220+11T>C		c.220+11T>C	intron_variant				1	152152	6.57237e-06	0	0	0	2094	0	0	0	0	15254	0	0	0	0	10616	0	0	0	0	912	0	0	0	0	5192	0	0	0	0	316
ABL2	chr1:g.179133315G>C	1	179133315	rs1368682019	G	C	gnomAD Genomes	NA	PASS	ENST00000502732.6	p.Pro73Ala	p.Pro73Ala	c.217C>G	missense_variant				1	151956	6.58085e-06	0	0	0	2088	0	0	0	0	15266	0	0	0	0	10552	0	0	0	0	912	0	0	0	0	5190	0	0	0	0	316
ABL2	chr1:g.179133321T>C	1	179133321	rs773207546	T	C	gnomAD Genomes	NA	PASS	ENST00000502732.6	p.Ser71Gly	p.Ser71Gly	c.211A>G	missense_variant				1	152186	6.57091e-06	0	0	0	2092	0	0	0	0	15262	0	0	0	0	10626	0	0	0	0	912	0	0	0	1	5200	0.000192308	0	0	0	316
ABL2	chr1:g.179133324C>T	1	179133324	rs140292380	C	T	gnomAD Genomes	NA	PASS	ENST00000502732.6	p.Gly70Ser	p.Gly70Ser	c.208G>A	missense_variant				4	152160	2.62881e-05	0	0	0	2092	0	0	0	0	15270	0	0	0	0	10618	0	0	0	0	912	0	0	0	0	5196	0	0	0	0	316
ABL2	chr1:g.179133331C>A	1	179133331	rs776800830	C	A	gnomAD Genomes	NA	PASS	ENST00000502732.6	p.Lys67Asn	p.Lys67Asn	c.201G>T	missense_variant				1	152142	6.57281e-06	0	0	0	2092	0	0	0	0	15264	0	0	0	0	10610	0	0	0	0	912	0	0	0	0	5192	0	0	0	0	316
ABL2	chr1:g.179133339C>T	1	179133339	rs1470099594	C	T	gnomAD Genomes	NA	PASS	ENST00000502732.6	p.Gly65Arg	p.Gly65Arg	c.193G>A	missense_variant				2	152074	1.31515e-05	0	0	0	2090	0	0	0	0	15254	0	0	0	0	10612	0	0	0	0	912	0	0	0	0	5194	0	0	0	0	316
ABL2	chr1:g.179133364G>A	1	179133364	rs764378626	G	A	gnomAD Genomes	NA	PASS	ENST00000502732.6	p.Ala56Ala	p.Ala56Ala	c.168C>T	synonymous_variant				5	151986	3.28978e-05	0	0	0	2090	0	0	0	0	15254	0	0	0	0	10574	0	0	0	0	912	0	0	0	0	5194	0	0	0	0	316
ABL2	chr1:g.179133372G>A	1	179133372		G	A	gnomAD Genomes	NA	PASS	ENST00000502732.6	p.His54Tyr	p.His54Tyr	c.160C>T	missense_variant				1	152024	6.57791e-06	0	0	0	2092	0	0	0	0	15254	0	0	0	0	10586	0	0	0	0	912	0	0	0	0	5194	0	0	0	0	316
ABL2	chr1:g.179133375C>G	1	179133375	rs751935905	C	G	gnomAD Genomes	NA	PASS	ENST00000502732.6	c.158-1G>C		c.158-1G>C	splice_acceptor_variant				3	152102	1.97236e-05	0	0	0	2084	0	0	0	0	15256	0	0	0	0	10602	0	0	0	0	912	0	0	0	0	5192	0	0	0	0	316
ABL2	chr1:g.179133378T>C	1	179133378	rs1416803602	T	C	gnomAD Genomes	NA	PASS	ENST00000502732.6	c.158-4A>G		c.158-4A>G	splice_region_variant				1	152156	6.5722e-06	0	0	0	2094	0	0	0	1	15278	6.54536e-05	0	0	0	10610	0	0	0	0	912	0	0	0	0	5194	0	0	0	0	314
ABL2	chr1:g.179133389A>G	1	179133389	rs755714048	A	G	gnomAD Genomes	NA	PASS	ENST00000502732.6	c.158-15T>C		c.158-15T>C	intron_variant				1	152124	6.57358e-06	0	0	0	2088	0	0	0	0	15268	0	0	0	0	10610	0	0	0	0	912	0	0	0	0	5202	0	0	0	0	316
ABL2	chr1:g.179133391T>C	1	179133391	rs779714123	T	C	gnomAD Genomes	NA	PASS	ENST00000502732.6	c.158-17A>G		c.158-17A>G	intron_variant				4	152170	2.62864e-05	0	0	0	2092	0	0	0	0	15276	0	0	0	0	10610	0	0	0	0	912	0	0	0	0	5202	0	0	0	0	316
ABL2	chr1:g.179133395C>A	1	179133395	rs1342348681	C	A	gnomAD Genomes	NA	PASS	ENST00000502732.6	c.158-21G>T		c.158-21G>T	intron_variant				1	152126	6.5735e-06	0	0	0	2092	0	0	0	0	15262	0	0	0	0	10608	0	0	0	0	910	0	0	0	0	5200	0	0	0	0	316
ABL2	chr1:g.179133398C>T	1	179133398	rs754422180	C	T	gnomAD Genomes	NA	PASS	ENST00000502732.6	c.158-24G>A		c.158-24G>A	intron_variant				4	152128	2.62936e-05	0	0	0	2090	0	0	0	1	15270	6.54879e-05	0	0	0	10588	0	0	0	0	912	0	0	0	0	5198	0	0	0	0	316
ABL2	chr1:g.179133408C>T	1	179133408		C	T	gnomAD Genomes	NA	PASS	ENST00000502732.6	c.158-34G>A		c.158-34G>A	intron_variant				1	152178	6.57125e-06	0	0	0	2090	0	0	0	0	15262	0	0	0	0	10614	0	0	0	0	912	0	0	0	0	5198	0	0	0	0	316
ABL2	chr1:g.179133409T>A	1	179133409	rs748030160	T	A	gnomAD Genomes	NA	PASS	ENST00000502732.6	c.158-35A>T		c.158-35A>T	intron_variant				4	152208	2.62798e-05	0	0	0	2092	0	0	0	0	15268	0	0	0	0	10626	0	0	0	0	912	0	0	0	0	5198	0	0	0	0	316
ABL2	chr1:g.179133411A>C	1	179133411		A	C	gnomAD Genomes	NA	PASS	ENST00000502732.6	c.158-37T>G		c.158-37T>G	intron_variant				1	152186	6.57091e-06	0	0	0	2092	0	0	0	0	15274	0	0	0	0	10620	0	0	0	0	912	0	0	0	0	5196	0	0	0	0	316
ABL2	chr1:g.179133414C>G	1	179133414	rs1056549617	C	G	gnomAD Genomes	NA	PASS	ENST00000502732.6	c.158-40G>C		c.158-40G>C	intron_variant				1	152134	6.57315e-06	0	0	0	2086	0	0	0	0	15262	0	0	0	0	10608	0	0	0	0	912	0	0	0	0	5198	0	0	0	0	316
ABL2	chr1:g.179133422A>G	1	179133422	rs746818446	A	G	gnomAD Genomes	NA	PASS	ENST00000502732.6	c.158-48T>C		c.158-48T>C	intron_variant				9	152178	5.91413e-05	0	0	0	2088	0	0	0	0	15282	0	0	0	0	10612	0	0	0	0	912	0	0	0	0	5198	0	0	0	0	316
ABL2	chr1:g.179133423T>A	1	179133423	rs771235965	T	A	gnomAD Genomes	NA	PASS	ENST00000502732.6	c.158-49A>T		c.158-49A>T	intron_variant				3	152220	1.97083e-05	0	0	0	2092	0	0	0	0	15284	0	0	0	0	10624	0	0	0	0	912	0	0	0	0	5196	0	0	0	0	316
ABL2	chr1:g.179133423T>C	1	179133423	rs771235965	T	C	gnomAD Genomes	NA	PASS	ENST00000502732.6	c.158-49A>G		c.158-49A>G	intron_variant				3	152220	1.97083e-05	0	0	0	2092	0	0	0	0	15284	0	0	0	0	10624	0	0	0	0	912	0	0	0	0	5196	0	0	0	0	316
ABL2	chr1:g.179133428T>C	1	179133428		T	C	gnomAD Genomes	NA	PASS	ENST00000502732.6	c.158-54A>G		c.158-54A>G	intron_variant				1	152224	6.56927e-06	0	0	0	2092	0	0	0	0	15284	0	0	0	0	10620	0	0	0	0	912	0	0	0	0	5196	0	0	0	0	316
ABL2	chr1:g.179133432A>G	1	179133432	rs995730391	A	G	gnomAD Genomes	NA	PASS	ENST00000502732.6	c.158-58T>C		c.158-58T>C	intron_variant				1	152214	6.5697e-06	0	0	0	2092	0	0	0	0	15276	0	0	0	0	10626	0	0	0	0	912	0	0	0	0	5200	0	0	0	0	316
ABL2	chr1:g.179142887A>C	1	179142887	rs1399631961	A	C	gnomAD Genomes	NA	PASS	ENST00000502732.6	c.158-9513T>G		c.158-9513T>G	intron_variant				1	152188	6.57082e-06	0	0	0	2090	0	0	0	0	15272	0	0	0	0	10618	0	0	0	0	912	0	0	0	0	5196	0	0	0	0	316
ABL2	chr1:g.179142894T>C	1	179142894	rs923682041	T	C	gnomAD Genomes	NA	PASS	ENST00000502732.6	c.158-9520A>G		c.158-9520A>G	intron_variant				1	152176	6.57134e-06	0	0	0	2088	0	0	0	1	15274	6.54707e-05	0	0	0	10614	0	0	0	0	912	0	0	0	0	5200	0	0	0	0	316
ABL2	chr1:g.179142912A>T	1	179142912	rs769762084	A	T	gnomAD Genomes	NA	PASS	ENST00000502732.6	c.158-9538T>A		c.158-9538T>A	intron_variant				1	152170	6.5716e-06	0	0	0	2094	0	0	0	0	15268	0	0	0	0	10620	0	0	0	0	912	0	0	0	0	5194	0	0	0	0	316
ABL2	chr1:g.179142929A>G	1	179142929	rs1303549907	A	G	gnomAD Genomes	NA	PASS	ENST00000344730.7	c.112+4T>C		c.112+4T>C	splice_region_variant				1	152206	6.57004e-06	0	0	0	2094	0	0	0	0	15280	0	0	0	0	10614	0	0	0	0	912	0	0	0	0	5202	0	0	0	0	316
ABL2	chr1:g.179142930T>C	1	179142930	rs763314891	T	C	gnomAD Genomes	NA	PASS	ENST00000344730.7	c.112+3A>G		c.112+3A>G	splice_region_variant				2	152198	1.31408e-05	0	0	0	2092	0	0	0	0	15274	0	0	0	0	10612	0	0	0	0	912	0	0	0	0	5202	0	0	0	0	316
ABL2	chr1:g.179142932C>T	1	179142932	rs764609122	C	T	gnomAD Genomes	NA	PASS	ENST00000344730.7	c.112+1G>A		c.112+1G>A	splice_donor_variant				1	152188	6.57082e-06	0	0	0	2094	0	0	0	1	15284	6.54279e-05	0	0	0	10598	0	0	0	0	910	0	0	0	0	5204	0	0	0	0	316
ABL2	chr1:g.179142933C>T	1	179142933	rs1273449799	C	T	gnomAD Genomes	NA	PASS	ENST00000344730.7	p.Asp38Asn	p.Asp38Asn	c.112G>A	missense_variant				1	152168	6.57168e-06	0	0	0	2092	0	0	0	0	15274	0	0	0	0	10620	0	0	0	0	912	0	0	0	0	5206	0	0	0	0	316
ABL2	chr1:g.179142937T>C	1	179142937	rs1477150596	T	C	gnomAD Genomes	NA	PASS	ENST00000344730.7	p.Leu36Leu	p.Leu36Leu	c.108A>G	synonymous_variant				1	152192	6.57065e-06	0	0	0	2094	0	0	0	0	15282	0	0	0	0	10616	0	0	0	0	910	0	0	0	0	5204	0	0	0	0	316
ABL2	chr1:g.179142942C>T	1	179142942	rs376770494	C	T	gnomAD Genomes	NA	PASS	ENST00000344730.7	p.Asp35Asn	p.Asp35Asn	c.103G>A	missense_variant				39	152154	0.000256319	0	0	1	2088	0.000478927	0	0	2	15276	0.000130924	0	0	0	10608	0	0	0	0	912	0	0	0	0	5204	0	0	0	0	316
ABL2	chr1:g.179142943G>A	1	179142943	rs767920095	G	A	gnomAD Genomes	NA	PASS	ENST00000344730.7	p.Pro34Pro	p.Pro34Pro	c.102C>T	synonymous_variant				15	152164	9.85779e-05	0	0	0	2092	0	0	0	0	15274	0	0	0	7	10612	0.000659631	0	0	0	912	0	0	0	0	5204	0	0	0	0	316
ABL2	chr1:g.179142952A>T	1	179142952	rs558591074	A	T	gnomAD Genomes	NA	PASS	ENST00000344730.7	p.Ser31Ser	p.Ser31Ser	c.93T>A	synonymous_variant				3	152240	1.97057e-05	0	0	0	2092	0	0	0	0	15284	0	0	0	0	10620	0	0	0	0	912	0	0	0	0	5206	0	0	0	0	316
ABL2	chr1:g.179142960A>T	1	179142960	rs572184026	A	T	gnomAD Genomes	NA	PASS	ENST00000344730.7	p.Ser29Thr	p.Ser29Thr	c.85T>A	missense_variant				1	152246	6.56832e-06	0	0	0	2092	0	0	0	0	15280	0	0	0	0	10628	0	0	0	0	912	0	0	0	0	5206	0	0	0	0	316
ABL2	chr1:g.179142970G>A	1	179142970		G	A	gnomAD Genomes	NA	PASS	ENST00000344730.7	p.Cys25Cys	p.Cys25Cys	c.75C>T	synonymous_variant				1	152220	6.56944e-06	0	0	0	2090	0	0	0	0	15282	0	0	0	0	10620	0	0	0	0	908	0	0	0	0	5204	0	0	0	0	316
ABL2	chr1:g.179142975G>T	1	179142975	rs202125612	G	T	gnomAD Genomes	NA	PASS	ENST00000344730.7	p.Leu24Met	p.Leu24Met	c.70C>A	missense_variant				234	152192	0.00153753	7	0	1	2090	0.000478469	0	0	0	15276	0	0	0	0	10624	0	0	0	0	912	0	0	0	0	5196	0	0	0	0	316
ABL2	chr1:g.179142976G>A	1	179142976	rs757108231	G	A	gnomAD Genomes	NA	PASS	ENST00000344730.7	p.Cys23Cys	p.Cys23Cys	c.69C>T	synonymous_variant				2	152188	1.31416e-05	0	0	0	2088	0	0	0	0	15280	0	0	0	0	10612	0	0	0	0	912	0	0	0	0	5202	0	0	0	0	316
ABL2	chr1:g.179142977C>G	1	179142977	rs781201733	C	G	gnomAD Genomes	NA	PASS	ENST00000344730.7	p.Cys23Ser	p.Cys23Ser	c.68G>C	missense_variant				2	152222	1.31387e-05	0	0	0	2088	0	0	0	1	15286	6.54193e-05	0	0	0	10624	0	0	0	0	912	0	0	0	0	5200	0	0	0	0	316
ABL2	chr1:g.179142980C>T	1	179142980	rs376121719	C	T	gnomAD Genomes	NA	PASS	ENST00000344730.7	p.Cys22Tyr	p.Cys22Tyr	c.65G>A	missense_variant				5	152180	3.28558e-05	0	0	0	2084	0	0	0	0	15280	0	0	0	0	10612	0	0	0	0	910	0	0	0	0	5200	0	0	0	0	316
ABL2	chr1:g.179142981A>G	1	179142981	rs1446305916	A	G	gnomAD Genomes	NA	PASS	ENST00000344730.7	p.Cys22Arg	p.Cys22Arg	c.64T>C	missense_variant				1	152252	6.56806e-06	0	0	0	2092	0	0	0	0	15284	0	0	0	0	10628	0	0	0	0	912	0	0	0	0	5200	0	0	0	0	316
ABL2	chr1:g.179142982A>G	1	179142982	rs770072289	A	G	gnomAD Genomes	NA	PASS	ENST00000344730.7	p.Leu21Leu	p.Leu21Leu	c.63T>C	synonymous_variant				1	152236	6.56875e-06	0	0	0	2088	0	0	0	0	15280	0	0	0	0	10624	0	0	0	0	912	0	0	0	0	5200	0	0	0	0	316
ABL2	chr1:g.179142995T>C	1	179142995		T	C	gnomAD Genomes	NA	PASS	ENST00000344730.7	p.Gln17Arg	p.Gln17Arg	c.50A>G	missense_variant				1	152256	6.56789e-06	0	0	0	2094	0	0	0	0	15282	0	0	0	0	10628	0	0	0	0	912	0	0	0	0	5206	0	0	0	0	316
ABL2	chr1:g.179142996G>A	1	179142996		G	A	gnomAD Genomes	NA	PASS	ENST00000344730.7	p.Gln17Ter	p.Gln17Ter	c.49C>T	stop_gained			lof_flag	1	152206	6.57004e-06	0	0	0	2090	0	0	0	0	15276	0	0	0	0	10612	0	0	0	0	912	0	0	0	0	5204	0	0	0	0	316
ABL2	chr1:g.179142997A>G	1	179142997		A	G	gnomAD Genomes	NA	PASS	ENST00000344730.7	p.Asp16Asp	p.Asp16Asp	c.48T>C	synonymous_variant				1	152236	6.56875e-06	0	0	0	2092	0	0	0	0	15280	0	0	0	0	10624	0	0	0	0	912	0	0	0	1	5204	0.00019216	0	0	0	316
ABL2	chr1:g.179143006A>G	1	179143006	rs1326680522	A	G	gnomAD Genomes	NA	PASS	ENST00000344730.7	p.Tyr13Tyr	p.Tyr13Tyr	c.39T>C	synonymous_variant				4	152256	2.62715e-05	0	0	0	2094	0	0	0	0	15292	0	0	0	0	10626	0	0	0	0	910	0	0	0	0	5204	0	0	0	0	316
ABL2	chr1:g.179143010C>G	1	179143010	rs1318056	C	G	gnomAD Genomes	NA	PASS	ENST00000344730.7	p.Ser12Thr	p.Ser12Thr	c.35G>C	missense_variant				12963	152116	0.0852179	578	0	166	2094	0.0792741	16	0	1130	15268	0.074011	50	0	649	10600	0.0612264	19	0	90	912	0.0986842	4	0	44	5200	0.00846154	0	0	34	316
ABL2	chr1:g.179143020G>T	1	179143020		G	T	gnomAD Genomes	NA	PASS	ENST00000344730.7	p.Pro9Thr	p.Pro9Thr	c.25C>A	missense_variant				1	152224	6.56927e-06	0	0	0	2094	0	0	0	0	15284	0	0	0	0	10618	0	0	0	0	912	0	0	0	0	5204	0	0	0	0	316
ABL2	chr1:g.179143021A>T	1	179143021		A	T	gnomAD Genomes	NA	PASS	ENST00000344730.7	p.Leu8Leu	p.Leu8Leu	c.24T>A	synonymous_variant				1	152246	6.56832e-06	0	0	0	2094	0	0	0	0	15278	0	0	0	0	10624	0	0	0	0	912	0	0	0	0	5206	0	0	0	0	316
ABL2	chr1:g.179143028A>G	1	179143028		A	G	gnomAD Genomes	NA	PASS	ENST00000344730.7	p.Val6Ala	p.Val6Ala	c.17T>C	missense_variant				1	152258	6.5678e-06	0	0	0	2092	0	0	0	0	15288	0	0	0	0	10632	0	0	0	0	912	0	0	0	1	5198	0.000192382	0	0	0	316
ABL2	chr1:g.179143033C>T	1	179143033	rs200959542	C	T	gnomAD Genomes	NA	PASS	ENST00000344730.7	p.Gly4Gly	p.Gly4Gly	c.12G>A	synonymous_variant				418	152178	0.00274678	1	0	6	2088	0.00287356	0	0	35	15276	0.00229118	0	0	0	10618	0	0	0	0	910	0	0	0	0	5194	0	0	0	0	316
ABL2	chr1:g.179143034C>T	1	179143034	rs745638514	C	T	gnomAD Genomes	NA	PASS	ENST00000344730.7	p.Gly4Glu	p.Gly4Glu	c.11G>A	missense_variant				1	152124	6.57358e-06	0	0	0	2088	0	0	0	0	15272	0	0	0	0	10612	0	0	0	0	910	0	0	0	0	5200	0	0	0	0	316
ABL2	chr1:g.179143036A>G	1	179143036	rs200931513	A	G	gnomAD Genomes	NA	PASS	ENST00000344730.7	p.Leu3Leu	p.Leu3Leu	c.9T>C	synonymous_variant				1	152242	6.56849e-06	0	0	0	2090	0	0	0	0	15282	0	0	0	0	10624	0	0	0	0	912	0	0	0	0	5202	0	0	0	0	314
ABL2	chr1:g.179143047C>T	1	179143047	rs1165652017	C	T	gnomAD Genomes	NA	PASS	ENST00000344730.7	c.-3G>A		c.-3G>A	5_prime_UTR_variant				3	152168	1.97151e-05	0	0	0	2090	0	0	0	0	15274	0	0	0	0	10610	0	0	0	0	910	0	0	0	0	5196	0	0	0	0	316
ABL2	chr1:g.179143055A>G	1	179143055	rs757948223	A	G	gnomAD Genomes	NA	PASS	ENST00000344730.7	c.-11T>C		c.-11T>C	5_prime_UTR_variant				8	152240	5.25486e-05	0	0	0	2092	0	0	0	0	15284	0	0	0	0	10626	0	0	0	0	912	0	0	0	8	5202	0.00153787	0	0	0	316
ABL2	chr1:g.179143064A>G	1	179143064	rs1287815934	A	G	gnomAD Genomes	NA	PASS	ENST00000344730.7	c.-20T>C		c.-20T>C	5_prime_UTR_variant				1	152238	6.56866e-06	0	0	0	2092	0	0	0	0	15282	0	0	0	0	10624	0	0	0	0	912	0	0	0	0	5200	0	0	0	0	316
ABL2	chr1:g.179143074T>C	1	179143074	rs185101319	T	C	gnomAD Genomes	NA	PASS	ENST00000344730.7	c.-30A>G		c.-30A>G	5_prime_UTR_variant				49	152236	0.000321869	0	0	4	2086	0.00191755	0	0	42	15280	0.00274869	0	0	0	10622	0	0	0	0	912	0	0	0	0	5200	0	0	0	0	316
ABL2	chr1:g.179143077T>C	1	179143077	rs780654894	T	C	gnomAD Genomes	NA	PASS	ENST00000344730.7	c.-33A>G		c.-33A>G	5_prime_UTR_variant				1	152234	6.56883e-06	0	0	0	2090	0	0	0	1	15288	6.54108e-05	0	0	0	10618	0	0	0	0	912	0	0	0	0	5202	0	0	0	0	316
ABL2	chr1:g.179143081T>C	1	179143081	rs188571941	T	C	gnomAD Genomes	NA	PASS	ENST00000344730.7	c.-37A>G		c.-37A>G	5_prime_UTR_variant				1	152194	6.57056e-06	0	0	0	2088	0	0	0	0	15288	0	0	0	0	10616	0	0	0	0	912	0	0	0	0	5196	0	0	0	0	316
ABL2	chr1:g.179143086A>G	1	179143086	rs1310903704	A	G	gnomAD Genomes	NA	PASS	ENST00000344730.7	c.-42T>C		c.-42T>C	5_prime_UTR_variant				1	152200	6.5703e-06	0	0	0	2086	0	0	0	0	15280	0	0	0	0	10614	0	0	0	0	912	0	0	0	0	5202	0	0	0	0	316
ABL2	chr1:g.179143087G>C	1	179143087	rs531703693	G	C	gnomAD Genomes	NA	PASS	ENST00000344730.7	c.-43C>G		c.-43C>G	5_prime_UTR_variant				1	152188	6.57082e-06	0	0	0	2084	0	0	0	0	15284	0	0	0	0	10614	0	0	0	0	912	0	0	0	0	5198	0	0	0	0	316
ABL2	chr1:g.179143087G>T	1	179143087	rs531703693	G	T	gnomAD Genomes	NA	PASS	ENST00000344730.7	c.-43C>A		c.-43C>A	5_prime_UTR_variant				13	152188	8.54207e-05	0	0	0	2084	0	0	0	0	15284	0	0	0	0	10614	0	0	0	0	912	0	0	0	0	5198	0	0	0	0	316
ABL2	chr1:g.179143088A>G	1	179143088	rs1168498429	A	G	gnomAD Genomes	NA	PASS	ENST00000344730.7	c.-44T>C		c.-44T>C	5_prime_UTR_variant				1	152246	6.56832e-06	0	0	0	2090	0	0	0	0	15286	0	0	0	0	10624	0	0	0	0	912	0	0	0	0	5200	0	0	0	0	316
ABL2	chr1:g.179143092A>G	1	179143092	rs1337607412	A	G	gnomAD Genomes	NA	PASS	ENST00000502732.6	c.158-9718T>C		c.158-9718T>C	intron_variant				1	152262	6.56763e-06	0	0	0	2090	0	0	0	1	15292	6.53937e-05	0	0	0	10624	0	0	0	0	912	0	0	0	0	5198	0	0	0	0	316
ABL2	chr1:g.179143093G>A	1	179143093	rs768711467	G	A	gnomAD Genomes	NA	PASS	ENST00000502732.6	c.158-9719C>T		c.158-9719C>T	intron_variant				2	152222	1.31387e-05	0	0	0	2086	0	0	0	0	15282	0	0	0	2	10618	0.000188359	0	0	0	912	0	0	0	0	5200	0	0	0	0	316
ABL2	chr1:g.179143095C>G	1	179143095		C	G	gnomAD Genomes	NA	PASS	ENST00000502732.6	c.158-9721G>C		c.158-9721G>C	intron_variant				1	152188	6.57082e-06	0	0	1	2092	0.000478011	0	0	0	15286	0	0	0	0	10604	0	0	0	0	912	0	0	0	0	5198	0	0	0	0	316
ABL2	chr1:g.179143114A>C	1	179143114		A	C	gnomAD Genomes	NA	PASS	ENST00000502732.6	c.158-9740T>G		c.158-9740T>G	intron_variant				1	152226	6.56918e-06	0	0	0	2090	0	0	0	0	15288	0	0	0	0	10620	0	0	0	0	912	0	0	0	0	5192	0	0	0	0	316
ABL2	chr1:g.179143115C>A	1	179143115		C	A	gnomAD Genomes	NA	PASS	ENST00000502732.6	c.158-9741G>T		c.158-9741G>T	intron_variant				1	152184	6.57099e-06	0	0	0	2092	0	0	0	0	15280	0	0	0	0	10600	0	0	0	0	912	0	0	0	0	5194	0	0	0	0	316
ABL2	chr1:g.179143115C>T	1	179143115	rs1472504601	C	T	gnomAD Genomes	NA	PASS	ENST00000502732.6	c.158-9741G>A		c.158-9741G>A	intron_variant				5	152184	3.2855e-05	0	0	0	2092	0	0	0	5	15280	0.000327225	0	0	0	10600	0	0	0	0	912	0	0	0	0	5194	0	0	0	0	316
ABL2	chr1:g.179229169C>A	1	179229169		C	A	gnomAD Genomes	NA	PASS	ENST00000502732.6	c.157+72G>T		c.157+72G>T	intron_variant				1	149456	6.69093e-06	0	0	0	2032	0	0	0	0	14934	0	0	0	0	10412	0	0	0	0	902	0	0	0	1	5010	0.000199601	0	0	0	314
ABL2	chr1:g.179229175C>T	1	179229175	rs1207067395	C	T	gnomAD Genomes	NA	PASS	ENST00000502732.6	c.157+66G>A		c.157+66G>A	intron_variant				1	147684	6.77121e-06	0	0	0	2008	0	0	0	0	14760	0	0	0	0	10342	0	0	0	0	898	0	0	0	0	4938	0	0	0	0	312
ABL2	chr1:g.179229176C>T	1	179229176	rs1483291011	C	T	gnomAD Genomes	NA	PASS	ENST00000502732.6	c.157+65G>A		c.157+65G>A	intron_variant				1	147680	6.7714e-06	0	0	0	2012	0	0	0	0	14726	0	0	0	0	10352	0	0	0	0	898	0	0	0	0	4946	0	0	0	0	312
ABL2	chr1:g.179229178C>A	1	179229178	rs1191877511	C	A	gnomAD Genomes	NA	PASS	ENST00000502732.6	c.157+63G>T		c.157+63G>T	intron_variant				6	143862	4.17066e-05	0	0	1	1926	0.000519211	0	0	0	14182	0	0	0	5	9932	0.000503423	0	0	0	888	0	0	0	0	4812	0	0	0	0	306
ABL2	chr1:g.179229184C>A	1	179229184	rs1165132293	C	A	gnomAD Genomes	NA	PASS	ENST00000502732.6	c.157+57G>T		c.157+57G>T	intron_variant				8	147788	5.41316e-05	0	0	0	2004	0	0	0	0	14742	0	0	0	0	10356	0	0	0	0	898	0	0	0	0	4926	0	0	0	0	314
ABL2	chr1:g.179229185C>T	1	179229185		C	T	gnomAD Genomes	NA	PASS	ENST00000502732.6	c.157+56G>A		c.157+56G>A	intron_variant				2	147976	1.35157e-05	0	0	0	2012	0	0	0	0	14792	0	0	0	0	10368	0	0	0	0	900	0	0	0	0	4960	0	0	0	0	314
ABL2	chr1:g.179229192C>A	1	179229192	rs1237651372	C	A	gnomAD Genomes	NA	PASS	ENST00000502732.6	c.157+49G>T		c.157+49G>T	intron_variant				1	148582	6.73029e-06	0	0	0	2024	0	0	0	0	14866	0	0	0	0	10430	0	0	0	0	904	0	0	0	0	4966	0	0	0	0	312
ABL2	chr1:g.179229192C>T	1	179229192	rs1237651372	C	T	gnomAD Genomes	NA	PASS	ENST00000502732.6	c.157+49G>A		c.157+49G>A	intron_variant				1	148582	6.73029e-06	0	0	0	2024	0	0	0	0	14866	0	0	0	0	10430	0	0	0	0	904	0	0	0	0	4966	0	0	0	0	312
ABL2	chr1:g.179229195C>T	1	179229195	rs1410021682	C	T	gnomAD Genomes	NA	PASS	ENST00000502732.6	c.157+46G>A		c.157+46G>A	intron_variant				1	148734	6.72341e-06	0	0	0	2028	0	0	0	0	14872	0	0	0	0	10418	0	0	0	0	906	0	0	0	0	4994	0	0	0	0	314
ABL2	chr1:g.179229199G>A	1	179229199	rs766689781	G	A	gnomAD Genomes	NA	PASS	ENST00000502732.6	c.157+42C>T		c.157+42C>T	intron_variant				1	8294	0.000120569	0	0	0	118	0	0	0	0	980	0	0	0	0	588	0	0	0	0	54	0	0	0	0	404	0	0	0	0	22
ABL2	chr1:g.179229199G>T	1	179229199	rs766689781	G	T	gnomAD Genomes	NA	PASS	ENST00000502732.6	c.157+42C>A		c.157+42C>A	intron_variant				2	8294	0.000241138	0	0	0	118	0	0	0	0	980	0	0	0	0	588	0	0	0	0	54	0	0	0	0	404	0	0	0	0	22
ABL2	chr1:g.179229219G>T	1	179229219	rs767522043	G	T	gnomAD Genomes	NA	PASS	ENST00000502732.6	c.157+22C>A		c.157+22C>A	intron_variant				2	98410	2.03231e-05	0	0	0	1304	0	0	0	2	7054	0.000283527	0	0	0	4390	0	0	0	0	670	0	0	0	0	3156	0	0	0	0	138
ABL2	chr1:g.179229221C>T	1	179229221	rs1469651028	C	T	gnomAD Genomes	NA	PASS	ENST00000502732.6	c.157+20G>A		c.157+20G>A	intron_variant				1	144394	6.9255e-06	0	0	0	1956	0	0	0	0	14318	0	0	0	0	9678	0	0	0	0	880	0	0	0	0	4578	0	0	0	0	312
ABL2	chr1:g.179229223G>A	1	179229223	rs367630647	G	A	gnomAD Genomes	NA	PASS	ENST00000502732.6	c.157+18C>T		c.157+18C>T	intron_variant				38	123300	0.000308191	0	0	0	1656	0	0	0	3	10916	0.000274826	0	0	0	6736	0	0	0	0	796	0	0	0	0	3748	0	0	0	0	244
ABL2	chr1:g.179229230G>A	1	179229230		G	A	gnomAD Genomes	NA	PASS	ENST00000502732.6	c.157+11C>T		c.157+11C>T	intron_variant				3	101336	2.96045e-05	0	0	0	1322	0	0	0	0	6924	0	0	0	1	4022	0.000248633	0	0	0	720	0	0	0	0	2954	0	0	0	0	126
ABL2	chr1:g.179229230G>C	1	179229230	rs1002915415	G	C	gnomAD Genomes	NA	PASS	ENST00000502732.6	c.157+11C>G		c.157+11C>G	intron_variant				3	101336	2.96045e-05	0	0	0	1322	0	0	0	0	6924	0	0	0	0	4022	0	0	0	0	720	0	0	0	0	2954	0	0	0	0	126
ABL2	chr1:g.179229242A>C	1	179229242	rs1259370913	A	C	gnomAD Genomes	NA	PASS	ENST00000502732.6	p.His52Gln	p.His52Gln	c.156T>G	missense_variant				2	114834	1.74164e-05	0	0	0	1570	0	0	0	0	8730	0	0	0	2	5406	0.000369959	0	0	0	798	0	0	0	0	3642	0	0	0	0	176
ABL2	chr1:g.179229251G>A	1	179229251	rs1196929522	G	A	gnomAD Genomes	NA	PASS	ENST00000502732.6	p.Phe49Phe	p.Phe49Phe	c.147C>T	synonymous_variant				1	149816	6.67485e-06	0	0	0	2046	0	0	0	0	15028	0	0	0	0	10392	0	0	0	0	896	0	0	0	0	4992	0	0	0	0	314
ABL2	chr1:g.179229254G>A	1	179229254	rs923070533	G	A	gnomAD Genomes	NA	PASS	ENST00000502732.6	p.Ile48Ile	p.Ile48Ile	c.144C>T	synonymous_variant				1	148786	6.72106e-06	0	0	0	2036	0	0	0	0	14718	0	0	0	0	10104	0	0	0	0	902	0	0	0	0	4950	0	0	0	0	310
ABL2	chr1:g.179229256T>C	1	179229256	rs1396896893	T	C	gnomAD Genomes	NA	PASS	ENST00000502732.6	p.Ile48Val	p.Ile48Val	c.142A>G	missense_variant				1	143982	6.94531e-06	0	0	0	1968	0	0	0	0	13480	0	0	0	0	9122	0	0	0	0	898	0	0	0	0	4766	0	0	0	0	296
ABL2	chr1:g.179229258T>C	1	179229258	rs544043509	T	C	gnomAD Genomes	NA	PASS	ENST00000502732.6	p.Asn47Ser	p.Asn47Ser	c.140A>G	missense_variant				17	146126	0.000116338	0	0	0	1996	0	0	0	0	14078	0	0	0	0	9488	0	0	0	0	900	0	0	0	0	4868	0	0	0	0	302
ABL2	chr1:g.179229264C>G	1	179229264	rs1050321732	C	G	gnomAD Genomes	NA	PASS	ENST00000502732.6	p.Gly45Ala	p.Gly45Ala	c.134G>C	missense_variant				1	148340	6.74127e-06	0	0	0	2036	0	0	0	0	14376	0	0	0	0	9874	0	0	0	0	910	0	0	0	0	4906	0	0	0	0	308
ABL2	chr1:g.179229265C>G	1	179229265		C	G	gnomAD Genomes	NA	PASS	ENST00000502732.6	p.Gly45Arg	p.Gly45Arg	c.133G>C	missense_variant				1	150046	6.66462e-06	0	0	0	2058	0	0	0	0	14952	0	0	0	0	10266	0	0	0	0	906	0	0	0	0	4980	0	0	0	0	308
ABL2	chr1:g.179229265C>T	1	179229265	rs754053173	C	T	gnomAD Genomes	NA	PASS	ENST00000502732.6	p.Gly45Ser	p.Gly45Ser	c.133G>A	missense_variant				1	150046	6.66462e-06	0	0	0	2058	0	0	0	0	14952	0	0	0	0	10266	0	0	0	0	906	0	0	0	0	4980	0	0	0	0	308
ABL2	chr1:g.179229266G>A	1	179229266		G	A	gnomAD Genomes	NA	PASS	ENST00000502732.6	p.Thr44Thr	p.Thr44Thr	c.132C>T	synonymous_variant				1	149104	6.70673e-06	0	0	0	2050	0	0	0	0	14650	0	0	0	0	10058	0	0	0	0	902	0	0	0	0	4994	0	0	0	0	306
ABL2	chr1:g.179229277T>C	1	179229277	rs1292951930	T	C	gnomAD Genomes	NA	PASS	ENST00000502732.6	p.Thr41Ala	p.Thr41Ala	c.121A>G	missense_variant				1	150474	6.64567e-06	0	0	0	2068	0	0	0	0	15060	0	0	0	0	10350	0	0	0	0	908	0	0	0	0	5040	0	0	0	0	312
ABL2	chr1:g.179229278G>A	1	179229278	rs778906057	G	A	gnomAD Genomes	NA	PASS	ENST00000502732.6	p.Arg40Arg	p.Arg40Arg	c.120C>T	synonymous_variant				2	151066	1.32392e-05	0	0	0	2068	0	0	0	0	15144	0	0	0	0	10494	0	0	0	0	904	0	0	0	0	5072	0	0	0	0	312
ABL2	chr1:g.179229279C>A	1	179229279	rs748250030	C	A	gnomAD Genomes	NA	PASS	ENST00000502732.6	p.Arg40Leu	p.Arg40Leu	c.119G>T	missense_variant				1	150750	6.6335e-06	0	0	0	2066	0	0	0	0	15044	0	0	0	0	10356	0	0	0	0	904	0	0	0	0	5056	0	0	0	0	310
ABL2	chr1:g.179229281C>T	1	179229281	rs371765591	C	T	gnomAD Genomes	NA	PASS	ENST00000502732.6	p.Gly39Gly	p.Gly39Gly	c.117G>A	synonymous_variant				1	151416	6.60432e-06	0	0	0	2076	0	0	0	0	15196	0	0	0	0	10512	0	0	0	0	910	0	0	0	1	5096	0.000196232	0	0	0	314
ABL2	chr1:g.179229283C>A	1	179229283	rs772415670	C	A	gnomAD Genomes	NA	PASS	ENST00000502732.6	p.Gly39Trp	p.Gly39Trp	c.115G>T	missense_variant				14	151664	9.23093e-05	0	0	0	2080	0	0	0	0	15222	0	0	0	0	10582	0	0	0	0	910	0	0	0	0	5110	0	0	0	0	314
ABL2	chr1:g.179229289G>C	1	179229289	rs1235370247	G	C	gnomAD Genomes	NA	PASS	ENST00000502732.6	p.Pro37Ala	p.Pro37Ala	c.109C>G	missense_variant				1	151276	6.61043e-06	0	0	0	2074	0	0	0	0	15206	0	0	0	0	10512	0	0	0	0	910	0	0	0	0	5078	0	0	0	0	310
ABL2	chr1:g.179229301G>C	1	179229301		G	C	gnomAD Genomes	NA	PASS	ENST00000502732.6	p.Arg33Gly	p.Arg33Gly	c.97C>G	missense_variant				1	151660	6.5937e-06	0	0	0	2088	0	0	0	0	15218	0	0	0	0	10576	0	0	0	0	910	0	0	0	0	5108	0	0	0	0	314
ABL2	chr1:g.179229302G>A	1	179229302		G	A	gnomAD Genomes	NA	PASS	ENST00000502732.6	p.Gly32Gly	p.Gly32Gly	c.96C>T	synonymous_variant				1	151720	6.59109e-06	0	0	0	2088	0	0	0	0	15234	0	0	0	0	10588	0	0	0	0	912	0	0	0	0	5112	0	0	0	0	314
ABL2	chr1:g.179229305G>A	1	179229305	rs1386637236	G	A	gnomAD Genomes	NA	PASS	ENST00000502732.6	p.Ser31Ser	p.Ser31Ser	c.93C>T	synonymous_variant				1	151668	6.59335e-06	0	0	0	2080	0	0	0	0	15230	0	0	0	0	10588	0	0	0	0	910	0	0	0	0	5114	0	0	0	0	314
ABL2	chr1:g.179229310G>A	1	179229310	rs558319702	G	A	gnomAD Genomes	NA	PASS	ENST00000502732.6	p.Pro30Ser	p.Pro30Ser	c.88C>T	missense_variant				12	151812	7.90451e-05	0	0	0	2082	0	0	0	2	15258	0.000131079	0	0	0	10596	0	0	0	0	910	0	0	0	0	5140	0	0	0	0	314
ABL2	chr1:g.179229315G>A	1	179229315	rs996366201	G	A	gnomAD Genomes	NA	PASS	ENST00000502732.6	p.Ala28Val	p.Ala28Val	c.83C>T	missense_variant				1	151844	6.58571e-06	0	0	0	2080	0	0	0	0	15258	0	0	0	0	10592	0	0	0	0	910	0	0	0	0	5152	0	0	0	0	314
ABL2	chr1:g.179229324C>T	1	179229324	rs1408623221	C	T	gnomAD Genomes	NA	PASS	ENST00000502732.6	p.Ser25Asn	p.Ser25Asn	c.74G>A	missense_variant				2	152020	1.31562e-05	0	0	0	2088	0	0	0	0	15266	0	0	0	0	10612	0	0	0	0	912	0	0	0	0	5166	0	0	0	0	314
ABL2	chr1:g.179229326G>T	1	179229326	rs773962365	G	T	gnomAD Genomes	NA	PASS	ENST00000502732.6	p.Gly24Gly	p.Gly24Gly	c.72C>A	synonymous_variant				5	151892	3.29181e-05	0	0	0	2088	0	0	0	0	15260	0	0	0	0	10592	0	0	0	0	910	0	0	0	0	5154	0	0	0	0	314
ABL2	chr1:g.179229329C>G	1	179229329	rs1274677085	C	G	gnomAD Genomes	NA	PASS	ENST00000502732.6	p.Arg23Arg	p.Arg23Arg	c.69G>C	synonymous_variant				1	152008	6.5786e-06	0	0	0	2088	0	0	0	0	15272	0	0	0	0	10606	0	0	0	0	912	0	0	0	0	5172	0	0	0	0	314
ABL2	chr1:g.179229330C>G	1	179229330		C	G	gnomAD Genomes	NA	PASS	ENST00000502732.6	p.Arg23Pro	p.Arg23Pro	c.68G>C	missense_variant				1	151994	6.57921e-06	0	0	0	2092	0	0	0	0	15266	0	0	0	0	10608	0	0	0	0	912	0	0	0	0	5170	0	0	0	0	314
ABL2	chr1:g.179229332G>C	1	179229332	rs578157802	G	C	gnomAD Genomes	NA	PASS	ENST00000502732.6	p.Ile22Met	p.Ile22Met	c.66C>G	missense_variant				1	151920	6.58241e-06	0	0	0	2088	0	0	0	0	15262	0	0	0	0	10608	0	0	0	0	912	0	0	0	0	5160	0	0	0	0	314
ABL2	chr1:g.179229335C>A	1	179229335		C	A	gnomAD Genomes	NA	PASS	ENST00000502732.6	p.Gly21Gly	p.Gly21Gly	c.63G>T	synonymous_variant				1	152020	6.57808e-06	0	0	0	2092	0	0	0	0	15274	0	0	0	0	10616	0	0	0	0	912	0	0	0	0	5156	0	0	0	0	314
ABL2	chr1:g.179229335C>T	1	179229335	rs1393921307	C	T	gnomAD Genomes	NA	PASS	ENST00000502732.6	p.Gly21Gly	p.Gly21Gly	c.63G>A	synonymous_variant				4	152020	2.63123e-05	0	0	0	2092	0	0	0	2	15274	0.000130941	0	0	0	10616	0	0	0	0	912	0	0	0	0	5156	0	0	0	0	314
ABL2	chr1:g.179229349G>A	1	179229349		G	A	gnomAD Genomes	NA	PASS	ENST00000502732.6	p.Pro17Ser	p.Pro17Ser	c.49C>T	missense_variant				2	151956	1.31617e-05	0	0	0	2090	0	0	0	0	15262	0	0	0	0	10608	0	0	0	0	912	0	0	0	1	5156	0.000193949	0	0	0	314
ABL2	chr1:g.179229352G>C	1	179229352	rs1428804229	G	C	gnomAD Genomes	NA	PASS	ENST00000502732.6	p.Gln16Glu	p.Gln16Glu	c.46C>G	missense_variant				1	151916	6.58259e-06	0	0	0	2092	0	0	0	0	15266	0	0	0	0	10606	0	0	0	0	910	0	0	0	0	5140	0	0	0	0	314
ABL2	chr1:g.179229357A>G	1	179229357		A	G	gnomAD Genomes	NA	PASS	ENST00000502732.6	p.Leu14Pro	p.Leu14Pro	c.41T>C	missense_variant				1	151592	6.59665e-06	0	0	0	2088	0	0	0	0	15230	0	0	0	0	10572	0	0	0	0	908	0	0	0	0	5128	0	0	0	0	314
ABL2	chr1:g.179229358G>A	1	179229358		G	A	gnomAD Genomes	NA	PASS	ENST00000502732.6	p.Leu14Phe	p.Leu14Phe	c.40C>T	missense_variant				1	151854	6.58527e-06	0	0	0	2088	0	0	0	0	15272	0	0	0	0	10594	0	0	0	0	910	0	0	0	0	5146	0	0	0	0	314
ABL2	chr1:g.179229358G>T	1	179229358	rs752952462	G	T	gnomAD Genomes	NA	PASS	ENST00000502732.6	p.Leu14Ile	p.Leu14Ile	c.40C>A	missense_variant				1	151854	6.58527e-06	0	0	0	2088	0	0	0	0	15272	0	0	0	0	10594	0	0	0	0	910	0	0	0	0	5146	0	0	0	0	314
ABL2	chr1:g.179229361C>A	1	179229361	rs758479290	C	A	gnomAD Genomes	NA	PASS	ENST00000502732.6	p.Gly13Trp	p.Gly13Trp	c.37G>T	missense_variant				6	151996	3.94747e-05	0	0	0	2090	0	0	0	0	15274	0	0	0	0	10608	0	0	0	0	912	0	0	0	0	5160	0	0	0	0	314
ABL2	chr1:g.179229361C>G	1	179229361	rs758479290	C	G	gnomAD Genomes	NA	PASS	ENST00000502732.6	p.Gly13Arg	p.Gly13Arg	c.37G>C	missense_variant				3	151996	1.97374e-05	0	0	0	2090	0	0	0	0	15274	0	0	0	0	10608	0	0	0	0	912	0	0	0	0	5160	0	0	0	0	314
ABL2	chr1:g.179229364G>A	1	179229364	rs866229451	G	A	gnomAD Genomes	NA	PASS	ENST00000502732.6	p.Pro12Ser	p.Pro12Ser	c.34C>T	missense_variant				1	151884	6.58397e-06	0	0	0	2088	0	0	0	0	15260	0	0	0	0	10608	0	0	0	0	912	0	0	0	0	5154	0	0	0	0	314
ABL2	chr1:g.179229380G>A	1	179229380	rs1478913015	G	A	gnomAD Genomes	NA	PASS	ENST00000502732.6	p.Gly6Gly	p.Gly6Gly	c.18C>T	synonymous_variant				1	151750	6.58979e-06	0	0	0	2086	0	0	0	0	15238	0	0	0	0	10586	0	0	0	0	910	0	0	0	0	5152	0	0	0	0	312
ABL2	chr1:g.179229381C>G	1	179229381	rs747485312	C	G	gnomAD Genomes	NA	PASS	ENST00000502732.6	p.Gly6Ala	p.Gly6Ala	c.17G>C	missense_variant				28	151980	0.000184235	0	0	0	2094	0	0	0	1	15272	6.54793e-05	0	0	0	10612	0	0	0	0	912	0	0	0	0	5154	0	0	0	0	314
ABL2	chr1:g.179229399C>T	1	179229399		C	T	gnomAD Genomes	NA	PASS	ENST00000502732.6	c.-2G>A		c.-2G>A	5_prime_UTR_variant				1	151952	6.58103e-06	0	0	0	2092	0	0	0	0	15256	0	0	0	0	10612	0	0	0	0	912	0	0	0	0	5152	0	0	0	0	314
ABL2	chr1:g.179229402G>C	1	179229402	rs1212594259	G	C	gnomAD Genomes	NA	PASS	ENST00000502732.6	c.-5C>G		c.-5C>G	5_prime_UTR_variant				1	151592	6.59665e-06	0	0	0	2090	0	0	0	0	15230	0	0	0	0	10584	0	0	0	0	912	0	0	0	0	5124	0	0	0	0	310
ABL2	chr1:g.179229403C>T	1	179229403	rs1244460560	C	T	gnomAD Genomes	NA	PASS	ENST00000502732.6	c.-6G>A		c.-6G>A	5_prime_UTR_variant				1	151914	6.58267e-06	0	0	0	2092	0	0	0	0	15252	0	0	0	0	10616	0	0	0	0	910	0	0	0	0	5148	0	0	0	0	314
ABL2	chr1:g.179229405C>A	1	179229405	rs746270479	C	A	gnomAD Genomes	NA	PASS	ENST00000502732.6	c.-8G>T		c.-8G>T	5_prime_UTR_variant				2	151852	1.31707e-05	0	0	0	2092	0	0	0	0	15242	0	0	0	0	10602	0	0	0	0	912	0	0	0	0	5136	0	0	0	0	314
ABL2	chr1:g.179229415C>G	1	179229415	rs771609427	C	G	gnomAD Genomes	NA	PASS	ENST00000502732.6	c.-18G>C		c.-18G>C	5_prime_UTR_variant				13	151756	8.56638e-05	0	0	0	2088	0	0	0	0	15246	0	0	0	0	10588	0	0	0	0	908	0	0	0	0	5116	0	0	0	0	314
ABL2	chr1:g.179229418G>C	1	179229418	rs772599456	G	C	gnomAD Genomes	NA	PASS	ENST00000502732.6	c.-21C>G		c.-21C>G	5_prime_UTR_variant				13	150540	8.63558e-05	0	0	0	2074	0	0	0	0	15142	0	0	0	0	10508	0	0	0	0	904	0	0	0	0	5048	0	0	0	0	310
ABL2	chr1:g.179229425C>A	1	179229425	rs1335418642	C	A	gnomAD Genomes	NA	PASS	ENST00000502732.6	c.-28G>T		c.-28G>T	5_prime_UTR_variant				2	151888	1.31676e-05	0	0	0	2088	0	0	0	0	15260	0	0	0	1	10602	9.43218e-05	0	0	0	910	0	0	0	0	5140	0	0	0	0	314
ABL2	chr1:g.179229427C>G	1	179229427	rs766249438	C	G	gnomAD Genomes	NA	PASS	ENST00000502732.6	c.-30G>C		c.-30G>C	5_prime_UTR_variant				1	151460	6.6024e-06	0	0	0	2076	0	0	0	0	15234	0	0	0	0	10556	0	0	0	0	908	0	0	0	1	5106	0.000195848	0	0	0	310
ABL2	chr1:g.179229429G>C	1	179229429	rs1281532991	G	C	gnomAD Genomes	NA	PASS	ENST00000502732.6	c.-32C>G		c.-32C>G	5_prime_UTR_variant				1	143724	6.95778e-06	0	0	0	1934	0	0	0	0	14668	0	0	0	0	10030	0	0	0	0	870	0	0	0	0	4724	0	0	0	0	256
ABL2	chr1:g.179229430A>C	1	179229430	rs1430721502	A	C	gnomAD Genomes	NA	PASS	ENST00000502732.6	c.-33T>G		c.-33T>G	5_prime_UTR_variant				2	132640	1.50784e-05	0	0	0	1734	0	0	0	0	13658	0	0	0	0	9490	0	0	0	0	786	0	0	0	0	4388	0	0	0	0	226
ABL2	chr1:g.179229431C>G	1	179229431	rs1034574859	C	G	gnomAD Genomes	NA	PASS	ENST00000502732.6	c.-34G>C		c.-34G>C	5_prime_UTR_variant				1	151786	6.58822e-06	0	0	0	2088	0	0	0	0	15266	0	0	0	0	10574	0	0	0	0	910	0	0	0	0	5142	0	0	0	0	314
ABL2	chr1:g.179229431C>T	1	179229431	rs1034574859	C	T	gnomAD Genomes	NA	PASS	ENST00000502732.6	c.-34G>A		c.-34G>A	5_prime_UTR_variant				1	151786	6.58822e-06	0	0	0	2088	0	0	0	0	15266	0	0	0	0	10574	0	0	0	0	910	0	0	0	0	5142	0	0	0	0	314
ABL2	chr1:g.179229443T>C	1	179229443	rs1166758395	T	C	gnomAD Genomes	NA	PASS	ENST00000502732.6	c.-46A>G		c.-46A>G	5_prime_UTR_variant				1	147774	6.76709e-06	0	0	0	2020	0	0	0	1	14998	6.66756e-05	0	0	0	10234	0	0	0	0	892	0	0	0	0	4822	0	0	0	0	296
ABL2	chr1:g.179229452G>A	1	179229452	rs1435839075	G	A	gnomAD Genomes	NA	PASS	ENST00000502732.6	c.-55C>T		c.-55C>T	5_prime_UTR_variant				2	148588	1.346e-05	0	0	0	2030	0	0	0	0	14972	0	0	0	0	10356	0	0	0	0	890	0	0	0	2	4952	0.000403877	0	0	0	292
ABL2	chr1:g.179229452G>C	1	179229452	rs1435839075	G	C	gnomAD Genomes	NA	PASS	ENST00000502732.6	c.-55C>G		c.-55C>G	5_prime_UTR_variant				2	148588	1.346e-05	0	0	0	2030	0	0	0	0	14972	0	0	0	0	10356	0	0	0	0	890	0	0	0	0	4952	0	0	0	0	292
ABL2	chr1:g.179229454C>T	1	179229454	rs959248414	C	T	gnomAD Genomes	NA	PASS	ENST00000502732.6	c.-57G>A		c.-57G>A	5_prime_UTR_variant				48	151476	0.000316882	0	0	1	2080	0.000480769	0	0	8	15230	0.000525279	0	0	5	10574	0.000472858	0	0	0	912	0	0	0	0	5080	0	0	0	0	308
ABL2	chr1:g.179229458G>C	1	179229458		G	C	gnomAD Genomes	NA	PASS	ENST00000502732.6	c.-61C>G		c.-61C>G	5_prime_UTR_variant				1	148130	6.75083e-06	0	0	0	2016	0	0	0	0	14954	0	0	0	0	10376	0	0	0	0	890	0	0	0	1	4846	0.000206356	0	0	0	290
ABL2	chr1:g.179229459G>C	1	179229459		G	C	gnomAD Genomes	NA	PASS	ENST00000502732.6	c.-62C>G		c.-62C>G	5_prime_UTR_variant				3	149402	2.00801e-05	0	0	0	2024	0	0	0	3	15040	0.000199468	0	0	0	10434	0	0	0	0	888	0	0	0	0	4938	0	0	0	0	300
ABL2	chr1:g.179229462T>C	1	179229462	rs1202490826	T	C	gnomAD Genomes	NA	PASS	ENST00000502732.6	c.-65A>G		c.-65A>G	5_prime_UTR_variant				14	149570	9.36017e-05	0	0	0	2038	0	0	0	0	15066	0	0	0	0	10464	0	0	0	0	896	0	0	0	0	4930	0	0	0	0	296
ABL2	chr1:g.179229464G>T	1	179229464	rs1425680214	G	T	gnomAD Genomes	NA	PASS	ENST00000502732.6	c.-67C>A		c.-67C>A	5_prime_UTR_variant				1	149570	6.68583e-06	0	0	0	2026	0	0	0	0	15090	0	0	0	0	10434	0	0	0	0	904	0	0	0	0	4940	0	0	0	0	300
ABL2	chr1:g.179229465G>A	1	179229465	rs1167046858	G	A	gnomAD Genomes	NA	PASS	ENST00000502732.6	c.-68C>T		c.-68C>T	5_prime_UTR_variant				1	150088	6.66276e-06	0	0	0	2052	0	0	0	0	15158	0	0	0	0	10478	0	0	0	0	900	0	0	0	0	4966	0	0	0	0	294
ABL2	chr1:g.179229467C>T	1	179229467		C	T	gnomAD Genomes	NA	PASS	ENST00000502732.6	c.-70G>A		c.-70G>A	5_prime_UTR_variant				1	151628	6.59509e-06	0	0	0	2088	0	0	0	0	15250	0	0	0	0	10586	0	0	0	0	906	0	0	0	1	5088	0.000196541	0	0	0	312
ABL2	chr1:g.179229470C>T	1	179229470	rs1447588476	C	T	gnomAD Genomes	NA	PASS	ENST00000502732.6	c.-73G>A		c.-73G>A	5_prime_UTR_variant				1	151268	6.61078e-06	0	0	0	2082	0	0	0	0	15218	0	0	0	0	10566	0	0	0	0	902	0	0	0	0	5064	0	0	0	0	312
ABL2	chr1:g.179229471T>C	1	179229471		T	C	gnomAD Genomes	NA	PASS	ENST00000502732.6	c.-74A>G		c.-74A>G	5_prime_UTR_variant				1	149646	6.68244e-06	0	0	0	2048	0	0	0	0	15086	0	0	0	0	10470	0	0	0	0	892	0	0	0	0	4900	0	0	0	0	302
RET	chr10:g.43077195C>G	10	43077195	rs959953942	C	G	gnomAD Genomes	NA	PASS	ENST00000355710.8	c.-64C>G		c.-64C>G	5_prime_UTR_variant				4	151996	2.63165e-05	0	0	0	2088	0	0	0	0	15258	0	0	0	0	10536	0	0	0	0	912	0	0	0	0	5182	0	0	0	0	314
RET	chr10:g.43077195C>T	10	43077195	rs959953942	C	T	gnomAD Genomes	NA	PASS	ENST00000355710.8	c.-64C>T		c.-64C>T	5_prime_UTR_variant				1	151996	6.57912e-06	0	0	0	2088	0	0	0	0	15258	0	0	0	0	10536	0	0	0	0	912	0	0	0	0	5182	0	0	0	0	314
RET	chr10:g.43077208C>T	10	43077208	rs765384640	C	T	gnomAD Genomes	NA	PASS	ENST00000355710.8	c.-51C>T		c.-51C>T	5_prime_UTR_variant	Uncertain significance	878710		34	151950	0.000223758	0	0	2	2090	0.000956938	0	0	0	15256	0	0	0	0	10530	0	0	0	0	912	0	0	0	31	5164	0.0060031	0	0	0	314
RET	chr10:g.43077211C>G	10	43077211		C	G	gnomAD Genomes	NA	PASS	ENST00000355710.8	c.-48C>G		c.-48C>G	5_prime_UTR_variant				1	151996	6.57912e-06	0	0	0	2086	0	0	0	0	15258	0	0	0	0	10530	0	0	0	1	912	0.00109649	0	0	0	5180	0	0	0	0	314
RET	chr10:g.43077212G>A	10	43077212	rs974158136	G	A	gnomAD Genomes	NA	PASS	ENST00000355710.8	c.-47G>A		c.-47G>A	5_prime_UTR_variant				97	151966	0.000638301	0	0	3	2088	0.00143678	0	0	3	15258	0.000196618	0	0	0	10528	0	0	0	0	912	0	0	0	0	5176	0	0	0	0	314
RET	chr10:g.43077215C>G	10	43077215	rs1329257309	C	G	gnomAD Genomes	NA	PASS	ENST00000355710.8	c.-44C>G		c.-44C>G	5_prime_UTR_variant				4	151994	2.63168e-05	0	0	0	2088	0	0	0	0	15260	0	0	0	0	10526	0	0	0	0	912	0	0	0	0	5182	0	0	0	0	314
RET	chr10:g.43077217T>C	10	43077217	rs1166942840	T	C	gnomAD Genomes	NA	PASS	ENST00000355710.8	c.-42T>C		c.-42T>C	5_prime_UTR_variant				1	151908	6.58293e-06	0	0	0	2088	0	0	0	0	15256	0	0	0	0	10508	0	0	0	0	912	0	0	0	0	5170	0	0	0	0	314
RET	chr10:g.43077220C>G	10	43077220	rs1444095474	C	G	gnomAD Genomes	NA	PASS	ENST00000355710.8	c.-39C>G		c.-39C>G	5_prime_UTR_variant				2	151998	1.31581e-05	0	0	0	2088	0	0	0	0	15262	0	0	0	0	10526	0	0	0	0	912	0	0	0	0	5182	0	0	0	0	314
RET	chr10:g.43077220C>T	10	43077220	rs1444095474	C	T	gnomAD Genomes	NA	PASS	ENST00000355710.8	c.-39C>T		c.-39C>T	5_prime_UTR_variant				2	151998	1.31581e-05	0	0	0	2088	0	0	0	0	15262	0	0	0	0	10526	0	0	0	0	912	0	0	0	0	5182	0	0	0	0	314
RET	chr10:g.43077222G>C	10	43077222	rs751005619	G	C	gnomAD Genomes	NA	PASS	ENST00000355710.8	c.-37G>C		c.-37G>C	5_prime_UTR_variant	Conflicting interpretations of pathogenicity	477374		6	151978	3.94794e-05	0	0	0	2088	0	0	0	1	15254	6.55566e-05	0	0	0	10530	0	0	0	0	912	0	0	0	5	5178	0.000965624	0	0	0	314
RET	chr10:g.43077229C>T	10	43077229	rs1382883821	C	T	gnomAD Genomes	NA	PASS	ENST00000355710.8	c.-30C>T		c.-30C>T	5_prime_UTR_variant				2	151986	1.31591e-05	0	0	0	2088	0	0	0	0	15260	0	0	0	0	10520	0	0	0	0	912	0	0	0	0	5186	0	0	0	0	314
RET	chr10:g.43077233A>G	10	43077233	rs1245966499	A	G	gnomAD Genomes	NA	PASS	ENST00000355710.8	c.-26A>G		c.-26A>G	5_prime_UTR_variant				2	151932	1.31638e-05	0	0	0	2088	0	0	0	0	15258	0	0	0	0	10518	0	0	0	0	912	0	0	0	0	5184	0	0	0	0	314
RET	chr10:g.43077236C>T	10	43077236	rs954199293	C	T	gnomAD Genomes	NA	PASS	ENST00000355710.8	c.-23C>T		c.-23C>T	5_prime_UTR_variant				30	151982	0.000197392	0	0	1	2088	0.000478927	0	0	1	15260	6.55308e-05	0	0	0	10522	0	0	0	0	912	0	0	0	0	5188	0	0	0	0	314
RET	chr10:g.43077251C>G	10	43077251	rs1210672244	C	G	gnomAD Genomes	NA	PASS	ENST00000355710.8	c.-8C>G		c.-8C>G	5_prime_UTR_variant				1	151980	6.57981e-06	0	0	0	2086	0	0	0	0	15262	0	0	0	0	10518	0	0	0	0	912	0	0	0	0	5190	0	0	0	0	314
RET	chr10:g.43077252A>C	10	43077252	rs1384965836	A	C	gnomAD Genomes	NA	PASS	ENST00000355710.8	c.-7A>C		c.-7A>C	5_prime_UTR_variant				1	151934	6.58181e-06	0	0	0	2086	0	0	0	1	15258	6.55394e-05	0	0	0	10504	0	0	0	0	912	0	0	0	0	5184	0	0	0	0	314
RET	chr10:g.43077252A>G	10	43077252	rs1384965836	A	G	gnomAD Genomes	NA	PASS	ENST00000355710.8	c.-7A>G		c.-7A>G	5_prime_UTR_variant				1	151934	6.58181e-06	0	0	0	2086	0	0	0	0	15258	0	0	0	0	10504	0	0	0	0	912	0	0	0	0	5184	0	0	0	0	314
RET	chr10:g.43077256G>A	10	43077256	rs985601017	G	A	gnomAD Genomes	NA	PASS	ENST00000355710.8	c.-3G>A		c.-3G>A	5_prime_UTR_variant				3	151966	1.97413e-05	0	0	0	2088	0	0	0	3	15258	0.000196618	0	0	0	10512	0	0	0	0	912	0	0	0	0	5194	0	0	0	0	314
RET	chr10:g.43077257C>A	10	43077257	rs876657980	C	A	gnomAD Genomes	NA	PASS	ENST00000355710.8	c.-2C>A		c.-2C>A	5_prime_UTR_variant	Uncertain significance	229201		71	151942	0.000467284	0	0	0	2088	0	0	0	1	15250	6.55738e-05	0	0	0	10512	0	0	0	0	912	0	0	0	0	5186	0	0	0	0	314
RET	chr10:g.43077264G>A	10	43077264	rs1243883489	G	A	gnomAD Genomes	NA	PASS	ENST00000355710.8	p.Ala2Ala	p.Ala2Ala	c.6G>A	synonymous_variant	Likely benign	767548		6	151976	3.94799e-05	0	0	0	2088	0	0	0	5	15260	0.000327654	0	0	0	10516	0	0	0	0	912	0	0	0	0	5196	0	0	0	0	314
RET	chr10:g.43077271A>G	10	43077271		A	G	gnomAD Genomes	NA	PASS	ENST00000355710.8	p.Thr5Ala	p.Thr5Ala	c.13A>G	missense_variant				1	151940	6.58155e-06	0	0	0	2088	0	0	0	0	15256	0	0	0	0	10514	0	0	0	0	912	0	0	0	0	5188	0	0	0	0	314
RET	chr10:g.43077273G>C	10	43077273	rs1226499208	G	C	gnomAD Genomes	NA	PASS	ENST00000355710.8	p.Thr5Thr	p.Thr5Thr	c.15G>C	synonymous_variant	Likely benign	819613		2	151976	1.316e-05	0	0	0	2088	0	0	0	1	15258	6.55394e-05	0	0	0	10518	0	0	0	0	912	0	0	0	0	5192	0	0	0	0	314
RET	chr10:g.43077276C>T	10	43077276	rs1185431356	C	T	gnomAD Genomes	NA	PASS	ENST00000355710.8	p.Ser6Ser	p.Ser6Ser	c.18C>T	synonymous_variant	Conflicting interpretations of pathogenicity	477331		2	151966	1.31608e-05	0	0	0	2088	0	0	0	0	15262	0	0	0	0	10518	0	0	0	0	912	0	0	0	2	5198	0.000384763	0	0	0	314
RET	chr10:g.43077277G>A	10	43077277	rs1257661718	G	A	gnomAD Genomes	NA	PASS	ENST00000355710.8	p.Gly7Ser	p.Gly7Ser	c.19G>A	missense_variant	Uncertain significance	1001221		1	151976	6.57999e-06	0	0	0	2088	0	0	0	0	15262	0	0	0	0	10508	0	0	0	0	912	0	0	0	0	5200	0	0	0	0	314
RET	chr10:g.43077278G>A	10	43077278	rs1366681125	G	A	gnomAD Genomes	NA	PASS	ENST00000355710.8	p.Gly7Asp	p.Gly7Asp	c.20G>A	missense_variant	Uncertain significance	486313		3	151966	1.97413e-05	0	0	0	2088	0	0	0	0	15262	0	0	0	0	10524	0	0	0	0	912	0	0	0	0	5190	0	0	0	0	314
RET	chr10:g.43077278G>T	10	43077278	rs1366681125	G	T	gnomAD Genomes	NA	PASS	ENST00000355710.8	p.Gly7Val	p.Gly7Val	c.20G>T	missense_variant	Uncertain significance	1406841		1	151966	6.58042e-06	0	0	0	2088	0	0	0	0	15262	0	0	0	0	10524	0	0	0	0	912	0	0	0	0	5190	0	0	0	0	314
RET	chr10:g.43077288G>A	10	43077288	rs1050242868	G	A	gnomAD Genomes	NA	PASS	ENST00000355710.8	p.Gly10Gly	p.Gly10Gly	c.30G>A	synonymous_variant	Likely benign	477365		4	151984	2.63186e-05	0	0	0	2088	0	0	0	0	15258	0	0	0	0	10524	0	0	0	0	912	0	0	0	0	5194	0	0	0	0	314
RET	chr10:g.43077289C>A	10	43077289	rs587780812	C	A	gnomAD Genomes	NA	PASS	ENST00000355710.8	p.Leu11Met	p.Leu11Met	c.31C>A	missense_variant	Conflicting interpretations of pathogenicity	486316		33	151804	0.000217386	0	0	0	2084	0	0	0	0	15240	0	0	0	0	10512	0	0	0	0	912	0	0	0	0	5182	0	0	0	0	314
RET	chr10:g.43077289C>T	10	43077289	rs587780812	C	T	gnomAD Genomes	NA	PASS	ENST00000355710.8	p.Leu11Leu	p.Leu11Leu	c.31C>T	synonymous_variant	Likely benign	477368		3	151804	1.97623e-05	0	0	1	2084	0.000479846	0	0	0	15240	0	0	0	0	10512	0	0	0	0	912	0	0	0	2	5182	0.000385951	0	0	0	314
RET	chr10:g.43077301T>C	10	43077301	rs1418746925	T	C	gnomAD Genomes	NA	PASS	ENST00000355710.8	p.Leu15Leu	p.Leu15Leu	c.43T>C	synonymous_variant	Likely benign	1112203		1	151732	6.59057e-06	0	0	0	2084	0	0	0	0	15240	0	0	0	0	10478	0	0	0	0	912	0	0	0	0	5174	0	0	0	0	312
RET	chr10:g.43077304C>T	10	43077304	rs1309896929	C	T	gnomAD Genomes	NA	PASS	ENST00000355710.8	p.Leu16Leu	p.Leu16Leu	c.46C>T	synonymous_variant	Likely benign	477376		4	151930	2.63279e-05	0	0	0	2084	0	0	0	4	15252	0.000262261	0	0	0	10488	0	0	0	0	912	0	0	0	0	5200	0	0	0	0	314
RET	chr10:g.43077307C>A	10	43077307	rs1328756940	C	A	gnomAD Genomes	NA	PASS	ENST00000355710.8	p.Leu17Met	p.Leu17Met	c.49C>A	missense_variant				1	151940	6.58155e-06	0	0	0	2088	0	0	0	0	15264	0	0	0	0	10520	0	0	0	0	912	0	0	0	0	5188	0	0	0	0	314
RET	chr10:g.43077317C>A	10	43077317		C	A	gnomAD Genomes	NA	PASS	ENST00000355710.8	p.Pro20Gln	p.Pro20Gln	c.59C>A	missense_variant	Uncertain significance	952569		1	151914	6.58267e-06	0	0	0	2088	0	0	0	0	15254	0	0	0	0	10524	0	0	0	0	912	0	0	0	0	5190	0	0	0	0	314
RET	chr10:g.43077340T>G	10	43077340	rs1041204849	T	G	gnomAD Genomes	NA	PASS	ENST00000355710.8	c.73+9T>G		c.73+9T>G	intron_variant	Likely benign	543783		2	151928	1.31641e-05	0	0	0	2086	0	0	0	0	15262	0	0	0	0	10490	0	0	0	0	912	0	0	0	0	5192	0	0	0	0	314
RET	chr10:g.43077346C>T	10	43077346	rs1193307962	C	T	gnomAD Genomes	NA	PASS	ENST00000355710.8	c.73+15C>T		c.73+15C>T	intron_variant				2	152022	1.3156e-05	0	0	0	2090	0	0	0	0	15264	0	0	0	0	10514	0	0	0	0	912	0	0	0	0	5204	0	0	0	0	314
RET	chr10:g.43077347C>T	10	43077347		C	T	gnomAD Genomes	NA	PASS	ENST00000355710.8	c.73+16C>T		c.73+16C>T	intron_variant				1	151994	6.57921e-06	0	0	0	2088	0	0	0	0	15266	0	0	0	0	10508	0	0	0	0	912	0	0	0	0	5198	0	0	0	0	314
RET	chr10:g.43077349C>T	10	43077349	rs897445593	C	T	gnomAD Genomes	NA	PASS	ENST00000355710.8	c.73+18C>T		c.73+18C>T	intron_variant				1	151990	6.57938e-06	0	0	0	2088	0	0	0	0	15260	0	0	0	0	10512	0	0	0	0	912	0	0	0	0	5196	0	0	0	0	314
RET	chr10:g.43077350C>G	10	43077350	rs1313037235	C	G	gnomAD Genomes	NA	PASS	ENST00000355710.8	c.73+19C>G		c.73+19C>G	intron_variant				1	151978	6.5799e-06	0	0	0	2088	0	0	0	0	15262	0	0	0	0	10514	0	0	0	0	912	0	0	0	0	5198	0	0	0	0	314
RET	chr10:g.43077358G>C	10	43077358	rs994420339	G	C	gnomAD Genomes	NA	PASS	ENST00000355710.8	c.73+27G>C		c.73+27G>C	intron_variant				1	151970	6.58025e-06	0	0	0	2088	0	0	0	0	15260	0	0	0	0	10510	0	0	0	0	910	0	0	0	0	5194	0	0	0	0	314
RET	chr10:g.43077364G>A	10	43077364	rs534644888	G	A	gnomAD Genomes	NA	PASS	ENST00000355710.8	c.73+33G>A		c.73+33G>A	intron_variant				6	151986	3.94773e-05	0	0	0	2088	0	0	0	0	15264	0	0	0	0	10518	0	0	0	0	912	0	0	0	6	5194	0.00115518	0	0	0	314
RET	chr10:g.43077375G>A	10	43077375	rs1390872987	G	A	gnomAD Genomes	NA	PASS	ENST00000355710.8	c.73+44G>A		c.73+44G>A	intron_variant				1	152006	6.57869e-06	0	0	0	2086	0	0	0	0	15264	0	0	0	0	10522	0	0	0	0	912	0	0	0	0	5196	0	0	0	0	314
RET	chr10:g.43077378G>A	10	43077378	rs951660390	G	A	gnomAD Genomes	NA	PASS	ENST00000355710.8	c.73+47G>A		c.73+47G>A	intron_variant				1	151988	6.57947e-06	0	0	0	2088	0	0	0	0	15262	0	0	0	0	10506	0	0	0	0	912	0	0	0	0	5188	0	0	0	0	314
RET	chr10:g.43077384G>A	10	43077384	rs12267460	G	A	gnomAD Genomes	NA	PASS	ENST00000355710.8	c.73+53G>A		c.73+53G>A	intron_variant	Benign	1229273		56982	151822	0.375321	10825	0	786	2086	0.376798	157	0	6344	15260	0.415727	1302	0	3780	10466	0.36117	722	0	442	912	0.484649	106	0	1637	5174	0.31639	258	0	123	314
RET	chr10:g.43077387C>T	10	43077387	rs1023158523	C	T	gnomAD Genomes	NA	PASS	ENST00000355710.8	c.73+56C>T		c.73+56C>T	intron_variant				1	151924	6.58224e-06	0	0	0	2086	0	0	0	0	15260	0	0	0	0	10484	0	0	0	0	912	0	0	0	0	5184	0	0	0	0	314
RET	chr10:g.43077400G>A	10	43077400	rs1167248845	G	A	gnomAD Genomes	NA	PASS	ENST00000355710.8	c.73+69G>A		c.73+69G>A	intron_variant				1	151928	6.58207e-06	0	0	0	2088	0	0	0	1	15262	6.55222e-05	0	0	0	10478	0	0	0	0	910	0	0	0	0	5184	0	0	0	0	314
RET	chr10:g.43077405C>G	10	43077405		C	G	gnomAD Genomes	NA	PASS	ENST00000355710.8	c.73+74C>G		c.73+74C>G	intron_variant				1	151892	6.58363e-06	0	0	0	2084	0	0	0	0	15254	0	0	0	0	10464	0	0	0	0	912	0	0	0	0	5186	0	0	0	0	314
RET	chr10:g.43100388A>G	10	43100388		A	G	gnomAD Genomes	NA	PASS	ENST00000355710.8	c.74-71A>G		c.74-71A>G	intron_variant			lcr	1	147338	6.78712e-06	0	0	0	2018	0	0	0	0	14852	0	0	0	0	9438	0	0	0	0	902	0	0	0	0	5024	0	0	0	0	312
RET	chr10:g.43100398T>A	10	43100398	rs1471006032	T	A	gnomAD Genomes	NA	PASS	ENST00000355710.8	c.74-61T>A		c.74-61T>A	intron_variant			lcr	1	152082	6.5754e-06	0	0	0	2090	0	0	0	0	15280	0	0	0	0	10616	0	0	0	0	910	0	0	0	0	5180	0	0	0	0	316
RET	chr10:g.43100401T>C	10	43100401	rs1361907192	T	C	gnomAD Genomes	NA	PASS	ENST00000355710.8	c.74-58T>C		c.74-58T>C	intron_variant			lcr	1	152038	6.5773e-06	0	0	0	2080	0	0	0	0	15276	0	0	0	0	10614	0	0	0	0	912	0	0	0	0	5182	0	0	0	0	316
RET	chr10:g.43100402T>G	10	43100402	rs1177928448	T	G	gnomAD Genomes	NA	PASS	ENST00000355710.8	c.74-57T>G		c.74-57T>G	intron_variant			lcr	3	147644	2.03191e-05	0	0	0	2032	0	0	0	0	14800	0	0	0	0	10140	0	0	0	0	890	0	0	0	0	5100	0	0	0	0	314
RET	chr10:g.43100409G>A	10	43100409	rs766786245	G	A	gnomAD Genomes	NA	PASS	ENST00000355710.8	c.74-50G>A		c.74-50G>A	intron_variant				1	140090	7.13827e-06	0	0	0	1910	0	0	0	0	13656	0	0	0	0	7966	0	0	0	0	850	0	0	0	0	4834	0	0	0	0	284
RET	chr10:g.43100412G>A	10	43100412	rs1393055656	G	A	gnomAD Genomes	NA	PASS	ENST00000355710.8	c.74-47G>A		c.74-47G>A	intron_variant				1	147416	6.78352e-06	0	0	0	2010	0	0	0	0	14652	0	0	0	0	9240	0	0	0	0	904	0	0	0	0	5014	0	0	0	0	300
RET	chr10:g.43100420A>C	10	43100420	rs755792028	A	C	gnomAD Genomes	NA	PASS	ENST00000355710.8	c.74-39A>C		c.74-39A>C	intron_variant				3	146948	2.04154e-05	0	0	0	2022	0	0	0	0	14622	0	0	0	0	9148	0	0	0	0	894	0	0	0	0	4978	0	0	0	0	290
RET	chr10:g.43100423C>G	10	43100423		C	G	gnomAD Genomes	NA	PASS	ENST00000355710.8	c.74-36C>G		c.74-36C>G	intron_variant				1	146294	6.83555e-06	0	0	0	1998	0	0	0	0	14454	0	0	0	0	8994	0	0	0	0	896	0	0	0	0	5032	0	0	0	0	284
RET	chr10:g.43100429A>G	10	43100429	rs868061687	A	G	gnomAD Genomes	NA	PASS	ENST00000355710.8	c.74-30A>G		c.74-30A>G	intron_variant				1	149338	6.69622e-06	0	0	1	2054	0.000486855	0	0	0	14928	0	0	0	0	9806	0	0	0	0	906	0	0	0	0	5096	0	0	0	0	298
RET	chr10:g.43100455A>C	10	43100455		A	C	gnomAD Genomes	NA	PASS	ENST00000355710.8	c.74-4A>C		c.74-4A>C	splice_region_variant				1	147792	6.76627e-06	0	0	0	2024	0	0	0	0	14708	0	0	0	0	9722	0	0	0	0	894	0	0	0	0	5024	0	0	0	0	300
RET	chr10:g.43100464T>C	10	43100464	rs377160777	T	C	gnomAD Genomes	NA	PASS	ENST00000355710.8	p.Leu27Leu	p.Leu27Leu	c.79T>C	synonymous_variant	Likely benign	413462		8	151996	5.2633e-05	0	0	0	2082	0	0	0	1	15260	6.55308e-05	0	0	0	10588	0	0	0	0	912	0	0	0	0	5172	0	0	0	0	316
RET	chr10:g.43100466G>A	10	43100466	rs369519655	G	A	gnomAD Genomes	NA	PASS	ENST00000355710.8	p.Leu27Leu	p.Leu27Leu	c.81G>A	synonymous_variant	Likely benign	477388		10	150964	6.6241e-05	0	0	0	2072	0	0	0	0	15172	0	0	0	0	10218	0	0	0	0	904	0	0	0	0	5148	0	0	0	0	314
RET	chr10:g.43100467G>A	10	43100467	rs779905135	G	A	gnomAD Genomes	NA	PASS	ENST00000355710.8	p.Gly28Ser	p.Gly28Ser	c.82G>A	missense_variant	Uncertain significance	651895		9	151792	5.92917e-05	0	0	0	2082	0	0	0	0	15260	0	0	0	0	10490	0	0	0	0	912	0	0	0	0	5174	0	0	0	0	316
RET	chr10:g.43100481G>A	10	43100481	rs139821724	G	A	gnomAD Genomes	NA	PASS	ENST00000355710.8	p.Ser32Ser	p.Ser32Ser	c.96G>A	synonymous_variant	Likely benign	543774		5	151252	3.30574e-05	0	0	0	2080	0	0	0	0	15182	0	0	0	0	10280	0	0	0	0	912	0	0	0	0	5166	0	0	0	0	312
RET	chr10:g.43100489C>T	10	43100489	rs1220655426	C	T	gnomAD Genomes	NA	PASS	ENST00000355710.8	p.Ala35Val	p.Ala35Val	c.104C>T	missense_variant				2	151996	1.31582e-05	0	0	0	2088	0	0	0	0	15256	0	0	0	2	10568	0.000189251	0	0	0	912	0	0	0	0	5182	0	0	0	0	314
RET	chr10:g.43100510T>C	10	43100510	rs773375434	T	C	gnomAD Genomes	NA	PASS	ENST00000355710.8	p.Val42Ala	p.Val42Ala	c.125T>C	missense_variant	Uncertain significance	1502569		3	152146	1.97179e-05	0	0	0	2088	0	0	0	0	15274	0	0	0	0	10610	0	0	0	0	912	0	0	0	0	5188	0	0	0	0	316
RET	chr10:g.43100514C>A	10	43100514	rs1488040686	C	A	gnomAD Genomes	NA	PASS	ENST00000355710.8	p.Asp43Glu	p.Asp43Glu	c.129C>A	missense_variant	Uncertain significance	818716		1	152110	6.57419e-06	0	0	0	2084	0	0	0	0	15276	0	0	0	0	10596	0	0	0	0	912	0	0	0	0	5180	0	0	0	0	316
RET	chr10:g.43100519C>A	10	43100519	rs763526874	C	A	gnomAD Genomes	NA	PASS	ENST00000355710.8	p.Ala45Glu	p.Ala45Glu	c.134C>A	missense_variant	Uncertain significance	486324		1	152098	6.57471e-06	0	0	0	2086	0	0	0	0	15274	0	0	0	0	10594	0	0	0	0	912	0	0	0	0	5186	0	0	0	0	316
RET	chr10:g.43100519C>T	10	43100519	rs763526874	C	T	gnomAD Genomes	NA	PASS	ENST00000355710.8	p.Ala45Val	p.Ala45Val	c.134C>T	missense_variant	Uncertain significance	405538		1	152098	6.57471e-06	0	0	0	2086	0	0	0	1	15274	6.54707e-05	0	0	0	10594	0	0	0	0	912	0	0	0	0	5186	0	0	0	0	316
RET	chr10:g.43100520A>G	10	43100520	rs1800858	A	G	gnomAD Genomes	NA	PASS	ENST00000355710.8	p.Ala45Ala	p.Ala45Ala	c.135A>G	synonymous_variant	Benign	167589		119303	151974	0.785022	47871	0	1612	2086	0.772771	621	0	11543	15268	0.756026	4394	0	6728	10550	0.637725	2184	0	761	912	0.83443	317	0	2828	5162	0.54785	756	0	226	316
RET	chr10:g.43100524G>A	10	43100524	rs529018971	G	A	gnomAD Genomes	NA	PASS	ENST00000355710.8	p.Gly47Ser	p.Gly47Ser	c.139G>A	missense_variant	Uncertain significance	241335		3	152124	1.97208e-05	0	0	0	2090	0	0	0	0	15274	0	0	0	0	10592	0	0	0	0	912	0	0	0	0	5184	0	0	0	0	316
RET	chr10:g.43100529G>A	10	43100529	rs759872307	G	A	gnomAD Genomes	NA	PASS	ENST00000355710.8	p.Thr48Thr	p.Thr48Thr	c.144G>A	synonymous_variant	Likely benign	215905		3	152156	1.97166e-05	0	0	0	2090	0	0	0	0	15288	0	0	0	0	10604	0	0	0	0	910	0	0	0	0	5188	0	0	0	0	316
RET	chr10:g.43100532C>T	10	43100532	rs1219548567	C	T	gnomAD Genomes	NA	PASS	ENST00000355710.8	p.Pro49Pro	p.Pro49Pro	c.147C>T	synonymous_variant	Likely benign	1109524		2	152208	1.31399e-05	0	0	0	2090	0	0	0	0	15284	0	0	0	0	10610	0	0	0	0	912	0	0	0	0	5192	0	0	0	0	316
RET	chr10:g.43100541C>T	10	43100541	rs866099980	C	T	gnomAD Genomes	NA	PASS	ENST00000355710.8	p.Tyr52Tyr	p.Tyr52Tyr	c.156C>T	synonymous_variant	Likely benign	477320		6	152234	3.9413e-05	0	0	0	2094	0	0	0	5	15290	0.000327011	0	0	0	10622	0	0	0	0	912	0	0	0	0	5194	0	0	0	0	316
RET	chr10:g.43100542G>A	10	43100542	rs547308774	G	A	gnomAD Genomes	NA	PASS	ENST00000355710.8	p.Val53Ile	p.Val53Ile	c.157G>A	missense_variant	Uncertain significance	405545		2	152160	1.31441e-05	0	0	0	2090	0	0	0	0	15278	0	0	0	0	10604	0	0	0	0	912	0	0	0	0	5184	0	0	0	0	316
RET	chr10:g.43100544C>T	10	43100544	rs753523209	C	T	gnomAD Genomes	NA	PASS	ENST00000355710.8	p.Val53Val	p.Val53Val	c.159C>T	synonymous_variant	Likely benign	220665		1	152212	6.56978e-06	0	0	0	2094	0	0	0	0	15282	0	0	0	0	10616	0	0	0	0	912	0	0	0	0	5196	0	0	0	0	316
RET	chr10:g.43100549C>T	10	43100549	rs1446283609	C	T	gnomAD Genomes	NA	PASS	ENST00000355710.8	p.Ala55Val	p.Ala55Val	c.164C>T	missense_variant				1	152214	6.5697e-06	0	0	0	2092	0	0	0	0	15288	0	0	0	0	10618	0	0	0	0	912	0	0	0	0	5184	0	0	0	0	316
RET	chr10:g.43100551C>A	10	43100551	rs145633958	C	A	gnomAD Genomes	NA	PASS	ENST00000355710.8	p.Leu56Met	p.Leu56Met	c.166C>A	missense_variant	Conflicting interpretations of pathogenicity	36723		459	152212	0.00301553	0	0	6	2092	0.00286807	0	0	35	15284	0.00228998	0	0	35	10616	0.00329691	0	0	0	912	0	0	0	0	5192	0	0	0	0	316
RET	chr10:g.43100555G>A	10	43100555	rs779915615	G	A	gnomAD Genomes	NA	PASS	ENST00000355710.8	p.Arg57Gln	p.Arg57Gln	c.170G>A	missense_variant	Conflicting interpretations of pathogenicity	477323		3	152148	1.97176e-05	0	0	0	2090	0	0	0	1	15276	6.54622e-05	0	0	0	10612	0	0	0	0	912	0	0	0	0	5184	0	0	0	1	316
RET	chr10:g.43100560G>A	10	43100560	rs376565365	G	A	gnomAD Genomes	NA	PASS	ENST00000355710.8	p.Ala59Thr	p.Ala59Thr	c.175G>A	missense_variant	Conflicting interpretations of pathogenicity	423343		9	152150	5.91522e-05	0	0	0	2094	0	0	0	1	15274	6.54707e-05	0	0	0	10604	0	0	0	0	912	0	0	0	0	5178	0	0	0	0	316
RET	chr10:g.43100563C>T	10	43100563	rs748402485	C	T	gnomAD Genomes	NA	PASS	ENST00000355710.8	p.Pro60Ser	p.Pro60Ser	c.178C>T	missense_variant	Uncertain significance	864094		4	152136	2.62923e-05	0	0	0	2092	0	0	0	4	15272	0.000261917	0	0	0	10608	0	0	0	0	912	0	0	0	0	5182	0	0	0	0	316
RET	chr10:g.43100584C>T	10	43100584	rs749390385	C	T	gnomAD Genomes	NA	PASS	ENST00000355710.8	p.Arg67Cys	p.Arg67Cys	c.199C>T	missense_variant	Uncertain significance	477335		2	152182	1.31422e-05	0	0	0	2092	0	0	0	1	15288	6.54108e-05	0	0	0	10618	0	0	0	0	910	0	0	0	0	5190	0	0	0	0	316
RET	chr10:g.43100585G>A	10	43100585	rs192489011	G	A	gnomAD Genomes	NA	PASS	ENST00000355710.8	p.Arg67His	p.Arg67His	c.200G>A	missense_variant	Conflicting interpretations of pathogenicity	41839		89	152152	0.000584941	1	0	0	2088	0	0	0	4	15278	0.000261814	0	0	3	10616	0.000282592	0	0	0	912	0	0	0	73	5188	0.0140709	1	0	0	316
RET	chr10:g.43100586C>A	10	43100586	rs200328158	C	A	gnomAD Genomes	NA	PASS	ENST00000355710.8	p.Arg67Arg	p.Arg67Arg	c.201C>A	synonymous_variant				1	152188	6.57082e-06	0	0	0	2092	0	0	0	0	15282	0	0	0	0	10626	0	0	0	0	908	0	0	0	1	5184	0.000192901	0	0	0	316
RET	chr10:g.43100586C>T	10	43100586	rs200328158	C	T	gnomAD Genomes	NA	PASS	ENST00000355710.8	p.Arg67Arg	p.Arg67Arg	c.201C>T	synonymous_variant	Likely benign	1647573		1	152188	6.57082e-06	0	0	0	2092	0	0	0	0	15282	0	0	0	0	10626	0	0	0	0	908	0	0	0	0	5184	0	0	0	0	316
RET	chr10:g.43100589G>T	10	43100589	rs148874112	G	T	gnomAD Genomes	NA	PASS	ENST00000355710.8	p.Leu68Leu	p.Leu68Leu	c.204G>T	synonymous_variant	Likely benign	477338		10	152172	6.57151e-05	0	0	0	2090	0	0	0	0	15282	0	0	0	0	10618	0	0	0	0	912	0	0	0	0	5190	0	0	0	0	316
RET	chr10:g.43100604C>T	10	43100604	rs761460588	C	T	gnomAD Genomes	NA	PASS	ENST00000355710.8	p.Tyr73Tyr	p.Tyr73Tyr	c.219C>T	synonymous_variant	Likely benign	477340		1	152188	6.57082e-06	0	0	0	2090	0	0	0	0	15288	0	0	0	0	10620	0	0	0	0	912	0	0	0	0	5186	0	0	0	0	316
RET	chr10:g.43100605G>A	10	43100605	rs764938319	G	A	gnomAD Genomes	NA	PASS	ENST00000355710.8	p.Gly74Ser	p.Gly74Ser	c.220G>A	missense_variant	Conflicting interpretations of pathogenicity	299886		4	152134	2.62926e-05	0	0	0	2092	0	0	0	0	15282	0	0	0	0	10600	0	0	0	0	912	0	0	0	1	5180	0.00019305	0	0	0	316
RET	chr10:g.43100609C>T	10	43100609	rs142641173	C	T	gnomAD Genomes	NA	PASS	ENST00000355710.8	p.Thr75Met	p.Thr75Met	c.224C>T	missense_variant	Uncertain significance	569870		9	152208	5.91296e-05	0	0	0	2094	0	0	0	0	15282	0	0	0	0	10624	0	0	0	0	912	0	0	0	0	5190	0	0	0	0	316
RET	chr10:g.43100610G>A	10	43100610	rs151267865	G	A	gnomAD Genomes	NA	PASS	ENST00000355710.8	p.Thr75Thr	p.Thr75Thr	c.225G>A	synonymous_variant	Conflicting interpretations of pathogenicity	184368		72	152190	0.000473093	0	0	0	2094	0	0	0	10	15284	0.000654279	0	0	0	10618	0	0	0	0	912	0	0	0	0	5190	0	0	0	0	316
RET	chr10:g.43100615G>A	10	43100615	rs570176656	G	A	gnomAD Genomes	NA	PASS	ENST00000355710.8	p.Arg77His	p.Arg77His	c.230G>A	missense_variant	Uncertain significance	477344		10	152154	6.57229e-05	0	0	0	2088	0	0	0	0	15282	0	0	0	1	10616	9.41974e-05	0	0	0	912	0	0	0	2	5186	0.000385654	0	0	0	316
RET	chr10:g.43100620C>T	10	43100620	rs537523906	C	T	gnomAD Genomes	NA	PASS	ENST00000355710.8	p.Arg79Trp	p.Arg79Trp	c.235C>T	missense_variant	Conflicting interpretations of pathogenicity	405541		2	152220	1.31389e-05	0	0	0	2094	0	0	0	0	15284	0	0	0	0	10620	0	0	0	0	912	0	0	0	0	5194	0	0	0	0	316
RET	chr10:g.43100621G>A	10	43100621	rs1318325737	G	A	gnomAD Genomes	NA	PASS	ENST00000355710.8	p.Arg79Gln	p.Arg79Gln	c.236G>A	missense_variant	Uncertain significance	477345		2	152158	1.31442e-05	0	0	0	2092	0	0	0	0	15284	0	0	0	0	10608	0	0	0	0	912	0	0	0	0	5192	0	0	0	0	316
RET	chr10:g.43100626C>G	10	43100626	rs1275748857	C	G	gnomAD Genomes	NA	PASS	ENST00000355710.8	p.His81Asp	p.His81Asp	c.241C>G	missense_variant				1	152232	6.56892e-06	0	0	0	2094	0	0	0	0	15292	0	0	0	0	10628	0	0	0	0	912	0	0	0	0	5198	0	0	0	0	316
RET	chr10:g.43100647A>C	10	43100647	rs141679950	A	C	gnomAD Genomes	NA	PASS	ENST00000355710.8	p.Ile88Leu	p.Ile88Leu	c.262A>C	missense_variant				1	152234	6.56883e-06	0	0	0	2092	0	0	0	0	15290	0	0	0	0	10626	0	0	0	0	912	0	0	0	0	5192	0	0	0	0	316
RET	chr10:g.43100647A>G	10	43100647	rs141679950	A	G	gnomAD Genomes	NA	PASS	ENST00000355710.8	p.Ile88Val	p.Ile88Val	c.262A>G	missense_variant	Conflicting interpretations of pathogenicity	188305		75	152234	0.000492663	0	0	1	2092	0.000478011	0	0	2	15290	0.000130804	0	0	0	10626	0	0	0	0	912	0	0	0	0	5192	0	0	0	0	316
RET	chr10:g.43100658C>T	10	43100658	rs761325339	C	T	gnomAD Genomes	NA	PASS	ENST00000355710.8	p.Asp91Asp	p.Asp91Asp	c.273C>T	synonymous_variant	Likely benign	821747		2	152218	1.31391e-05	0	0	0	2094	0	0	0	0	15288	0	0	0	0	10620	0	0	0	0	912	0	0	0	0	5186	0	0	0	0	316
RET	chr10:g.43100661C>T	10	43100661	rs886042820	C	T	gnomAD Genomes	NA	PASS	ENST00000355710.8	p.Thr92Thr	p.Thr92Thr	c.276C>T	synonymous_variant	Conflicting interpretations of pathogenicity	284199		2	152210	1.31397e-05	0	0	0	2092	0	0	0	0	15286	0	0	0	0	10620	0	0	0	0	912	0	0	0	0	5192	0	0	0	0	316
RET	chr10:g.43100681G>A	10	43100681	rs749500174	G	A	gnomAD Genomes	NA	PASS	ENST00000355710.8	p.Arg99Gln	p.Arg99Gln	c.296G>A	missense_variant	Conflicting interpretations of pathogenicity	241354		3	152176	1.9714e-05	0	0	0	2092	0	0	0	1	15278	6.54536e-05	0	0	0	10610	0	0	0	0	912	0	0	0	0	5190	0	0	0	0	316
RET	chr10:g.43100689G>A	10	43100689	rs201244749	G	A	gnomAD Genomes	NA	PASS	ENST00000355710.8	p.Asp102Asn	p.Asp102Asn	c.304G>A	missense_variant	Uncertain significance	135183		6	152196	3.94228e-05	0	0	0	2094	0	0	0	0	15290	0	0	0	0	10612	0	0	0	0	912	0	0	0	0	5196	0	0	0	0	316
RET	chr10:g.43100693A>G	10	43100693	rs375390467	A	G	gnomAD Genomes	NA	PASS	ENST00000355710.8	p.His103Arg	p.His103Arg	c.308A>G	missense_variant	Uncertain significance	216724		4	152226	2.62767e-05	0	0	0	2090	0	0	0	0	15288	0	0	0	0	10626	0	0	0	0	912	0	0	0	0	5194	0	0	0	0	316
RET	chr10:g.43100694T>C	10	43100694		T	C	gnomAD Genomes	NA	PASS	ENST00000355710.8	p.His103His	p.His103His	c.309T>C	synonymous_variant				1	152226	6.56918e-06	0	0	0	2094	0	0	0	0	15286	0	0	0	0	10624	0	0	0	0	912	0	0	0	0	5196	0	0	0	0	316
RET	chr10:g.43100697C>A	10	43100697	rs746378333	C	A	gnomAD Genomes	NA	PASS	ENST00000355710.8	p.Ser104Arg	p.Ser104Arg	c.312C>A	missense_variant	Uncertain significance	822958		1	152232	6.56892e-06	0	0	0	2090	0	0	0	0	15292	0	0	0	0	10618	0	0	0	0	912	0	0	0	0	5194	0	0	0	0	316
RET	chr10:g.43100707A>C	10	43100707	rs567877611	A	C	gnomAD Genomes	NA	PASS	ENST00000355710.8	p.Lys108Gln	p.Lys108Gln	c.322A>C	missense_variant	Conflicting interpretations of pathogenicity	477370		5	152196	3.28524e-05	0	0	0	2092	0	0	0	1	15286	6.54193e-05	0	0	0	10626	0	0	0	0	912	0	0	0	0	5188	0	0	0	0	316
RET	chr10:g.43100709G>C	10	43100709	rs775974393	G	C	gnomAD Genomes	NA	PASS	ENST00000355710.8	p.Lys108Asn	p.Lys108Asn	c.324G>C	missense_variant	Uncertain significance	1006705		1	152234	6.56883e-06	0	0	0	2090	0	0	0	0	15288	0	0	0	0	10628	0	0	0	0	912	0	0	0	0	5192	0	0	0	0	316
RET	chr10:g.43100718C>G	10	43100718	rs772779267	C	G	gnomAD Genomes	NA	PASS	ENST00000355710.8	p.Val111Val	p.Val111Val	c.333C>G	synonymous_variant	Likely benign	703888		2	152232	1.31378e-05	0	0	0	2094	0	0	0	0	15290	0	0	0	0	10624	0	0	0	0	912	0	0	0	0	5188	0	0	0	0	316
RET	chr10:g.43100719C>T	10	43100719	rs762626209	C	T	gnomAD Genomes	NA	PASS	ENST00000355710.8	p.Arg112Cys	p.Arg112Cys	c.334C>T	missense_variant	Uncertain significance	216726		1	152206	6.57004e-06	0	0	0	2094	0	0	0	1	15292	6.53937e-05	0	0	0	10614	0	0	0	0	912	0	0	0	0	5196	0	0	0	0	316
RET	chr10:g.43100720G>A	10	43100720	rs587780814	G	A	gnomAD Genomes	NA	PASS	ENST00000355710.8	p.Arg112His	p.Arg112His	c.335G>A	missense_variant	Uncertain significance	136120		5	152204	3.28506e-05	0	0	0	2094	0	0	0	0	15284	0	0	0	0	10620	0	0	0	0	912	0	0	0	1	5198	0.000192382	0	0	0	316
RET	chr10:g.43100730A>T	10	43100730	rs1159289746	A	T	gnomAD Genomes	NA	PASS	ENST00000355710.8	c.337+8A>T		c.337+8A>T	splice_region_variant				1	152174	6.57142e-06	0	0	0	2092	0	0	0	1	15284	6.54279e-05	0	0	0	10618	0	0	0	0	912	0	0	0	0	5196	0	0	0	0	316
RET	chr10:g.43100731G>A	10	43100731	rs2435351	G	A	gnomAD Genomes	NA	PASS	ENST00000355710.8	c.337+9G>A		c.337+9G>A	intron_variant	Benign/Likely benign	95996		31729	151540	0.209377	3864	0	440	2072	0.212355	50	0	3951	15208	0.259797	536	0	2687	10412	0.258068	347	0	317	906	0.34989	54	0	520	5176	0.100464	34	0	82	314
RET	chr10:g.43100733C>T	10	43100733	rs754967305	C	T	gnomAD Genomes	NA	PASS	ENST00000355710.8	c.337+11C>T		c.337+11C>T	intron_variant	Likely benign	548834		15	152174	9.85714e-05	0	0	1	2092	0.000478011	0	0	5	15278	0.000327268	0	0	0	10614	0	0	0	0	912	0	0	0	0	5184	0	0	0	0	316
RET	chr10:g.43100734G>A	10	43100734	rs200468424	G	A	gnomAD Genomes	NA	PASS	ENST00000355710.8	c.337+12G>A		c.337+12G>A	intron_variant	Benign/Likely benign	299887		282	152074	0.00185436	1	0	5	2080	0.00240385	0	0	8	15274	0.000523766	0	0	0	10596	0	0	0	0	912	0	0	0	0	5188	0	0	0	2	316
RET	chr10:g.43100750C>T	10	43100750	rs752664565	C	T	gnomAD Genomes	NA	PASS	ENST00000355710.8	c.337+28C>T		c.337+28C>T	intron_variant				7	151664	4.61547e-05	0	0	0	2078	0	0	0	1	15214	6.57289e-05	0	0	0	10534	0	0	0	0	912	0	0	0	0	5154	0	0	0	0	316
RET	chr10:g.43100751G>A	10	43100751	rs578158807	G	A	gnomAD Genomes	NA	PASS	ENST00000355710.8	c.337+29G>A		c.337+29G>A	intron_variant	Likely benign	372085		4	62816	6.3678e-05	0	0	1	802	0.00124688	0	0	0	5666	0	0	0	0	3250	0	0	0	0	400	0	0	0	0	2708	0	0	0	0	168
RET	chr10:g.43100756C>T	10	43100756	rs368088467	C	T	gnomAD Genomes	NA	PASS	ENST00000355710.8	c.337+34C>T		c.337+34C>T	intron_variant	Likely benign	372092		37	151936	0.000243524	0	0	4	2088	0.00191571	0	0	11	15264	0.00072065	0	0	0	10588	0	0	0	0	912	0	0	0	0	5166	0	0	0	3	316
RET	chr10:g.43100762C>T	10	43100762	rs1198523793	C	T	gnomAD Genomes	NA	PASS	ENST00000355710.8	c.337+40C>T		c.337+40C>T	intron_variant				1	151976	6.57999e-06	0	0	0	2094	0	0	0	0	15274	0	0	0	0	10600	0	0	0	0	912	0	0	0	0	5172	0	0	0	0	316
RET	chr10:g.43100771C>G	10	43100771	rs1183262570	C	G	gnomAD Genomes	NA	PASS	ENST00000355710.8	c.337+49C>G		c.337+49C>G	intron_variant				1	151258	6.61122e-06	0	0	0	2074	0	0	0	0	15222	0	0	0	0	10386	0	0	0	0	906	0	0	0	0	5108	0	0	0	0	316
RET	chr10:g.43100778C>T	10	43100778	rs1270093446	C	T	gnomAD Genomes	NA	PASS	ENST00000355710.8	c.337+56C>T		c.337+56C>T	intron_variant				1	151622	6.59535e-06	0	0	0	2078	0	0	0	0	15230	0	0	0	0	10580	0	0	0	0	908	0	0	0	1	5164	0.000193648	0	0	0	316
RET	chr10:g.43100779G>T	10	43100779		G	T	gnomAD Genomes	NA	PASS	ENST00000355710.8	c.337+57G>T		c.337+57G>T	intron_variant				1	107428	9.30856e-06	0	0	0	1472	0	0	0	1	7990	0.000125156	0	0	0	3914	0	0	0	0	790	0	0	0	0	3350	0	0	0	0	242
RET	chr10:g.43100780C>T	10	43100780	rs1200611088	C	T	gnomAD Genomes	NA	PASS	ENST00000355710.8	c.337+58C>T		c.337+58C>T	intron_variant				4	151566	2.63911e-05	0	0	0	2076	0	0	0	0	15230	0	0	0	0	10558	0	0	0	0	910	0	0	0	0	5168	0	0	0	0	316
RET	chr10:g.43100782C>G	10	43100782	rs1000667184	C	G	gnomAD Genomes	NA	PASS	ENST00000355710.8	c.337+60C>G		c.337+60C>G	intron_variant				1	151714	6.59135e-06	0	0	0	2080	0	0	0	0	15248	0	0	0	0	10596	0	0	0	0	908	0	0	0	0	5174	0	0	0	0	316
RET	chr10:g.43100782C>T	10	43100782	rs1000667184	C	T	gnomAD Genomes	NA	PASS	ENST00000355710.8	c.337+60C>T		c.337+60C>T	intron_variant				2	151714	1.31827e-05	0	0	0	2080	0	0	0	0	15248	0	0	0	0	10596	0	0	0	0	908	0	0	0	1	5174	0.000193274	0	0	0	316
RET	chr10:g.43100789C>T	10	43100789	rs1474833357	C	T	gnomAD Genomes	NA	PASS	ENST00000355710.8	c.337+67C>T		c.337+67C>T	intron_variant				2	144130	1.38764e-05	0	0	0	2020	0	0	0	0	14562	0	0	0	0	9232	0	0	0	0	860	0	0	0	0	4300	0	0	0	0	308
RET	chr10:g.43100790A>G	10	43100790	rs539459772	A	G	gnomAD Genomes	NA	PASS	ENST00000355710.8	c.337+68A>G		c.337+68A>G	intron_variant				1	139038	7.19228e-06	0	0	0	1894	0	0	0	0	12864	0	0	0	0	7902	0	0	0	0	896	0	0	0	0	4688	0	0	0	0	306
RET	chr10:g.43100792C>T	10	43100792		C	T	gnomAD Genomes	NA	PASS	ENST00000355710.8	c.337+70C>T		c.337+70C>T	intron_variant				2	150946	1.32498e-05	0	0	2	2078	0.000962464	0	0	0	15132	0	0	0	0	10410	0	0	0	0	904	0	0	0	0	5128	0	0	0	0	316
RET	chr10:g.43100793C>T	10	43100793	rs963769200	C	T	gnomAD Genomes	NA	PASS	ENST00000355710.8	c.337+71C>T		c.337+71C>T	intron_variant				24	151554	0.000158359	0	0	0	2080	0	0	0	0	15234	0	0	0	0	10592	0	0	0	0	910	0	0	0	1	5158	0.000193874	0	0	0	316
RET	chr10:g.43100794G>A	10	43100794	rs557466104	G	A	gnomAD Genomes	NA	PASS	ENST00000355710.8	c.337+72G>A		c.337+72G>A	intron_variant				41	122720	0.000334094	0	0	1	1694	0.000590319	0	0	0	9790	0	0	0	0	5302	0	0	0	0	850	0	0	0	4	3576	0.00111857	0	0	0	264
RET	chr10:g.43100796T>G	10	43100796	rs997144242	T	G	gnomAD Genomes	NA	PASS	ENST00000355710.8	c.337+74T>G		c.337+74T>G	intron_variant				1	127232	7.85966e-06	0	0	0	1756	0	0	0	0	10880	0	0	0	0	6140	0	0	0	0	854	0	0	0	0	3788	0	0	0	0	276
RET	chr10:g.43102231C>T	10	43102231	rs568108900	C	T	gnomAD Genomes	NA	PASS	ENST00000355710.8	c.338-111C>T		c.338-111C>T	intron_variant				10	152202	6.57022e-05	0	0	0	2094	0	0	0	0	15286	0	0	0	0	10628	0	0	0	0	912	0	0	0	0	5188	0	0	0	0	316
RET	chr10:g.43102236G>A	10	43102236	rs73252046	G	A	gnomAD Genomes	NA	PASS	ENST00000355710.8	c.338-106G>A		c.338-106G>A	intron_variant	Benign	1293633		1423	152206	0.00934917	26	0	20	2090	0.00956938	0	0	43	15288	0.00281266	0	0	0	10632	0	0	0	0	912	0	0	0	0	5186	0	0	0	2	316
RET	chr10:g.43102246G>C	10	43102246	rs1003198857	G	C	gnomAD Genomes	NA	PASS	ENST00000355710.8	c.338-96G>C		c.338-96G>C	intron_variant				2	152218	1.31391e-05	0	0	0	2094	0	0	0	0	15280	0	0	0	0	10630	0	0	0	0	912	0	0	0	0	5188	0	0	0	0	316
RET	chr10:g.43102263G>A	10	43102263	rs961471178	G	A	gnomAD Genomes	NA	PASS	ENST00000355710.8	c.338-79G>A		c.338-79G>A	intron_variant				2	152206	1.31401e-05	0	0	0	2090	0	0	0	0	15276	0	0	0	0	10628	0	0	0	0	912	0	0	0	0	5192	0	0	0	0	316
RET	chr10:g.43102266G>C	10	43102266	rs376004944	G	C	gnomAD Genomes	NA	PASS	ENST00000355710.8	c.338-76G>C		c.338-76G>C	intron_variant				2	152216	1.31392e-05	0	0	0	2094	0	0	0	0	15284	0	0	0	0	10630	0	0	0	0	912	0	0	0	1	5192	0.000192604	0	0	0	316
RET	chr10:g.43102269C>T	10	43102269	rs1183919514	C	T	gnomAD Genomes	NA	PASS	ENST00000355710.8	c.338-73C>T		c.338-73C>T	intron_variant				2	152198	1.31408e-05	0	0	0	2092	0	0	0	0	15284	0	0	0	0	10628	0	0	0	0	912	0	0	0	0	5190	0	0	0	0	316
RET	chr10:g.43102274C>G	10	43102274		C	G	gnomAD Genomes	NA	PASS	ENST00000355710.8	c.338-68C>G		c.338-68C>G	intron_variant				1	152224	6.56927e-06	0	0	0	2092	0	0	0	0	15288	0	0	0	0	10628	0	0	0	0	912	0	0	0	0	5194	0	0	0	0	316
RET	chr10:g.43102276C>T	10	43102276	rs78838549	C	T	gnomAD Genomes	NA	PASS	ENST00000355710.8	c.338-66C>T		c.338-66C>T	intron_variant				58	152212	0.000381047	0	0	0	2092	0	0	0	1	15282	6.54365e-05	0	0	0	10628	0	0	0	0	912	0	0	0	57	5188	0.0109869	0	0	0	316
RET	chr10:g.43102292T>C	10	43102292	rs777587785	T	C	gnomAD Genomes	NA	PASS	ENST00000355710.8	c.338-50T>C		c.338-50T>C	intron_variant				3	152232	1.97068e-05	0	0	1	2092	0.000478011	0	0	0	15282	0	0	0	0	10630	0	0	0	0	912	0	0	0	2	5194	0.00038506	0	0	0	316
RET	chr10:g.43102293G>A	10	43102293	rs749498555	G	A	gnomAD Genomes	NA	PASS	ENST00000355710.8	c.338-49G>A		c.338-49G>A	intron_variant				1	152218	6.56953e-06	0	0	0	2090	0	0	0	0	15282	0	0	0	0	10628	0	0	0	0	912	0	0	0	0	5190	0	0	0	0	316
RET	chr10:g.43102309C>T	10	43102309	rs746015752	C	T	gnomAD Genomes	NA	PASS	ENST00000638465.1	p.Ala83Ala	p.Ala83Ala	c.249C>T	synonymous_variant				1	152220	6.56944e-06	0	0	0	2092	0	0	0	1	15290	6.54022e-05	0	0	0	10628	0	0	0	0	912	0	0	0	0	5190	0	0	0	0	316
RET	chr10:g.43102310G>A	10	43102310	rs185728832	G	A	gnomAD Genomes	NA	PASS	ENST00000638465.1	p.Asp84Asn	p.Asp84Asn	c.250G>A	missense_variant				152	152204	0.00099866	0	0	2	2094	0.00095511	0	0	6	15282	0.000392619	0	0	0	10626	0	0	0	0	912	0	0	0	0	5190	0	0	0	0	316
RET	chr10:g.43102316C>T	10	43102316	rs1375506258	C	T	gnomAD Genomes	NA	PASS	ENST00000638465.1	p.Pro86Ser	p.Pro86Ser	c.256C>T	missense_variant				1	152238	6.56866e-06	0	0	0	2092	0	0	0	0	15286	0	0	0	0	10628	0	0	0	0	912	0	0	0	1	5198	0.000192382	0	0	0	316
RET	chr10:g.43102344C>T	10	43102344	rs747483905	C	T	gnomAD Genomes	NA	PASS	ENST00000355710.8	p.Arg114Cys	p.Arg114Cys	c.340C>T	missense_variant	Uncertain significance	560870		1	152242	6.56849e-06	0	0	0	2092	0	0	0	0	15286	0	0	0	0	10628	0	0	0	0	912	0	0	0	0	5198	0	0	0	0	316
RET	chr10:g.43102345G>A	10	43102345	rs76397662	G	A	gnomAD Genomes	NA	PASS	ENST00000355710.8	p.Arg114His	p.Arg114His	c.341G>A	missense_variant	Benign/Likely benign	13947		59	152238	0.000387551	0	0	1	2092	0.000478011	0	0	1	15286	6.54193e-05	0	0	0	10630	0	0	0	0	912	0	0	0	52	5198	0.0100038	0	0	0	316
RET	chr10:g.43102346C>T	10	43102346	rs143083395	C	T	gnomAD Genomes	NA	PASS	ENST00000638465.1	p.Arg96Trp	p.Arg96Trp	c.286C>T	missense_variant	Likely benign	477373		1	152240	6.56858e-06	0	0	0	2090	0	0	0	0	15290	0	0	0	0	10626	0	0	0	0	912	0	0	0	1	5202	0.000192234	0	0	0	316
RET	chr10:g.43102354C>A	10	43102354	rs763295929	C	A	gnomAD Genomes	NA	PASS	ENST00000355710.8	p.Pro117His	p.Pro117His	c.350C>A	missense_variant	Uncertain significance	543735		1	152230	6.56901e-06	0	0	0	2092	0	0	0	0	15290	0	0	0	0	10628	0	0	0	0	912	0	0	0	0	5202	0	0	0	0	316
RET	chr10:g.43102360T>C	10	43102360		T	C	gnomAD Genomes	NA	PASS	ENST00000355710.8	p.Leu119Pro	p.Leu119Pro	c.356T>C	missense_variant				1	152232	6.56892e-06	0	0	0	2092	0	0	0	0	15286	0	0	0	0	10630	0	0	0	0	912	0	0	0	0	5194	0	0	0	0	316
RET	chr10:g.43102365G>A	10	43102365	rs770548816	G	A	gnomAD Genomes	NA	PASS	ENST00000355710.8	p.Val121Ile	p.Val121Ile	c.361G>A	missense_variant	Conflicting interpretations of pathogenicity	373412		2	152212	1.31396e-05	0	0	0	2092	0	0	0	0	15284	0	0	0	0	10624	0	0	0	0	912	0	0	0	0	5194	0	0	0	0	316
RET	chr10:g.43102379C>A	10	43102379	rs1800859	C	A	gnomAD Genomes	NA	PASS	ENST00000638465.1	p.Leu107Ile	p.Leu107Ile	c.319C>A	missense_variant	Benign/Likely benign	95997		1288	152252	0.00845966	10	0	23	2094	0.0109838	0	0	240	15286	0.0157006	4	0	29	10626	0.00272915	0	0	0	912	0	0	0	6	5196	0.00115473	0	0	1	316
RET	chr10:g.43102383C>A	10	43102383	rs1180613732	C	A	gnomAD Genomes	NA	PASS	ENST00000355710.8	p.Leu127Met	p.Leu127Met	c.379C>A	missense_variant				1	152260	6.56771e-06	0	0	0	2092	0	0	0	0	15292	0	0	0	0	10628	0	0	0	0	912	0	0	0	0	5192	0	0	0	0	316
RET	chr10:g.43102393C>T	10	43102393	rs1304848478	C	T	gnomAD Genomes	NA	PASS	ENST00000355710.8	p.Thr130Ile	p.Thr130Ile	c.389C>T	missense_variant				1	152276	6.56702e-06	0	0	0	2094	0	0	0	0	15290	0	0	0	0	10632	0	0	0	0	912	0	0	0	0	5200	0	0	0	0	316
RET	chr10:g.43102401C>T	10	43102401	rs1564490056	C	T	gnomAD Genomes	NA	PASS	ENST00000355710.8	p.Arg133Cys	p.Arg133Cys	c.397C>T	missense_variant	Uncertain significance	577359		1	152264	6.56754e-06	0	0	0	2094	0	0	0	0	15292	0	0	0	0	10624	0	0	0	0	912	0	0	0	0	5200	0	0	0	0	316
RET	chr10:g.43102402G>A	10	43102402	rs138265837	G	A	gnomAD Genomes	NA	PASS	ENST00000355710.8	p.Arg133His	p.Arg133His	c.398G>A	missense_variant	Uncertain significance	568215		18	152216	0.000118253	0	0	0	2094	0	0	0	0	15284	0	0	0	0	10622	0	0	0	0	910	0	0	0	0	5194	0	0	0	0	316
RET	chr10:g.43102409C>T	10	43102409	rs142345108	C	T	gnomAD Genomes	NA	PASS	ENST00000355710.8	p.Gly135Gly	p.Gly135Gly	c.405C>T	synonymous_variant	Conflicting interpretations of pathogenicity	141671		74	152252	0.000486036	0	0	1	2094	0.000477555	0	0	1	15288	6.54108e-05	0	0	0	10624	0	0	0	0	912	0	0	0	0	5192	0	0	0	0	316
RET	chr10:g.43102410G>A	10	43102410	rs79014735	G	A	gnomAD Genomes	NA	PASS	ENST00000355710.8	p.Glu136Lys	p.Glu136Lys	c.406G>A	missense_variant	Uncertain significance	216727		6	152238	3.9412e-05	0	0	0	2088	0	0	0	1	15290	6.54022e-05	0	0	0	10622	0	0	0	0	912	0	0	0	4	5196	0.000769823	0	0	0	316
RET	chr10:g.43102434C>T	10	43102434	rs1588863984	C	T	gnomAD Genomes	NA	PASS	ENST00000355710.8	p.Arg144Cys	p.Arg144Cys	c.430C>T	missense_variant	Uncertain significance	824780		1	152244	6.5684e-06	0	0	0	2094	0	0	0	1	15286	6.54193e-05	0	0	0	10626	0	0	0	0	912	0	0	0	0	5198	0	0	0	0	316
RET	chr10:g.43102435G>A	10	43102435	rs551142665	G	A	gnomAD Genomes	NA	PASS	ENST00000355710.8	p.Arg144His	p.Arg144His	c.431G>A	missense_variant	Uncertain significance	216729		3	152200	1.97109e-05	0	0	0	2094	0	0	0	0	15280	0	0	0	0	10616	0	0	0	0	912	0	0	0	0	5198	0	0	0	0	316
RET	chr10:g.43102436C>T	10	43102436	rs756999107	C	T	gnomAD Genomes	NA	PASS	ENST00000355710.8	p.Arg144Arg	p.Arg144Arg	c.432C>T	synonymous_variant	Conflicting interpretations of pathogenicity	299888		2	152246	1.31366e-05	0	0	0	2094	0	0	0	0	15278	0	0	0	0	10616	0	0	0	0	912	0	0	0	0	5202	0	0	0	0	316
RET	chr10:g.43102437G>A	10	43102437	rs1311922451	G	A	gnomAD Genomes	NA	PASS	ENST00000355710.8	p.Val145Ile	p.Val145Ile	c.433G>A	missense_variant	Conflicting interpretations of pathogenicity	573409		1	152234	6.56883e-06	0	0	0	2094	0	0	0	0	15284	0	0	0	0	10610	0	0	0	0	912	0	0	0	0	5200	0	0	0	0	316
RET	chr10:g.43102448C>G	10	43102448	rs1554817550	C	G	gnomAD Genomes	NA	PASS	ENST00000355710.8	p.Ser148Ser	p.Ser148Ser	c.444C>G	synonymous_variant	Likely benign	486355		1	152254	6.56797e-06	0	0	0	2094	0	0	0	1	15284	6.54279e-05	0	0	0	10626	0	0	0	0	912	0	0	0	0	5200	0	0	0	0	316
RET	chr10:g.43102451C>T	10	43102451	rs989787527	C	T	gnomAD Genomes	NA	PASS	ENST00000355710.8	p.Phe149Phe	p.Phe149Phe	c.447C>T	synonymous_variant	Likely benign	1609402		1	152254	6.56797e-06	0	0	0	2094	0	0	0	0	15286	0	0	0	0	10624	0	0	0	0	912	0	0	0	0	5196	0	0	0	0	316
RET	chr10:g.43102455A>G	10	43102455		A	G	gnomAD Genomes	NA	PASS	ENST00000355710.8	p.Asn151Asp	p.Asn151Asp	c.451A>G	missense_variant	Uncertain significance	1502247		1	152096	6.57479e-06	0	0	0	2088	0	0	0	0	15278	0	0	0	0	10602	0	0	0	0	912	0	0	0	0	5194	0	0	0	0	316
RET	chr10:g.43102456A>G	10	43102456	rs150261092	A	G	gnomAD Genomes	NA	PASS	ENST00000355710.8	p.Asn151Ser	p.Asn151Ser	c.452A>G	missense_variant	Uncertain significance	486321		7	152110	4.60193e-05	0	0	0	2090	0	0	0	1	15276	6.54622e-05	0	0	0	10604	0	0	0	0	910	0	0	0	0	5194	0	0	0	0	316
RET	chr10:g.43102467C>T	10	43102467	rs1356388972	C	T	gnomAD Genomes	NA	PASS	ENST00000355710.8	p.Pro155Ser	p.Pro155Ser	c.463C>T	missense_variant				1	152258	6.5678e-06	0	0	0	2094	0	0	0	0	15290	0	0	0	0	10630	0	0	0	0	912	0	0	0	0	5196	0	0	0	0	316
[truncated: 55,064 more rows]
[truncated: 42 more columns]

## Sheet: ST_5
Supplementary Table 5. Deleteriousness score of the oncogenic variome
[truncated: 5,002 more rows]
[truncated: 45 more columns]

## Sheet: ST_6
Supplementary Table 6. Functional enrichment analysis of thyroid cancer driver genes with oncogenic variants
[truncated: 459 more rows]

[truncated: 5 more sheets: ST_7, ST_8, ST_9, ST_10, ST_11]
